# Supplementary material for: Using deep learning to detect digitally encoded DNA trigger for Trojan malware in Bio-Cyber attacks
Source: Sci Rep. 2022 Jun 10;12:9631. doi: 10.1038/s41598-022-13700-5 (PMC9186480; doi:10.1038/s41598-022-13700-5)
Supplement: Supplementary file 1 — Supplementary Information 1. [file 41598_2022_13700_MOESM1_ESM.txt]

1	107251	> Addgene NGS Result	CCCCTCTCCCTCCCCCCCCCCTAACGTTACTGGCCGAAGCCGCTTGGAATAAGGCCGGTGTGCGTTTGTCTATATGTTATTTTCCACCATATTGCCGTCTTTTGGCAATGTGTGGGCCCGGAAACCTGGCCCTGTCTTCTTGACGAGCATTCCTAGGGGTCTTTCCCCTCTCGCCAAAGGAATGCAAGGTCTGTTGAATGTCGTGAAGGAAGCAGTTCCTCTGGAAGCTTCTTGAAGACAAACAACGTCTGTAGCGACCCTTTGCAGGCAGCGGAACCCCCCACCTGGCGACAGGTGCCTCTGCGGCCAAAAGCCACGTGTATAAGATACACCTGCAAAGGCGGCACAACCCCAGTGCCACGTTGTGAGTTGGATAGTTGTGGAAAGAGTCAAATGGCT…
2	123573	> Addgene NGS Result	CTAAATTGTAAGCGTTAATATTTTGTTAAAATTCGCGTTAAATTTTTGTTAAATCAGCTCATTTTTTAACCAATAGGCCGAAATCGGCAAAATCCCTTATAAATCAAAAGAATAGACCGAGATAGGGTTGAGTGGCCGCTACAGGGCGCTCCCATTCGCCATTCAGGCTGCGCAACTGTTGGGAAGGGCGTTTCGGTGCGGGCCTCTTCGCTATTACGCCAGCTGGCGAAAGGGGGATGTGCTGCAAGGCGATTAAGTTGGGTAACGCCAGGGTTTTCCCAGTCACGACGTTGTAAAACGACGGCCAGTGAGCGCGACGTAATACGACTCACTATAGGGCGAATTGAAGGAAGGCCGTCAAGGCCGCATCAACGAGCTCGGTCTCAGCTTGTAGAAACG…
2	123573	> E.coli rrnB 3'UTR	GTAGAAACGCAAAAAGGCCATCCGTCAGGATGGCCTTCTGCTTAATTTGATGCCTGGCAGTTTATGGCGGGCGTCCTGCCCGCCACCCTCCGGGCCGTTGCTTCGCAACGTTCAAATCCGCTCCCGGCGGATTTGTCCTACTCAGGAGAGCGTTCACCGACAAACAACAGATAAAACGAAAGGCCCAGTCTTTCGACTGAGCCTTTCGTTTTATTTGATG
3	53305	> Tus pGST-// sequence 5902 bps	ACGTTATCGACTGCACGGTGCACCAATGCTTCTGGCGTCAGGCAGCCATCGGAAGCTGTGGTATGGCTGTGCAGGTCGTAAATCACTGCATAATTCGTGTCGCTCAAGGCGCACTCCCGTTCTGGATAATGTTTTTTGCGCCGACATCATAACGGTTCTGGCAAATATTCTGAAATGAGCTGTTGACAATTAATCATCGGCTCGTATAATGTGTGGAATTGTGAGCGGATAACAATTTCACACAGGAAACAGTATTCATGTCCCCTATACTAGGTTATTGGAAAATTAAGGGCCTTGTGCAACCCACTCGACTTCTTTTGGAATATCTTGAAGAAAAATATGAAGAGCATTTGTATGAGCGCGATGAAGGTGATAAATGGCGAAACAAAAAGTTTGAAT…
3	53305	> pGEX5 5'-GGGCTGGCAAGCCACGTTTGGTG-3'	CTGTATTTTCAGGGCGCCATGGATCCGATGGCGCGTTACGATCTCGTAGACCGACTCAACACTACCTTTCGCCAGATGGAACAAGAGCTGGCTATATTTGCCGCTCATCTTGAGCAACACAAGCTATTGGTTGCCCGCGTGTTCTCTTTGCCGGAGGTAAAAAAAGAGGATGAGCATAATCCGCTTAATCGTATTGAGGTAAAACAACATCTCGGCAACGACGCGCAGTCGCTGGCGTTGCGTCATTTCCGCCATTTATTTATTCAACAACAGTCCGAAAATCGCAGCAGCAAGGCCGCTGTCCGTCTGCCTGGCGTGTTGTGTTACCAGGTCGATAACCTTTCGCAAGCAGCGTTGGTCAGTCATATTCAGCACATCAATAAACTCAAGACCACGTTC…
3	53305	> MoCloR 5'-gccacctgacgtctaagaaacc-3'	ATCACGAGGCCCTTTCGTCTTCAAGAATTATACACTCCGCTATCGCTACGTGACTGGGTCATGGCTGCGCCCCGACACCCGCCAACACCCGCTGACGCGCCCTGACGGGCTTGTCTGCTCCCGGCATCCGCTTACAGACAAGCTGTGACCGTCTCCGGGAGCTGCATGTGTCAGAGGTTTTCACCGTCATCACCGAAACGCGCGAGGCAGATCGTCAGTCAGTCACGATGCGGCCGCTCGAGTTAATCTGCAACATACAGGTGCAGCCGTGGAATGATCAAACGAAGCGGCTGCGCCTGAGGTTTATAACGGTGCTGCACATTGTCGGCATCGTAATTTAACAACTCACCAACGTCCGGCACGCCCGCGCCATTATCCCGATTAATCAGTGCAATCAGT…
4	29588	> 29588 with pACYC-F	GCTTATCATCGATAAGCTTTAATGCGGTAGTTTATCACAGTTAAATTGCTAACGCAGTCAGGCACCGTGTATGAAATCTAACAATGCGCTCATCGTCATCCTCGGCACCGTCACCCTGGATGCTGTAGGCATAGGCTTGGTTATGCCGGTACTGCCGGGCCTCTTGCGGGATATCGTCCATTCCGACAGCATCGCCAGTCACTATGGCGTGCTGCTAGCGCTATATGCGTTGATGCAATTTCTATGCGCACCCGTTCTCGGAGCACTGTCCGACCGCTTTGGCCGCCGCCCAGTCCTGCTCGCTTCGCTACTTGGAGCCACTATCGACTACGCGATCATGGCGACCACACCCGTCCTGTGGATCCGGGTCCCCTTTGATAGATTAAAAAGGAAAGGAGG…
5	79088	> Addgene NGS Result	ATGAGTAAAGGAGAAGAACTTTTCACTGGAGTTGTCCCAATTCTTGTTGAATTAGATGGTGATGTTAATGGGCACAAATTTTCTGTCAGTGGAGAGGGTGAAGGTGATGCAACATACGGAAAACTTACCCTTAAATTTATTTGCACTACTGGAAAACTACCTGTTCCATGGCCAACACTTGTCACTACTTTCGGTTATGGTGTTCAATGCTTTGCGAGATACCCAGATCATATGAAACAGCATGACTTTTTCAAGAGTGCCATGCCCGAAGGTTATGTACAGGAAAGAACTATATTTTTCAAAGATGACGGGAACTACAAGACACGTGCTGAAGTCAAGTTTGAAGGTGATACCCTTGTTAATAGAATCGAGTTAAAAGGTATTGATTTTAAAGAAGAT…
6	102562	> Addgene NGS Result	CGGTTTGCGTATTGGGCGCCAGGGTGGTTTTTCTTTTCACCAGTGAGACGGGCAACAGCTGATTGCCCTTCACCGCCTGGCCCTGAGAGAGTTGCAGCAAGCGGTCCACGCTGGTTTGCCCCAGCAGGCGAAAATCCTGTTTGATGGTGGTTAACGGCGGGATATAACATGAGCTGTCTTCGGTATCGTCGTATCCCACTACCGAGATGTCCGCACCAACGCGCAGCCCGGACTCGGTAATGGCGCGCATTGCGCCCAGCGCCATCTGATCGTTGGCAACCAGCATCGCAGTGGGAACGATGCCCTCATTCAGCATTTGCATGGTTTGTTGAAAACCGGACATGGCACTCCAGTCGCCTTCCCGTTCCGCTATCGGCTGAATTTGATTGCGAGTGAGAT…
6	102562	> E.coli Optimized Human RAD51 Sequence	ATGGCAATGCAGATGCAGCTGGAAGCGAACGCAGATACCTCAGTGGAAGAAGAAAGTTTTGGTCCGCAACCGATTAGCCGCCTGGAACAGTGCGGTATCAACGCAAATGATGTGAAAAAGCTGGAAGAAGCTGGCTTTCATACCGTTGAAGCAGTCGCTTATGCGCCGAAAAAGGAACTGATCAACATCAAGGGTATCAGCGAAGCCAAAGCAGACAAGATCCTGGCCGAAGCGGCCAAACTGGTTCCGATGGGCTTTACCACGGCAACCGAATTTCATCAGCGTCGCAGCGAAATTATCCAAATTACCACGGGTTCTAAAGAACTGGATAAGCTGCTGCAGGGCGGTATTGAAACCGGCTCTATCACGGAAATGTTTGGTGAATTTCGCACCGGCAAA…
6	102562	> GroE Operon encoding the GroES and GroEL Chaperone Subunits	ATGAATATTCGTCCATTGCATGATCGCGTGATCGTCAAGCGTAAAGAAGTTGAAACTAAATCTGCTGGCGGCATCGTTCTGACCGGCTCTGCAGCGGCTAAATCCACCCGCGGCGAAGTGCTGGCTGTCGGCAATGGCCGTATCCTTGAAAATGGCGAAGTGAAGCCGCTGGATGTGAAAGTTGGCGACATCGTTATTTTCAACGATGGCTACGGTGTGAAATCTGAGAAGATCGACAATGAAGAAGTGTTGATCATGTCCGAAAGCGACATTCTGGCAATTGTTGAAGCGTAATCCGCGCACGACACTGAACATACGAATTTAAGGAATAAAGATAATGGCAGCTAAAGACGTAAAATTCGGTAACGACGCTCGTGTGAAAATGCTGCGCGGCGTAAA…
7	23220	> Author sequence	TAGTTATTAATAGTAATCAATTACGGGGTCATTAGTTCATAGCCCATATATGGAGTTCCGCGTTACATAACTTACGGTAAATGGCCCGCCTGGCTGACCGCCCAACGACCCCCGCCCATTGACGTCAATAATGACGTATGTTCCCATAGTAACGCCAATAGGGACTTTCCATTGACGTCAATGGGTGGAGTATTTACGGTAAACTGCCCACTTGGCAGTACATCAAGTGTATCATATGCCAAGTACGCCCCCTATTGACGTCAATGACGGTAAATGGCCCGCCTGGCATTATGCCCAGTACATGACCTTATGGGACTTTCCTACTTGGCAGTACATCTACGTATTAGTCATCGCTATTACCATGGTGATGCGGTTTTGGCAGTACATCAATGGGCGTGG…
7	23220	> 23220 with mCherry-R	CGCCCTCGCCCTCGATCTCGAACTCGTGGCCGTTCACGGAGCCCTCCATGTGCACCTTGAAGCGCATGAACTCCTTGATGATGGCCATGTTATCCTCCTCGCCCTTGCTCACCATGGTGGCGACCGGTGTGGCGATGCTCCTTTTTTCTGCACTACGCAGGGATATTTCACCGCCCATCCAGGGTTTTATTATTCCATCCTGCTCAAGTAATAAAGCCCCCTGTTTGTCTATTCCGCGTGAAATGCCAAATATTTCTTTATCACCAATGATAAGTTTCACTGGGCGATTAATAAAATTATCCAGCTTTTCCCAGCGCGACAGATAAGGTGCCAATCCTTCTTGTTCGAAGAGTTCCAACGCAGCACGTAATTCACGTATTAGCATGGCCGCCAACGTAT…
8	100916	> Addgene NGS Result	CCCCGACACCCGCCAACACCCGCTGACGCGCCCTGACGGGCTTGTCTGCTCCCGGCATCCGCTTACAGACAAGCTGTGACCGTCTCCGGGAGCTGCATGTGTCAGAGGTTTTCACCGTCATCACCGAAACGCGCGAGGCAGGATCGATCCGGCAGCCGGCGGAGCGCTGCTTTCTTGGCAAGCGGTCGCCAGCCCCAACGCCAGGGCTGCCAGCCCGAAACAGCGGGGCAAGGCAGCTTGGAAGGGCGATCGCAGCACGGGCATGGCAATGTCTCTCTGAAGGAATGCAGACCTTATTCGTACAGCCAGGGTTGAATCGTGGGGGTCCAATCACTTAGCTCTGCTGGGCTAAACCAGAGAGCAATTTCCTGTTGTGCTGTTTCGATTGCATCCGAGCCA…
8	100916	> relA+_NS1 sequence 1743 bps	CCTGCTCCAGAAGCTCGAAAATTCGAGCTCGACTGCACGGTGCACCAATGCTTCTGGCGTCAGGCAGCCATCGGAAGCTGTGGTATGGCTGTGCAGGTCGTAAATCACTGCATAATTCGTGTCGCTCAAGGCGCACTCCCGTTCTGGATAATGTTTTTTGCGCCGACATCATAACGGTTCTGGCAAATATTCTGAAATGAGCTGTTGACAATTAATCATCCGGCTCGTATAATGTGTGGAATTGTGAGCGGATAACAATTTCATACGCTCACAATTGGTACCGGTGATACCAGCATCGTCTTGATGCCCTTGGCAGCACCCTGCTAAGGAGGCAACAAGATGGTTGCGGTAAGAAGTGCACATATCAATAAGGCTGGTGAATTTGATCCGGAAAAATGG…
8	100916	> relA fragment with C-terminal FLAG tag inserted into HindIII site on pAM1303 plasmid	CCTGCTCCAGAAGCTCGAAAATTCGAGCTCGACTGCACGGTGCACCAATGCTTCTGGCGTCAGGCAGCCATCGGAAGCTGTGGTATGGCTGTGCAGGTCGTAAATCACTGCATAATTCGTGTCGCTCAAGGCGCACTCCCGTTCTGGATAATGTTTTTTGCGCCGACATCATAACGGTTCTGGCAAATATTCTGAAATGAGCTGTTGACAATTAATCATCCGGCTCGTATAATGTGTGGAATTGTGAGCGGATAACAATTTCATACGCTCACAATTGGTACCGGTGATACCAGCATCGTCTTGATGCCCTTGGCAGCACCCTGCTAAGGAGGCAACAAGATGGTTGCGGTAAGAAGTGCACATATCAATAAGGCTGGTGAATTTGATCCGGAAAAATGG…
9	129237	> Addgene NGS Result	GGAATTGTGAGCGGATAACAATTCCTCTAGAAATAATTTTGTTTAACTTTAAGAAGGAGATATATCCATGAATCACCATCACCATCACCATCACCATTCTGGCACTAGTGGTGCTTTCGAATTCAAACTGCCGGACATCGGTGAAGGTATCCACGAAGGTGAAATCGTTAAATGGTTTGTTAAACCGGGTGACGAAGTTAACGAAGACGACGTTCTGTGCGAAGTTCAGAACGACAAAGCGGTTGTTGAAATCCCGTCTCCGGTTAAAGGTAAAGTTCTGGAAATCCTGGTTCCGGAGGGTACTGTTGCGACCGTTGGTCAGACCCTGATCACCCTGGACGCGCCAGGTTACGAAAACATGACTACCGGCAGCGGTACCGAAAACCTGTACTTCCAGTG…
9	129237	> pExp-Lipo	TAATACGACTCACTATAGGGAATTGTGAGCGGATAACAATTCCTCTAGAAATAATTTTGTTTAACTTTAAGAAGGAGATATATCCATGAATCACCATCACCATCACCATCACCATTCTGGCACTAGTGGTGCTTTCGAATTCAAACTGCCGGACATCGGTGAAGGTATCCACGAAGGTGAAATCGTTAAATGGTTTGTTAAACCGGGTGACGAAGTTAACGAAGACGACGTTCTGTGCGAAGTTCAGAACGACAAAGCGGTTGTTGAAATCCCGTCTCCGGTTAAAGGTAAAGTTCTGGAAATCCTGGTTCCGGAGGGTACTGTTGCGACCGTTGGTCAGACCCTGATCACCCTGGACGCGCCAGGTTACGAAAACATGACTACCGGCAGCGGTACCGA…
10	129238	> Addgene NGS Result	CTATAGGGAATTGTGAGCGGATAACAATTCCTCTAGAAATAATTTTGTTTAACTTTAAGAAGGAGATATATCCATGAATCACCATCACCATCACCATCACCATTCTGGCACTAGTGCTGACCAGCTCACCGAAGAACAGATCGCGGAGTTCAAAGAGGCGTTCTCTCTGTTCGACAAGGACGGCGACGGCACCATCACCACCAAAGAACTGGGTACGGTGATGCGCTCTCTGGGTCAGAACCCGACCGAGGCGGAACTGCAGGACATGATCAACGAAGTAGACGCGGACGGTAACGGTACGATCGACTTCCCGGAATTTCTCACCATGATGGCGCGTAAAATGAAAGACACCGACTCTGAAGAAGAAATCCGTGAAGCGTTCCGTGTTTTCGATAAAGA…
10	129238	> pExp-Calm	TAATACGACTCACTATAGGGAATTGTGAGCGGATAACAATTCCTCTAGAAATAATTTTGTTTAACTTTAAGAAGGAGATATATCCATGAATCACCATCACCATCACCATCACCATTCTGGCACTAGTGCTGACCAGCTCACCGAAGAACAGATCGCGGAGTTCAAAGAGGCGTTCTCTCTGTTCGACAAGGACGGCGACGGCACCATCACCACCAAAGAACTGGGTACGGTGATGCGCTCTCTGGGTCAGAACCCGACCGAGGCGGAACTGCAGGACATGATCAACGAAGTAGACGCGGACGGTAACGGTACGATCGACTTCCCGGAATTTCTCACCATGATGGCGCGTAAAATGAAAGACACCGACTCTGAAGAAGAAATCCGTGAAGCGTTCCGTGT…
11	129239	> Addgene NGS Result	AGCTGATTAATACGACTCACTATAGGGAATTGTGAGCGGATAACAATTCCTCTAGAAATAATTTTGTTTAACTTTAAGAAGGAGATATATCCATGAATCACCATCACCATCACCATCACCATTCTGGCACTAGTGGCACCGACATCTACATCCCGCCAGAAGGTCTGTACTTTCGCCTCCTGGGTTTCGCGTCTCGTCAGGTTATCTTCGCGCGTAACTCTCCTTCCCCGGACGTTGGTCTGAGCCCGGTGAATGATCAGGCTACCGACCAGTATTTTTCTCTGATCTATGGTACTGGTGAACATGCGGGTCTGTACGCGATCAAATCTAAAGCGACCGGCAAAGTCCTGTTCTCTCGTCGTCCGGCCGAGCCTTATGTAGGTCAGATCGATGGTGATG…
11	129239	> pExp-LSL	TAATACGACTCACTATAGGGAATTGTGAGCGGATAACAATTCCTCTAGAAATAATTTTGTTTAACTTTAAGAAGGAGATATATCCATGAATCACCATCACCATCACCATCACCATTCTGGCACTAGTGGCACCGACATCTACATCCCGCCAGAAGGTCTGTACTTTCGCCTCCTGGGTTTCGCGTCTCGTCAGGTTATCTTCGCGCGTAACTCTCCTTCCCCGGACGTTGGTCTGAGCCCGGTGAATGATCAGGCTACCGACCAGTATTTTTCTCTGATCTATGGTACTGGTGAACATGCGGGTCTGTACGCGATCAAATCTAAAGCGACCGGCAAAGTCCTGTTCTCTCGTCGTCCGGCCGAGCCTTATGTAGGTCAGATCGATGGTGATGGTCGCTA…
12	129240	> Addgene NGS Result	TTAATGCAGCTGATTAATACGACTCACTATAGGGAATTGTGAGCGGATAACAATTCCTCTAGAAATAATTTTGTTTAACTTTAAGAAGGAGATATATCCATGAATCACCATCACCATCACCATCACCATTCTGGCACTAGTGGTGCAGACACCACTACCGCAGCACCGGCTGACGCGAAGCCGATGATGCACCACAAAGGCAAGTTCGGTCCGCATCAGGACATGATGTTCAAAGACCTGAACCTGACCGACGCGCAGAAACAGCAGATCCGCGAAATCATGAAAGGCCAGCGTGACCAGATGAAACGTCCGCCGCTGGAAGAACGCCGCGCAATGCATGACATCATTGCCAGCGATACCTTCGATAAAGTAAAAGCTGAAGCGCAGATCGCAAAAATG…
12	129240	> pExp-Spy	TAATACGACTCACTATAGGGAATTGTGAGCGGATAACAATTCCTCTAGAAATAATTTTGTTTAACTTTAAGAAGGAGATATATCCATGAATCACCATCACCATCACCATCACCATTCTGGCACTAGTGGTGCAGACACCACTACCGCAGCACCGGCTGACGCGAAGCCGATGATGCACCACAAAGGCAAGTTCGGTCCGCATCAGGACATGATGTTCAAAGACCTGAACCTGACCGACGCGCAGAAACAGCAGATCCGCGAAATCATGAAAGGCCAGCGTGACCAGATGAAACGTCCGCCGCTGGAAGAACGCCGCGCAATGCATGACATCATTGCCAGCGATACCTTCGATAAAGTAAAAGCTGAAGCGCAGATCGCAAAAATGGAAGAACAGCGCAA…
13	129241	> Addgene NGS Result	GATTAATACGACTCACTATAGGGAATTGTGAGCGGATAACAATTCCTCTAGAAATAATTTTGTTTAACTTTAAGAAGGAGATATATCCATGAATCACCATCACCATCACCATCACCATTCTGGCACTAGTGGTGCTGACAAAATTGCAATCGTCAACATGGGCAGCCTGTTCCAGCAGGTAGCGCAGAAAACCGGTGTTTCTAACACGCTGGAAAATGAGTTCAAAGGCCGTGCCAGCGAACTGCAGCGTATGGAAACCGATCTGCAGGCTAAAATGAAAAAGCTGCAGTCCATGAAAGCGGGCAGCGATCGCACTAAGCTGGAAAAAGACGTGATGGCTCAGCGCCAGACTTTTGCTCAGAAAGCGCAGGCTTTTGAGCAGGATCGCGCACGTCGTTC…
13	129241	> pExp-Skp	TAATACGACTCACTATAGGGAATTGTGAGCGGATAACAATTCCTCTAGAAATAATTTTGTTTAACTTTAAGAAGGAGATATATCCATGAATCACCATCACCATCACCATCACCATTCTGGCACTAGTGGTGCTGACAAAATTGCAATCGTCAACATGGGCAGCCTGTTCCAGCAGGTAGCGCAGAAAACCGGTGTTTCTAACACGCTGGAAAATGAGTTCAAAGGCCGTGCCAGCGAACTGCAGCGTATGGAAACCGATCTGCAGGCTAAAATGAAAAAGCTGCAGTCCATGAAAGCGGGCAGCGATCGCACTAAGCTGGAAAAAGACGTGATGGCTCAGCGCCAGACTTTTGCTCAGAAAGCGCAGGCTTTTGAGCAGGATCGCGCACGTCGTTCCAA…
14	129245	> Addgene NGS Result	AGCTGATTAATACGACTCACTATAGGGAATTGTGAGCGGATAACAATTCCTCTAGAAATAATTTTGTTTAACTTTAAGAAGGAGATATATCCATGAAAGAAACCGCTGCTGCTAAATTCGAACGCCAGCACATGGACAGCACTAGTCACCATCACCATCACCATCACCATTCTGGTACCGAAAACCTGTACTTCCAGTGAGACCTTAATTAACTCGAGCGCATGGAGCCACCCGCAGTTCGAAAAATAAGCTTGAGTATTCTATAGTGTCACCTAAATCCCAGCTTGATCCGGCTGCTAACAAAGCCCGAAAGGAAGCTGAGTTGGCTGCTGCCACCGCTGAGCAATAACTAGCATAACCCCTTGGGGCCTCTAAACGGGTCTTGAGGGGTTTTTTGCT…
14	129245	> pExp-Stag	TAATACGACTCACTATAGGGAATTGTGAGCGGATAACAATTCCTCTAGAAATAATTTTGTTTAACTTTAAGAAGGAGATATATCCATGAAAGAAACCGCTGCTGCTAAATTCGAACGCCAGCACATGGACAGCACTAGTCACCATCACCATCACCATCACCATTCTGGTACCGAAAACCTGTACTTCCAGTGAGACCTTAATTAACTCGAGCGCATGGAGCCACCCGCAGTTCGAAAAATAAGCTTGAGTATTCTATAGTGTCACCTAAATCCCAGCTTGATCCGGCTGCTAACAAAGCCCGAAAGGAAGCTGAGTTGGCTGCTGCCACCGCTGAGCAATAACTAGCATAACCCCTTGGGGCCTCTAAACGGGTCTTGAGGGGTTTTTTGCTGAAAGGA…
15	129246	> Addgene NGS Result	GCAGCTGATTAATACGACTCACTATAGGGAATTGTGAGCGGATAACAATTCCTCTAGAAATAATTTTGTTTAACTTTAAGAAGGAGATATATCCATGGCTAGCATGACTGGTGGACAGCAAATGGGTACTAGTCACCATCACCATCACCATCACCATTCTGGTACCGAAAACCTGTACTTCCAGTGAGACCTTAATTAACTCGAGCGCATGGAGCCACCCGCAGTTCGAAAAATAAGCTTGAGTATTCTATAGTGTCACCTAAATCCCAGCTTGATCCGGCTGCTAACAAAGCCCGAAAGGAAGCTGAGTTGGCTGCTGCCACCGCTGAGCAATAACTAGCATAACCCCTTGGGGCCTCTAAACGGGTCTTGAGGGGTTTTTTGCTGAAAGGAGGAACT…
15	129246	> pExp-T7tag	TAATACGACTCACTATAGGGAATTGTGAGCGGATAACAATTCCTCTAGAAATAATTTTGTTTAACTTTAAGAAGGAGATATATCCATGGCTAGCATGACTGGTGGACAGCAAATGGGTACTAGTCACCATCACCATCACCATCACCATTCTGGTACCGAAAACCTGTACTTCCAGTGAGACCTTAATTAACTCGAGCGCATGGAGCCACCCGCAGTTCGAAAAATAAGCTTGAGTATTCTATAGTGTCACCTAAATCCCAGCTTGATCCGGCTGCTAACAAAGCCCGAAAGGAAGCTGAGTTGGCTGCTGCCACCGCTGAGCAATAACTAGCATAACCCCTTGGGGCCTCTAAACGGGTCTTGAGGGGTTTTTTGCTGAAAGGAGGAACTATATCCGGA…
16	129247	> Addgene NGS Result	TTCATTAATGCAGCTGATTAATACGACTCACTATAGGGAATTGTGAGCGGATAACAATTCCTCTAGAAATAATTTTGTTTAACTTTAAGAAGGAGATATATCCATGACAGATGTAACGATTAAAACTAGTCACCATCACCATCACCATCACCATTCTGGTACCGAAAACCTGTACTTCCAGTGAGACCTTAATTAACTCGAGCGCATGGAGCCACCCGCAGTTCGAAAAATAAGCTTGAGTATTCTATAGTGTCACCTAAATCCCAGCTTGATCCGGCTGCTAACAAAGCCCGAAAGGAAGCTGAGTTGGCTGCTGCCACCGCTGAGCAATAACTAGCATAACCCCTTGGGGCCTCTAAACGGGTCTTGAGGGGTTTTTTGCTGAAAGGAGGAACTATA…
16	129247	> pExp-Etag	TAATACGACTCACTATAGGGAATTGTGAGCGGATAACAATTCCTCTAGAAATAATTTTGTTTAACTTTAAGAAGGAGATATATCCATGACAGATGTAACGATTAAAACTAGTCACCATCACCATCACCATCACCATTCTGGTACCGAAAACCTGTACTTCCAGTGAGACCTTAATTAACTCGAGCGCATGGAGCCACCCGCAGTTCGAAAAATAAGCTTGAGTATTCTATAGTGTCACCTAAATCCCAGCTTGATCCGGCTGCTAACAAAGCCCGAAAGGAAGCTGAGTTGGCTGCTGCCACCGCTGAGCAATAACTAGCATAACCCCTTGGGGCCTCTAAACGGGTCTTGAGGGGTTTTTTGCTGAAAGGAGGAACTATATCCGGATAACCTGGCGTA…
17	129243	> Addgene NGS Result	TGCAGCTGATTAATACGACTCACTATAGGGAATTGTGAGCGGATAACAATTCCTCTAGAAATAATTTTGTTTAACTTTAAGAAGGAGATATATCCATGAATCACCATCACCATCACCATCACCATTCTGGCACTAGTGGCGATGACGCGGCAATTCAACAAACGTTAGCCAAAATGGGCATCAAAAGCAGCGATATTCAGCCCGCGCCTGTAGCTGGCATGAAGACAGTTCTGACTAACAGCGGCGTGTTGTACATCACCGATGATGGTAAACATATCATTCAGGGGCCAATGTATGACGTTAGTGGCACGGCTCCGGTCAATGTCACCAATAAGATGCTGTTAAAGCAGTTGAATGCGCTTGAAAAAGAGATGATCGTTTATAAAGCGCCGCAGGAAA…
17	129243	> pExp-DsbC(SS)	TAATACGACTCACTATAGGGAATTGTGAGCGGATAACAATTCCTCTAGAAATAATTTTGTTTAACTTTAAGAAGGAGATATATCCATGAATCACCATCACCATCACCATCACCATTCTGGCACTAGTGGCGATGACGCGGCAATTCAACAAACGTTAGCCAAAATGGGCATCAAAAGCAGCGATATTCAGCCCGCGCCTGTAGCTGGCATGAAGACAGTTCTGACTAACAGCGGCGTGTTGTACATCACCGATGATGGTAAACATATCATTCAGGGGCCAATGTATGACGTTAGTGGCACGGCTCCGGTCAATGTCACCAATAAGATGCTGTTAAAGCAGTTGAATGCGCTTGAAAAAGAGATGATCGTTTATAAAGCGCCGCAGGAAAAACACGTCAT…
18	84580	> Full plasmid sequence	CATATTGGCCACGTTTAAATCAAAACTGGTGAAACTCACCCAGGGATTGGCTGAGACGAAAAACATATTCTCAATAAACCCTTTAGGGAAATAGGCCAGGTTTTCACCGTAACACGCCACATCTTGCGAATATATGTGTAGAAACTGCCGGAAATCGTCGTGGTATTCACTCCAGAGCGATGAAAACGTTTCAGTTTGCTCATGGAAAACGGTGTAACAAGGGTGAACACTATCCCATATCACCAGCTCACCGTCTTTCATTGCCATACGAAATTCCGGATGAGCATTCATCAGGCGGGCAAGAATGTGAATAAAGGCCGGATAAAACTTGTGCTTATTTTTCTTTACGGTCTTTAAAAAGGCCGTAATATCCAGCTGAACGGTCTGGTTATAGGTACA…
18	84580	> pBR322ori-F 5'-GGGAAACGCCTGGTATCTTT-3'	GGGTTTCGCCACCTCTGACTTGAGCGTCGATTTTTGTGATGCTCGTCAGGGGGGCGGAGCCTGTGGAAAAACGCCAGCAACGCGGCCTTTTTACGGTTCCTGGCCTTTTGCTGGCCTTTTGCTCACATGTTCTTTCCTGCGTTATCCCCTGATTCTGTGGATAACCGTATTACCGCCTTTGAGTGAGCTGATACCGCTCGCCGCAGCCGAACGACCGAGCGCAGCGAGTCAGTGAGCGAGGAAGCCTGCATAACGCGAAGTAATCTTTTCGGTTTTAAAGAAAAAGGGCAGGGTGGTGACACCTTGCCCTTTTTTGCCGGACTGCAGCGGCCGCTACTAGTACTATTAAATTCACTTTTCTCTATCACTGATAGGGAGTGGTAAAATAACTCTATCAAT…
18	84580	> pRJPaph-R1 5'-GGAAATCGTCGTGGTATTCAc-3'	GTTTCAGTTTGCTCATGGAAAACGGTGTAACAAGGGTGAACACTATCCCATATCACCAGCTCACCGTCTTTCATTGCCATACGAAATTCCGGATGAGCATTCATCAGGCGGGCAAGAATGTGAATAAAGGCCGGATAAAACTTGTGCTTATTTTTCTTTACGGTCTTTAAAAAGGCCGTAATATCCAGCTGAACGGTCTGGTTATAGGTACATTGAGCAACTGACTGAAATGCCTCAAAATGTTCTTTACGATGCCATTGGGATATATCAACGGTGGTATATCCAGTGATTTTTTTCTCCATTTTAGCTTCCTTAGCTCCTGAAAATCTCGATAACTCAAAAAATACGCCCGGTAGTGATCTTATTTCATTATGGTGAAAGTTGGAACCTCTTACGTGC…
19	41041	> PBAD-his6-prkA-pACYC184 sequence 6211 bps	GAATTCCGGATGAGCATTCATCAGGCGGGCAAGAATGTGAATAAAGGCCGGATAAAACTTGTGCTTATTTTTCTTTACGGTCTTTAAAAAGGCCGTAATATCCAGCTGAACGGTCTGGTTATAGGTACATTGAGCAACTGACTGAAATGCCTCAAAATGTTCTTTACGATGCCATTGGGATATATCAACGGTGGTATATCCAGTGATTTTTTTCTCCATTTTAGCTTCCTTAGCTCCTGAAAATCTCGATAACTCAAAAAATACGCCCGGTAGTGATCTTATTTCATTATGGTGAAAGTTGGAACCTCTTACGTGCCGATCAACGTCTCATTTTCGCCAAAAGTTGGCCCAGGGCTTCCCGGTATCAACAGGGACACCAGGATTTATTTATTCTGCGAA…
19	41041	> pBAD-F 5'-ATGCCATAGCATTTTTATCC-3'	ACTCTCTACTGTTTCTCCATACCCGTTTTTTGGGCTAACAGGAGGAATTAACCATGGGCAGCAGCCATCATCATCATCATCACAGCAGCGGCCTGGTGCCGCGCGGCAGCCATATGGCTAGCATGACTGGTGGACAGCAAATGGGTCGCGGATCCGAATTCGATCCCGAGCTCGTCACTGTCTCGAGGGATCCTATGAGCAAGCCAGATCGTGTTGTTTTGATCGGCGTTGCCGGTGACTCCGGTTGCGGCAAATCAACCTTCCTAAATCGCCTTGCCGACTTGTTTGGTACGGAATTGATGACGGTCATCTGCTTGGATGACTATCACAGTCTCGATCGCAAGGGCCGGAAGGAAGCAGGCGTAACGGCTTTGGATCCCCGCGCCAACAACTTTGACT…
19	41041	> AraC-F 5'-TGACAACTTGACGGCTACATC-3'	ACTCGCTCGGGCTGGCCCCGGTGCATTTTTTAAATACCCGCGAGAAATAGAGTTGATCGTCAAAACCAACATTGCGACCGACGGTGGCGATAGGCATCCGGGTGGTGCTCAAAAGCAGCTTCGCCTGGCTGATACGTTGGTCCTCGCGCCAGCTTAAGACGCTAATCCCTAACTGCTGGCGGAAAAGATGTGACAGACGCGACGGCGACAAGCAAACATGCTGTGCGACGCTGGCGATATCAAAATTGCTGTCTGCCAGGTGATCGCTGATGTACTGACAAGCCTCGCGTACCCGATTATCCATCGGTGGATGGAGCGACTCGTTAATCGCTTCCATGCGCCGCAGTAACAATTGCTCAAGCAGATTTATCGCCAGCAGCTCCGAATAGCGCCCTTCCC…
20	41621	> rbcLS-pMAL-2px sequence 7318 bps	TATGCCCAAGACGCAATCTGCCGCAGGCTATAAGGCCGGGGTGAAGGACTACAAACTCACCTATTACACCCCCGATTACACCCCCAAAGACACTGACCTGCTGGCGGCTTTCCGCTTCAGCCCTCAGCCGGGTGTCCCTGCTGACGAAGCTGGTGCGGCGATCGCGGCTGAATCTTCGACCGGTACCTGGACCACCGTGTGGACCGACTTGCTGACCGACATGGATCGGTACAAAGGCAAGTGCTACCACATCGAGCCGGTGCAAGGCGAAGAGAACTCCTACTTTGCGTTCATCGCTTACCCGCTCGACCTGTTTGAAGAAGGGTCGGTCACCAACATCCTGACCTCGATCGTCGGTAACGTGTTTGGCTTCAAAGCTATCCGTTCGCTGCGTCTGGA…
20	41621	> TacPromoter	TTAGGTGTTTTCACGAGCACTTCACCAACAAGGACCATAGCATATGCCCAAGACGCAATCTGCCGCAGGCTATAAGGCCGGGGTGAAGGACTACAAACTCACCTATTACACCCCCGATTACACCCCCAAAGACACTGACCTGCTGGCGGCTTTCCGCTTCAGCCCTCAGCCGGGTGTCCCTGCTGACGAAGCTGGTGCGGCGATCGCGGCTGAATCTTCGACCGGTACCTGGACCACCGTGTGGACCGACTTGCTGACCGACATGGATCGGTACAAAGGCAAGTGCTACCACATCGAGCCGGTGCAAGGCGAAGAGAACTCCTACTTTGCGTTCATCGCTTACCCGCTCGACCTGTTTGAAGAAGGGTCGGTCACCAACATCCTGACCTCGATCGTCGG…
20	41621	> pBAD-R 5'-GATTTAATCTGTATCAGG-3'	AGCTGCCATTCGCCATTCAGGCTGCGCAACTGTTGGGAAGGGCGATCGGTGCGGGCCTCTTCGCTATTACGCCAGCTGGCGAAAGGGGGATGTGCTGCAAGGCGATTAAGTTGGGTAACGCCAGGGTTTTCCCAGTCACGACGTTGTAAAACGACGGCCAGTGCCAAGCTTGCCTGCAGGTCGACGGAGCTCAGGCTTTAGTAGCGGCCGGGACGATGAACGATGAAGCTCACGGTTTGGCACTGCTTGATGTTGTCGAAGCCAGCGACACGGATGTAGCAATCACCGTATTCGCTGCGGCACTCACGCACTTCATCGAGGACTTGCTGAGGGCTCTTGCAGTCAAACAGGGGGAGCTTCCACATCGTCCAGTAGAACTCTTCCGGATTCGAGTGCTCG…
20	41621	> pGEX3	AACGCGCGAGGCAGCTGCGGTAAAGCTCATCAGCGTGGTCGTGCAGCGATTCACAGATGTCTGCCTGTTCATCCGCGTCCAGCTCGTTGAGTTTCTCCAGAAGCGTTAATGTCTGGCTTCTGATAAAGCGGGCCATGTTAAGGGCGGTTTTTTCCTGTTTGGTCACTGATGCCTCCGTGTAAGGGGGATTTCTGTTCATGGGGGTAATGATACCGATGAAACGAGAGAGGATGCTCACGATACGGGTTACTGATGATGAACATGCCCGGTTACTGGAACGTTGTGAGGGTAAACAACTGGCGGTATGGATGCGGCGGGACCAGAGAAAAATCACTCAGGGTCAATGCCAGCGCTTCGTTAATACAGATGTAGGTGTTCCACAGGGTAGCCAGCAGCATC…
21	100917	> Addgene NGS Result	CCCCGACACCCGCCAACACCCGCTGACGCGCCCTGACGGGCTTGTCTGCTCCCGGCATCCGCTTACAGACAAGCTGTGACCGTCTCCGGGAGCTGCATGTGTCAGAGGTTTTCACCGTCATCACCGAAACGCGCGAGGCAGGATCGATCCGGCAGCCGGCGGAGCGCTGCTTTCTTGGCAAGCGGTCGCCAGCCCCAACGCCAGGGCTGCCAGCCCGAAACAGCGGGGCAAGGCAGCTTGGAAGGGCGATCGCAGCACGGGCATGGCAATGTCTCTCTGAAGGAATGCAGACCTTATTCGTACAGCCAGGGTTGAATCGTGGGGGTCCAATCACTTAGCTCTGCTGGGCTAAACCAGAGAGCAATTTCCTGTTGTGCTGTTTCGATTGCATCCGAGCCA…
21	100917	> relAE335Q_NS1 sequence 1743 bps	CCTGCTCCAGAAGCTCGAAAATTCGAGCTCGACTGCACGGTGCACCAATGCTTCTGGCGTCAGGCAGCCATCGGAAGCTGTGGTATGGCTGTGCAGGTCGTAAATCACTGCATAATTCGTGTCGCTCAAGGCGCACTCCCGTTCTGGATAATGTTTTTTGCGCCGACATCATAACGGTTCTGGCAAATATTCTGAAATGAGCTGTTGACAATTAATCATCCGGCTCGTATAATGTGTGGAATTGTGAGCGGATAACAATTTCATACGCTCACAATTGGTACCGGTGATACCAGCATCGTCTTGATGCCCTTGGCAGCACCCTGCTAAGGAGGCAACAAGATGGTTGCGGTAAGAAGTGCACATATCAATAAGGCTGGTGAATTTGATCCGGAAAAATGG…
21	100917	> relA E335Q fragment with C-terminal FLAG tag inserted into HindIII site on pAM1303 plasmid	CCTGCTCCAGAAGCTCGAAAATTCGAGCTCGACTGCACGGTGCACCAATGCTTCTGGCGTCAGGCAGCCATCGGAAGCTGTGGTATGGCTGTGCAGGTCGTAAATCACTGCATAATTCGTGTCGCTCAAGGCGCACTCCCGTTCTGGATAATGTTTTTTGCGCCGACATCATAACGGTTCTGGCAAATATTCTGAAATGAGCTGTTGACAATTAATCATCCGGCTCGTATAATGTGTGGAATTGTGAGCGGATAACAATTTCATACGCTCACAATTGGTACCGGTGATACCAGCATCGTCTTGATGCCCTTGGCAGCACCCTGCTAAGGAGGCAACAAGATGGTTGCGGTAAGAAGTGCACATATCAATAAGGCTGGTGAATTTGATCCGGAAAAATGG…
22	131160	> Addgene NGS Result	GGGGAATTGTGAGCGGATAACAATTCCCCTGTAGAAATAATTTTGTTTAACTTTAATAAGGAGATATACCATGTTGGATTACAAGGATAGTTTAAAGGAGGAACAAGTGTCCATTAAGCAGGACCCGGAACAAGAAGAGCGTCAGCATGATCAATTCAATGATGTTCAGATCAAACAAGAGTCGCAGGATCATGATGGAGTGGACTCGCAGTACACGAACGGTACGCAAAATGACGACAGCGAGAGATTTGAGGCAGCTGAATCCGATGTAAAGGTGGAACCCGGCCTCGGTATGGGCATCACCTCCTCTCAGAGCGAAAAGGGTCAAGTTCTGCCTGACCAACCGGAGATTAAGTTCATTCGTCGTCAAATCAATGGTTATGTAGGGTTTGCTAATTT…
23	131161	> Addgene NGS Result	GGGGAATTGTGAGCGGATAACAATTCCCCTGTAGAAATAATTTTGTTTAACTTTAATAAGGAGATATACCATGTTGGATTACAAGGATAGTTTAAAGGAGGAACAAGTGTCCATTAAGCAGGACCCGGAACAAGAAGAGCGTCAGCATGATCAATTCAATGATGTTCAGATCAAACAAGAGTCGCAGGATCATGATGGAGTGGACTCGCAGTACACGAACGGTACGCAAAATGACGACAGCGAGAGATTTGAGGCAGCTGAATCCGATGTAAAGGTGGAACCCGGCCTCGGTATGGGCATCACCTCCTCTCAGAGCGAAAAGGGTCAAGTTCTGCCTGACCAACCGGAGATTAAGTTCATTCGTCGTCAAATCAATGGTTATGTAGGGTTTGCTAATTT…
24	41433	> pENTR L1-13XLexAop2-R5 sequence 3266 bps	CTTTCCTGCGTTATCCCCTGATTCTGTGGATAACCGTATTACCGCCTTTGAGTGAGCTGATACCGCTCGCCGCAGCCGAACGACCGAGCGCAGCGAGTCAGTGAGCGAGGAAGCGGAAGAGCGCCCAATACGCAAACCGCCTCTCCCCGCGCGTTGGCCGATTCATTAATGCAGCTGGCACGACAGGTTTCCCGACTGGAAAGCGGGCAGTGAGCGCAACGCAATTAATACGCGTACCGCTAGCCAGGAAGAGTTTGTAGAAACGCAAAAAGGCCATCCGTCAGGATGGCCTTCTGCTTAGTTTGATGCCTGGCAGTTTATGGCGGGCGTCCTGCCCGCCACCCTCCGGGCCGTTGCTTCACAACGTTCAAATCCGCTCCCGGCGGATTTGTCCTACTC…
24	41433	> Kan-R 5'-ATCGCGAGCCCATTTATACC-3'	CGCGGCCTCGACGTTTCCCGTTGAATATGGCTCATAACACCCCTTGTATTACTGTTTATGTAAGCAGACAGTTTTATTGTTCATGATGATATATTTTTATCTTGTGCAATGTAACATCAGAGATTTTGAGACACGGGCCAGAGCTGCCAGGAAACAGCTATGACCATGTAATACGACTCACTATAGGGGATATCGCGGCCGCCCTGCAGTACAGGTCACTAATACCATCTAAGTAGTTGATTCATAGTGACTGGATATGTTGTGTTTTACAGTATTATGTAGTCTGTTTTTTATGCAAAATCTAATTTAATATATTGATATTTATATCATTTTACGTTTCTCGTTCAACTTTTGTATACAAAGTTGTATTCAGAGTTCTCTTCTTGTATTCAATAATTA…
24	41433	> M13_pUC_fwd	ATTTTATTTTGACTGATAGTGACCTGTTCGTTGCAACAAATTGATGAGCAATGCTTTTTTATAATGCCAACTTTGTACAAAAAAGCAGGCTCTTGGCCAGGGCCGCAAGCTTGCATGCCTGCAGGTTACTGTACATCCATACAGTAAGTACTGTACATCCATACAGTAAGTACTGTACATCCATACAGTAAGTACTGTACATCCATACAGTAAGTACTGTACATCCATACAGTAAGCGGAGACTCTAGCCCTAGGGCATGCCTGCAGGTTACTGTACATCCATACAGTAAGTACTGTACATCCATACAGTAAGTACTGTACATCCATACAGTAAGCGGAGACTCTAGCGCTAGCGCATGCCTGCAGGTTACTGTACATCCATACAGTAAGTACTGTACA…
25	41434	> pENTR L1-13XLexAop2-L4 sequence 3217 bps	CTTTCCTGCGTTATCCCCTGATTCTGTGGATAACCGTATTACCGCCTTTGAGTGAGCTGATACCGCTCGCCGCAGCCGAACGACCGAGCGCAGCGAGTCAGTGAGCGAGGAAGCGGAAGAGCGCCCAATACGCAAACCGCCTCTCCCCGCGCGTTGGCCGATTCATTAATGCAGCTGGCACGACAGGTTTCCCGACTGGAAAGCGGGCAGTGAGCGCAACGCAATTAATACGCGTACCGCTAGCCAGGAAGAGTTTGTAGAAACGCAAAAAGGCCATCCGTCAGGATGGCCTTCTGCTTAGTTTGATGCCTGGCAGTTTATGGCGGGCGTCCTGCCCGCCACCCTCCGGGCCGTTGCTTCACAACGTTCAAATCCGCTCCCGGCGGATTTGTCCTACTC…
25	41434	> Kan-R 5'-ATCGCGAGCCCATTTATACC-3'	CGCGGCCTCGACGTTTCCCGTTGAATATGGCTCATAACACCCCTTGTATTACTGTTTATGTAAGCAGACAGTTTTATTGTTCATGATGATATATTTTTATCTTGTGCAATGTAACATCAGAGATTTTGAGACACGGGCCAGAGCTGCCAGGAAACAGCTATGACCATGTAATACGACTCACTATAGGGGATATCGCGGCCGCCCTGCAGCTGGATGGCAAATAATGATTTTATTTTGACTGATAGTGACCTGTTCGTTGCAACAAATTGATAAGCAATGCTTTCTTATAATGCCAACTTTGTATAGAAAAGTTGGGTGATTCAGAGTTCTCTTCTTGTATTCAATAATTACTTCTTGGCAGATTTCAGTAGTTGCAGTTGATTTACTTGGTTGCTGGTT…
25	41434	> M13_pUC_fwd	GATTTTATTTTGACTGATAGTGACCTGTTCGTTGCAACAAATTGATGAGCAATGCTTTTTTATAATGCCAACTTTGTACAAAAAAGCAGGCTCTTGGCCAGGGCCGCAAGCTTGCATGCCTGCAGGTTACTGTACATCCATACAGTAAGTACTGTACATCCATACAGTAAGTACTGTACATCCATACAGTAAGTACTGTACATCCATACAGTAAGTACTGTACATCCATACAGTAAGCGGAGACTCTAGCCCTAGGGCATGCCTGCAGGTTACTGTACATCCATACAGTAAGTACTGTACATCCATACAGTAAGTACTGTACATCCATACAGTAAGCGGAGACTCTAGCGCTAGCGCATGCCTGCAGGTTACTGTACATCCATACAGTAAGTACTGTAC…
26	26624	> Addgene NGS Result	CATGTTCTTTCCTGCGTTATCCCCTGATTCTGTGGATAACCGTATTACCGCCTTTGAGTGAGCTGATACCGCTCGCCGCAGCCGAACGACCGAGCGCAGCGAGTCAGTGAGCGAGGAAGCGGAAGAGCGCCTGATGCGGTATTTTCTCCTTACGCATCTGTGCGGTATTTCACACCGCAATGGTGCACTCTCAGTACAATCTGCTCTGATGCCGCATAGTTAAGCCAGTATACACTCCGCTATCGCTACGTGACTGGGTCATGGCTGCGCCCCGACACCCGCCAACACCCGCTGACGCGCCCTGACGGGCTTGTCTGCTCCCGGCATCCGCTTACAGACAAGCTGTGACCGTCTCCGGGAGCTGCATGTGTCAGAGGTTTTCACCGTCATCACCGAAAC…
26	26624	> Author sequence	TGGCGAATGGGACGCGCCCTGTAGCGGCGCATTAAGCGCGGCGGGTGTGGTGGTTACGCGCAGCGTGACCGCTACACTTGCCAGCGCCCTAGCGCCCGCTCCTTTCGCTTTCTTCCCTTCCTTTCTCGCCACGTTCGCCGGCTTTCCCCGTCAAGCTCTAAATCGGGGGCTCCCTTTAGGGTTCCGATTTAGTGCTTTACGGCACCTCGACCCCAAAAAACTTGATTAGGGTGATGGTTCACGTAGTGGGCCATCGCCCTGATAGACGGTTTTTCGCCCTTTGACGTTGGAGTCCACGTTCTTTAATAGTGGACTCTTGTTCCAAACTGGAACAACACTCAACCCTATCTCGGTCTATTCTTTTGATTTATAAGGGATTTTGCCGATTTCGGCCTATTG…
26	26624	> 26624 with T7-term	GGCTTTGTTAGCAGCCGGATCTCAGTGGTGGTGGTGGTGGTGCTCGAGTGCGGCCGCAAGCTTACCTTTTTCTGCACTACGCAGGGATATTTCACCGCCCATCCAGGGTTTTATTATTCCATCCTGCTCAAGTAATAAAGCCCCCTGTTTGTCTATTCCGCGTGAAATGCCAAATATTTCTTTATCACCAATGATAAGTTTCACTGGGCGATTAATAAAATTATCCAGCTTTTCCCAGCGCGACAGATAAGGTGCCAATCCTTCTTGTTCGAAGAGTTCCAACGCAGCACGTAATTCACGTATTAGCATGGCCGCCAACGTATTACGATCGAGATTGATCCCCGCTTCCTGCAGCGTGATCCACCCCTGATTAACGACACTCTCTTCAACACGGCGCAT…
27	84578	> pUS116 sequence 6635 bps	CAGGAGAGCGCACGAGGGAGCTTCCAGGGGGAAACGCCTGGTATCTTTATAGTCCTGTCGGGTTTCGCCACCTCTGACTTGAGCGTCGATTTTTGTGATGCTCGTCAGGGGGGCGGAGCCTATGGAAAAACGCCAGCAACGCGGCCTTTTTACGGTTCCTGGCCTTTTGCTGGCCTTTTGCTCACATGTTCTTTCCTGCGTTATCCCCTGATTCTGTGGATAACCGTATTACCGCCTTTGAGTGAGCTGATACCGCTCGCCGCAGCCGAACGACCGAGCGCAACGCGTGAGCCCACCAGCTCCGTAAGTTCGGGTGCTGTGTGGCTCGTACCCGCGCATTCAGGCGGCAGGGGGTCTAACGGGTCTAAGGCGGCGTGTACGGCCGCCACAGCGGCTCTT…
27	84578	> KanR2-F 5'-GAACTGCCTCGGTGAGTTTT-3'	AACGGCTTTTTCAAAAATATGGTATTGATAATCCTGATATGAATAAATTGCAGTTTCATTTGATGCTCGATGAGTTTTTCTAATCAGAATTGGTTAATTGGTTGTAACACTGGCAGAGCATTACGCTGACTTGACGGGACGGCGGCTTTGTTGAATAAATCGAACTTTTGCTGAGTTGAAGGATCAGATCACGCATCTTCCCGACAACGCAGACCGTTCCGTGGCAAAGCAAAAGTTCAAAATCACCAACTGGTCCACCTACAACAAAGCTCTCACCAACCGTGGCTCCCTCACTTTCTGGCTGGATGATGGGGCGATTCAGGCCTGGTATGAGTCAGCAACACCTTCTTCACGAGGCAGACCTCACTAGTTCCATGAGCGTCAGACCCCGTAGAAAAG…
27	84578	> Kan-R 5'-ATCGCGAGCCCATTTATACC-3'	TCCATGTTGGAATTTAATCGCGGCCTCGAGCAAGACGTTTCCCGTTGAATATGGCTCATAACACCCCTTGTATTACTGTTTATGTAAGCAGACAGTTTTATTGTTCATGATGATATATTTTTATCTTGTGCAATGTAACATCAGAGATTTTGAGACACAACGTGGCTTTCCCCCCCCCCCGACGTCAGGTGGCTAGCGAATTCTGCAGCTGGATCCGTTACATATGTGGACTCCCTTTCTCTTATCGGGTGGTGGCCGCGAGCGCGGCCGGTGGAGGGTTGGTGACTGACGGCGCTGCGAGACGGCGCCCGATGGGGTATGCGAGAACAACTGCGGCAAAACCGATCACGGCGATGACCGCGGCGGGGAGCGGGCCGGTTTCCCAGTTGCCCGACACGA…
27	84578	> oriM-F 5'-tcgttgcgtccgttttgaat-3'	CGAATCTTGGTCGATACCAAGCCATTTCCGCTGAATATCGGGGAGCTCACCGCCAGAATCGGTGGTTGTGGTGATGTACGTGGCGAACTCCGTTGTAGTGCCTGTGGTGGCATCCGTGGCGCGGCCGCGGTACCAGATCTTTAAATCTAGATAAAGAAGTGACGCGGTCTCAAGCGTCGAGCGTCGCCAGCGTGTCGAGGATGTCGAAGTCGTAGCCGTCGGCGCTGGCGATGTAGACCTGCTGGTCGAATTGACTGTCGCGCATACACATCGGGCCCCGGGGCCCGTCGAACCCGACATCGTGCGCGGATGCCATCAGGTCCGGTATCTCGGGGGAGTGGGCCCGCTGGAAGATGGCCTCGAGCGCAAGCAGACCCTCGTAACAGGATTCGGCCATCG…
28	26421	> Author sequence	GTTTAAACATCATCAATAATATACCTTATTTTGGATTGAAGCCAATATGATAATGAGGGGGTGGAGTTTGTGACGTGGCGCGGGGCGTGGGAACGGGGCGGGTGACGTAGTAGTGTGGCGGAAGTGTGATGTTGCAAGTGTGGCGGAACACATGTAAGCGACGGATGTGGCAAAAGTGACGTTTTTGGTGTGCGCCGGTGTACACAGGAAGTGACAATTTTCGCGCGGTTTTAGGCGGATGTTGTAGTAAATTTGGGCGTAACCGAGTAAGATTTGGCCATTTTCGCGGGAAAACTGAAATAAGAGGAAGTGAAATCTGAATAATTTTGTGTTACTCATAGCGCGTAATATTTGTCTAGGGCCGCGGGGACTTTGACCGTTTACGTGGAGACTCGCCCA…
28	26421	> 26421 with pBluescriptSK	CAGCTCCGGTCGACCGGAGCTTATCGATACCGTCGAGATCGACTAAGAATTTGAAAAGTCTTGTTTATTTCAAAGGAAGCCCATGTGAATTCTGCCCAGAGTTCATCCCAGATATGCAGTCTAAGAATACAGACAGATCAGCAGAGATGTATTCTAAAACAGGAATTCTGGCAATATAACAAATTGATTTCCAATCAAAACAGATTTACATACCATACTTATGTCAAGAAGTTGTTTTGTTTTATTGCATCCTAGATTTTATTTTTTTGATTTATGGTTTACTTTAAGCATAAAAAATTTGTCAATACAACTCTTCCCAAAAGGCATAAACAAAAATTCATAAAACTTGCATCACTTGAGATACTTCAGGTATGAATTCACAACTTTGTTACAACTTAC…
29	26525	> Author sequence	CATCATCAATAATATACCTTATTTTGGATTGAAGCCAATATGATAATGAGGGGGTGGAGTTTGTGACGTGGCGCGGGGCGTGGGAACGGGGCGGGTGACGTAGTAGTGTGGCGGAAGTGTGATGTTGCAAGTGTGGCGGAACACATGTAAGCGACGGATGTGGCAAAAGTGACGTTTTTGGTGTGCGCCGGTGTACACAGGAAGTGACAATTTTCGCGCGGTTTTAGGCGGATGTTGTAGTAAATTTGGGCGTAACCGAGTAAGATTTGGCCATTTTCGCGGGAAAACTGAAATAAGAGGAAGTGAAATCTGAATAATTTTGTGTTACTCATAGCGCGTAATATTTGTCTAGGGCCGCGGGGACTTTGACCGTTTACGTGGAGACTCGCCCAGGTGTTT…
29	26525	> 26525 with SV40pA-R (5' GAAATTTGTGATGCTATTGC 3')	TTATTTTTGACACCAGACCAACTGGTAATGGTAGCGACCGGCGCTCAGCTGGAATTCCGCCGATACTGACGGGCTCCAGGAGTCGTCGCCACCAATCCCCATATGGAAACCGTCGATATTCAGCCATGTGCCTTCTTCCGCGTGCAGCAGATGGCGATGGCTGGTTTCCATCANTTGCTGTTGACTGTAGCGGCTGATGTTGAACTGGAAGTCGCCGCGCCACTGGTGTGGGCCATAATTCAATTCGCGCGTCCCGCAGCGCAGACCGTTTTCGCTCGGGAAGACGTACGGGGTATACATGTCTGACAATGGCAGATCCCAGCGGTCAAAACAGGCGGNAGTAAGGCGGTCGGGATAGTTTTCTTGCGGCCCTAATCCGAGCCAGTTTACCCGCTCTGC…
29	26525	> 26525 with TK-pA-R (GGTGGGGAAAAGGAAGAAAC)	TGGGGTATCGACAGAGTGCCAGCCCTGGGACCGAACCCCGCGTTTATGAACAAACGACCCAACACCCGTGCGTTTTATTCTGTCTTTTTATTGCCGTCATAGCGCGGGTTCCTTCCGGTATTGTCTCCTTCCGTGTTTCAGTTAGCCTCCCCCATCTCCCGGGCAAACGTGCGCGCCAGGTCGCAGATCGTCGGTATGGAGCCTGGGGTGGTGACGTGGGTCTGGATCATCCCGGAGGTAAGTTGCAGCAGGGCGTCCCGGCAGCCGGCGGGCGATTGGTCGTAATCCAGGATAAAGACGTGCATGGGACGGAGGCGTTTGGCCAAGACGTCCAAGGCCCAGGCAAACACGTTGTACAGGTCGCCGTTGGGGGCCAGCAACTCGGGGGCCCGAAACAGG…
30	51300	> pCIOX sequence 5698 bps	CAAGGAGATGGCGCCCAACAGTCCCCCGGCCACGGGGCCTGCCACCATACCCACGCCGAAACAAGCGCTCATGAGCCCGAAGTGGCGAGCCCGATCTTCCCCATCGGTGATGTCGGCGATATAGGCGCCAGCAACCGCACCTGTGGCGCCGGTGATGCCGGCCACGATGCGTCCGGCGTAGAGGATCGAGATCTCGATCCCGCGAAATTAATACGACTCACTATAGGGGAATTGTGAGCGGATAACAATTCCCCTCTAGAAATAATTTTGTTTAACTTTAAGAAGGAGATATACATATGGGCAGCAGCCATCACCATCATCATCATCATCACGGCAGCGGCCTGGTGCCGCGCGGCAGCGCTAGCATGTCGGACTCAGAAGTCAATCAAGAAGCTAAGC…
30	51300	> pBRrevBam 5'-GGTGATGTCGGCGATATAGG-3'	GCCACGATGCGTCCGGCGTAGAGGATCGAGATCTCGATCCCGCGAAATTAATACGACTCACTATAGGGGAATTGTGAGCGGATAACAATTCCCCTCTAGAAATAATTTTGTTTAACTTTAAGAAGGAGATATACATATGGGCAGCAGCCATCACCATCATCATCATCATCACGGCAGCGGCCTGGTGCCGCGCGGCAGCGCTAGCATGTCGGACTCAGAAGTCAATCAAGAAGCTAAGCCAGAGGTCAAGCCAGAAGTCAAGCCTGAGACTCACATCAATTTAAAGGTGTCCGATGGATCTTCAGAGATCTTCTTCAAGATCAAAAAGACCACTCCTTTAAGAAGGCTGATGGAAGCGTTCGCTAAAAGACAGGGTAAGGAAATGGACTCCTTAAGATT…
31	46763	> Genbank: KC503965	GGAGGATATTCATATGGACCATGGCTAATTCCCATGTCAGCCGTTAAGTGTTCCTGTGTCACTGAAAATTGCTTTGAGAGGCTCTAAGGGCTTCTCAGTGCGTTACATCCCTGGCTTGTTGTCCACAACCGTTAAACCTTAAAAGCTTTAAAAGCCTTATATATTCTTTTTTTTCTTATAAAACTTAAAACCTTAGAGGCTATTTAAGTTGCTGATTTATATTAATTTTATTGTTCAAACATGAGAGCTTAGTACGTGAAACATGAGAGCTTAGTACGTTAGCCATGAGAGCTTAGTACGTTAGCCATGAGGGTTTAGTTCGTTAAACATGAGAGCTTAGTACGTTAAACATGAGAGCTTAGTACGTGAAACATGAGAGCTTAGTACGTACTATCAACA…
31	46763	> CAT-R 5'-GCAACTGACTGAAATGCCTC-3'	GTATATCCAGTGATTTTTTTCTCCATTTTAGCTTCCTTAGCTCCTGAAAATCTCGACAACTCAAAAAATACGCCCGGTAGTGATCTTATTTCATTATGGTGAAAGTTGGAACCTCTTACGTGCCGATCAACGTCTCATTTTCGCCAAAAGTTGGCCCAGGGCTTCCCGGTATCAACAGGGACACCAGGATTTATTTATTCTGCGAAGTGATCTTCCGTCACAGGTAGGCGCGCCGAAGTTCCTATACTTTCTAGAGAATAGGAACTTCGGAATAGGAACTAAGGAGGATATTCATATAGACCATGATTGCATGCGGTACCGAGCTCGGATCCACTAGTAGAGGATAAAACATATGGAATTCCTGCAGTGCGCAGTCGACGCGCAAAAAACCCCGCCCCT…
31	46763	> CAT-F 5'-GTTTGTGATGGCTTCCATGTC-3'	TACTGCGATGAGTGGCAGGGCGGGGCGTAAGGCGCGCCATTTAAATGAAGTTCCTATTCCGAAGTTCCTATTCTCTAGAAAGTATAGGAACTTCGAAGCAGCTCCAGCCTACGATTAAAAAAAACCCCGCCGAAGCGGGGTTTTTTTTGTTTATCGCCGCGATTGTTGCCACGCTGGTGATGTTACATCTCTATTTTCGCAAAGATATTCCGCAGAACTACGATATGGCGCTGCTGAAATCTCCCGCAGAAGCGATCAAAGATCCTGCTACGTTCAAAACTGGCTGGGTTGTTTTACTGCTTCTGCTGGTGGGATTTTTCGTCCTGGAACCGCTCGGCAGTCCGGTGAGCGCCATTGCAGCTGTGGGCGCGCTGATATTATTTGTCGTCGCTAAACGCG…
32	46764	> Genbank: KC503966	GGAGGATATTCATATGGACCATGGCTAATTCCCATGTCAGCCGTTAAGTGTTCCTGTGTCACTGAAAATTGCTTTGAGAGGCTCTAAGGGCTTCTCAGTGCGTTACATCCCTGGCTTGTTGTCCACAACCGTTAAACCTTAAAAGCTTTAAAAGCCTTATATATTCTTTTTTTTCTTATAAAACTTAAAACCTTAGAGGCTATTTAAGTTGCTGATTTATATTAATTTTATTGTTCAAACATGAGAGCTTAGTACGTGAAACATGAGAGCTTAGTACGTTAGCCATGAGAGCTTAGTACGTTAGCCATGAGGGTTTAGTTCGTTAAACATGAGAGCTTAGTACGTTAAACATGAGAGCTTAGTACGTGAAACATGAGAGCTTAGTACGTACTATCAACA…
32	46764	> CAT-R 5'-GCAACTGACTGAAATGCCTC-3'	GGTATATCCAGTGATTTTTTTCTCCATTTTAGCTTCCTTAGCTCCTGAAAATCTCGACAACTCAAAAAATACGCCCGGTAGTGATCTTATTTCATTATGGTGAAAGTTGGAACCTCTTACGTGCCGATCAACGTCTCATTTTCGCCAAAAGTTGGCCCAGGGCTTCCCGGTATCAACAGGGACACCAGGATTTATTTATTCTGCGAAGTGATCTTCCGTCACAGGTAGGCGCGCCGAAGTTCCTATACTTTCTAGAGAATAGGAACTTCGGAATAGGAACTAAGGAGGATATTCATATAGACCATGATTGCATGCGGTACCGAGCTCGGATCCACTAGTAGAGGATAAAACATATGGAATTCCTGCAGTGCGCAGTCGACGCGCAAAAAACCCCGCCCC…
32	46764	> CAT-F 5'-GTTTGTGATGGCTTCCATGTC-3'	CTGCGATGAGTGGCAGGGCGGGGCGTAAGGCGCGCCATTTAAATGAAGTTCCTATTCCGAAGTTCCTATTCTCTAGAAAGTATAGGAACTTCGAAGCAGCTCCAGCCTACGATTAAAAAAAACCCCGCCGAAGCGGGGTTTTTTTTGTTTATCCTGCTGATGAAGCAGAACAACTTTAACGCCGTGCGCTGTTCGCATTATCCGAACCATCCGCTGTGGTACACGCTGTGCGACCGCTACGGCCTGTATGTGGTGGATGAAGCCAATATTGAAACCCACGGCATGGTGCCAATGAATCGTCTGACCGATGATCCGCGCTGGCTACCGGCGATGAGCGAACGCGTAACGCGAATGGTGCAGCGCGATCGTAATCACCCGAGTGTGATCATCTGGTCGCTG…
33	46765	> Genbank: KC503967	GGAGGATATTCATATGGACCATGGCTAATTCCCATGTCAGCCGTTAAGTGTTCCTGTGTCACTGAAAATTGCTTTGAGAGGCTCTAAGGGCTTCTCAGTGCGTTACATCCCTGGCTTGTTGTCCACAACCGTTAAACCTTAAAAGCTTTAAAAGCCTTATATATTCTTTTTTTTCTTATAAAACTTAAAACCTTAGAGGCTATTTAAGTTGCTGATTTATATTAATTTTATTGTTCAAACATGAGAGCTTAGTACGTGAAACATGAGAGCTTAGTACGTTAGCCATGAGAGCTTAGTACGTTAGCCATGAGGGTTTAGTTCGTTAAACATGAGAGCTTAGTACGTTAAACATGAGAGCTTAGTACGTGAAACATGAGAGCTTAGTACGTACTATCAACA…
33	46765	> CAT-R 5'-GCAACTGACTGAAATGCCTC-3'	ACGGTGGTATATCCAGTGATTTTTTTCTCCATTTTAGCTTCCTTAGCTCCTGAAAATCTCGACAACTCAAAAAATACGCCCGGTAGTGATCTTATTTCATTATGGTGAAAGTTGGAACCTCTTACGTGCCGATCAACGTCTCATTTTCGCCAAAAGTTGGCCCAGGGCTTCCCGGTATCAACAGGGACACCAGGATTTATTTATTCTGCGAAGTGATCTTCCGTCACAGGTAGGCGCGCCGAAGTTCCTATACTTTCTAGAGAATAGGAACTTCGGAATAGGAACTAAGGAGGATATTCATATAGACCATGATTGCATGCGGTACCGAGCTCGGATCCACTAGTAGAGGATAAAACATATGGAATTCCTGCAGTGCGCAGTCGACGCGCAAAAAACCCC…
33	46765	> CAT-F 5'-GTTTGTGATGGCTTCCATGTC-3'	GAGTGGCAGGGCGGGGCGTAAGGCGCGCCATTTAAATGAAGTTCCTATTCCGAAGTTCCTATTCTCTAGAAAGTATAGGAACTTCGAAGCAGCTCCAGCCTACGATTAAAAAAAACCCCGCCGAAGCGGGGTTTTTTTTGTTTCGATTGTCTCGACGTTAAGCCCGAACTTTTTCACCATCAATAACTTATTCAATATTCTCCAGCAAACCTCGGTGAACGCCATTATGGCGGTCGGGATGACGCTGGTGATCCTGACGTCGGGCATCGACTTGTCTGTAGGTTCTCTGTTGGCGCTAACCGGCGCAGTTGCTGCATCTATCGTCGGCATTGAAGTCAATGCGCTGGTGGCTGTTACTGTGCACCGAAACGCATCAACCTTCGCGTGAAATCATGCAAC…
34	46766	> Genbank: KC503968	GGAGGATATTCATATGGACCATGGCTAATTCCCATGTCAGCCGTTAAGTGTTCCTGTGTCACTGAAAATTGCTTTGAGAGGCTCTAAGGGCTTCTCAGTGCGTTACATCCCTGGCTTGTTGTCCACAACCGTTAAACCTTAAAAGCTTTAAAAGCCTTATATATTCTTTTTTTTCTTATAAAACTTAAAACCTTAGAGGCTATTTAAGTTGCTGATTTATATTAATTTTATTGTTCAAACATGAGAGCTTAGTACGTGAAACATGAGAGCTTAGTACGTTAGCCATGAGAGCTTAGTACGTTAGCCATGAGGGTTTAGTTCGTTAAACATGAGAGCTTAGTACGTTAAACATGAGAGCTTAGTACGTGAAACATGAGAGCTTAGTACGTACTATCAACA…
34	46766	> Neo-F 5'-CGTTGGCTACCCGTGATATT-3'	CGTGCTTTACGGTATCGCCGCTCCCGATTCGCAGCGCATCGCCTTCTATCGCCTTCTTGACGAGTTCTTCTGAGCGGGACTCTGGGGTTCGAAATGACCGACCAAGCGACGCCCAACCTGCCATCACGAGATTTCGATTCCACCGCCGCCTTCTATGAAAGGTTGGGCTTCGGAATCGTTTTCCGGGACGCCGGCTGGATGATCCTCCAGCGCGGGGATCTCATGCTGGAGTTCTTCGCCCACCCCAGCTTCAAAAGCGCTCTGAAGTTCCTATACTTTCTAGAGAATAGGAACTTCGGAATAGGAACTAAGGAGGATATTCATATAGACCATGATTGCATGCGGTACCGAGCTCGGATCCACTAGTAGAGGATAAAACATATGGAATTCCTGCAGTGC…
34	46766	> psc101-For 5'-GATCAGATCATGATCCCCTGCGCCATCAGATCC-3'	TTTACTTTGCAGGGCTTCCCAACCTTACCAGAGGGCGCCCCAGCTGGCAATTCCGGTTCGCTTGCTGTCCATAAAACCGCCCAGTCTAGCTATCGCCATGTAAGCCCACTGCAAGCTACCTGCTTTCTCTTTGCGCTTGCGTTTTCCCTTGTCCAGATAGCCCAGTAGCTGACATTCATCCGGGGTCAGCACCGTTTCTGCGGACTGGCTTTCTACGTGTTCCGCTTCCTTTAGCAGCCCTTGCGCCCTGAGTGCTTGCGGCAGCGTGGGGGATCTTGAAGTTCCTATTCCGAAGTTCCTATTCTCTAGAAAGTATAGGAACTTCGAAGCAGCTCCAGCCTACGATTAAAAAAAACCCCGCCGAAGCGGGGTTTTTTTTGTTTATCGCCGCGATTGTTG…
35	46767	> Genbank: KC503969	GGAGGATATTCATATGGACCATGGCTAATTCCCATGTCAGCCGTTAAGTGTTCCTGTGTCACTGAAAATTGCTTTGAGAGGCTCTAAGGGCTTCTCAGTGCGTTACATCCCTGGCTTGTTGTCCACAACCGTTAAACCTTAAAAGCTTTAAAAGCCTTATATATTCTTTTTTTTCTTATAAAACTTAAAACCTTAGAGGCTATTTAAGTTGCTGATTTATATTAATTTTATTGTTCAAACATGAGAGCTTAGTACGTGAAACATGAGAGCTTAGTACGTTAGCCATGAGAGCTTAGTACGTTAGCCATGAGGGTTTAGTTCGTTAAACATGAGAGCTTAGTACGTTAAACATGAGAGCTTAGTACGTGAAACATGAGAGCTTAGTACGTACTATCAACA…
35	46767	> Neo-F 5'-CGTTGGCTACCCGTGATATT-3'	CCTCGTGCTTTACGGTATCGCCGCTCCCGATTCGCAGCGCATCGCCTTCTATCGCCTTCTTGACGAGTTCTTCTGAGCGGGACTCTGGGGTTCGAAATGACCGACCAAGCGACGCCCAACCTGCCATCACGAGATTTCGATTCCACCGCCGCCTTCTATGAAAGGTTGGGCTTCGGAATCGTTTTCCGGGACGCCGGCTGGATGATCCTCCAGCGCGGGGATCTCATGCTGGAGTTCTTCGCCCACCCCAGCTTCAAAAGCGCTCTGAAGTTCCTATACTTTCTAGAGAATAGGAACTTCGGAATAGGAACTAAGGAGGATATTCATATAGACCATGATTGCATGCGGTACCGAGCTCGGATCCACTAGTAGAGGATAAAACATATGGAATTCCTGCAG…
35	46767	> psc101-For 5'-GATCAGATCATGATCCCCTGCGCCATCAGATCC-3'	TTTACTTTGCAGGGCTTCCCAACCTTACCAGAGGGCGCCCCAGCTGGCAATTCCGGTTCGCTTGCTGTCCATAAAACCGCCCAGTCTAGCTATCGCCATGTAAGCCCACTGCAAGCTACCTGCTTTCTCTTTGCGCTTGCGTTTTCCCTTGTCCAGATAGCCCAGTAGCTGACATTCATCCGGGGTCAGCACCGTTTCTGCGGACTGGCTTTCTACGTGTTCCGCTTCCTTTAGCAGCCCTTGCGCCCTGAGTGCTTGCGGCAGCGTGGGGGATCTTGAAGTTCCTATTCCGAAGTTCCTATTCTCTAGAAAGTATAGGAACTTCGAAGCAGCTCCAGCCTACGATTAAAAAAAACCCCGCCGAAGCGGGGTTTTTTTTGTTTATCCTGCTGATGAAGC…
36	46768	> Genbank: KC503970	GGAGGATATTCATATGGACCATGGCTAATTCCCATGTCAGCCGTTAAGTGTTCCTGTGTCACTGAAAATTGCTTTGAGAGGCTCTAAGGGCTTCTCAGTGCGTTACATCCCTGGCTTGTTGTCCACAACCGTTAAACCTTAAAAGCTTTAAAAGCCTTATATATTCTTTTTTTTCTTATAAAACTTAAAACCTTAGAGGCTATTTAAGTTGCTGATTTATATTAATTTTATTGTTCAAACATGAGAGCTTAGTACGTGAAACATGAGAGCTTAGTACGTTAGCCATGAGAGCTTAGTACGTTAGCCATGAGGGTTTAGTTCGTTAAACATGAGAGCTTAGTACGTTAAACATGAGAGCTTAGTACGTGAAACATGAGAGCTTAGTACGTACTATCAACA…
36	46768	> Neo-F 5'-CGTTGGCTACCCGTGATATT-3'	CTCGTGCTTTACGGTATCGCCGCTCCCGATTCGCAGCGCATCGCCTTCTATCGCCTTCTTGACGAGTTCTTCTGAGCGGGACTCTGGGGTTCGAAATGACCGACCAAGCGACGCCCAACCTGCCATCACGAGATTTCGATTCCACCGCCGCCTTCTATGAAAGGTTGGGCTTCGGAATCGTTTTCCGGGACGCCGGCTGGATGATCCTCCAGCGCGGGGATCTCATGCTGGAGTTCTTCGCCCACCCCAGCTTCAAAAGCGCTCTGAAGTTCCTATACTTTCTAGAGAATAGGAACTTCGGAATAGGAACTAAGGAGGATATTCATATAGACCATGATTGCATGCGGTACCGAGCTCGGATCCACTAGTAGAGGATAAAACATATGGAATTCCTGCAGT…
36	46768	> psc101-For 5'-GATCAGATCATGATCCCCTGCGCCATCAGATCC-3'	TTTACTTTGCAGGGCTTCCCAACCTTACCAGAGGGCGCCCCAGCTGGCAATTCCGGTTCGCTTGCTGTCCATAAAACCGCCCAGTCTAGCTATCGCCATGTAAGCCCACTGCAAGCTACCTGCTTTCTCTTTGCGCTTGCGTTTTCCCTTGTCCAGATAGCCCAGTAGCTGACATTCATCCGGGGTCAGCACCGTTTCTGCGGACTGGCTTTCTACGTGTTCCGCTTCCTTTAGCAGCCCTTGCGCCCTGAGTGCTTGCGGCAGCGTGGGGGATCTTGAAGTTCCTATTCCGAAGTTCCTATTCTCTAGAAAGTATAGGAACTTCGAAGCAGCTCCAGCCTACGATTAAAAAAAACCCCGCCGAAGCGGGGTTTTTTTTGTTTCGATTGTCTCGACGTT…
37	84577	> Addgene NGS Assembled Result	TCGATCTGATTCTGTGGATAACCGTATTACCGCCTTTGAGTGAGCTGATACCGCTCGCCGCAGCCGAACGACCGAGCGCAACGCGTGAGCCCACCAGCTCCGTAAGTTCGGGCGCTGTGTGGCTCGTACCCGCGCATTCAGGCGGCAGGGGGTCTAACGGGTCTAAGGCGGCGTGTACGGCCGCCACAGCGGCTCTCAGCGGCCCGGAAACGTCCTCGAAACGACGCATGTGTTCCTCCTGGTTGGTACAGGTGGTTGGGGGTGCTCGGCTGTCGCTGGTGTTCCACCACCAGGGCTCGACGGGAGAGCGGGGGAGTGTGCAGTTGTGGGGTGGCCCCTCAGCGAAATATCTGACTTGGAGCTCGTGTCGGACCATACACCGGTGATTAATCGTGGTCT…
37	84577	> sopB-F 5'-TGAAAAGCCAGCACCCTG-3'	CTGTCTTTACTTAATGTCCTTTGTTACAGGCCAGAAAGCATAACTGGCCTGAATATTCTCTCTGGGCCCACTGTTCCACTTGTATCGTCGGTCTGATAATCAGACTGGGACCACGGTCCCACTCGTATCGTCGGTCTGATTATTAGTCTGGGACCACGGTCCCACTCGTATCGTCGGTCTGATTATTAGTCTGGGACCACGGTCCCACTCGTATCGTCGGTCTGATAATCAGACTGGGACCACGGTCCCACTCGTATCGTCGGTCTGATTATTAGTCTGGGACCATGGTCCCACTCGTATCGTCGGTCTGATTATTAGTCTGGGACCACGGTCCCACTCGTATCGTCGGTCTGATTATTAGTCTGGAACCACGGTCCCACTCGTATCGTCGGTCTGATT…
38	29649	> Author sequence	CAGGTGGCACTTTTCGGGGAAATGTGCGCGGAACCCCTATTTGTTTATTTTTCTAAATACATTCAAATATGTATCCGCTCATGAGACAATAACCCTGATAAATGCTTCAATAATATTGAAAAAGGAAGAGTATGAGTATTCAACATTTCCGTGTCGCCCTTATTCCCTTTTTTGCGGCATTTTGCCTTCCTGTTTTTGCTCACCCAGAAACGCTGGTGAAAGTAAAAGATGCTGAAGATCAGTTGGGTGCACGAGTGGGTTACATCGAACTGGATCTCAACAGCGGTAAGATCCTTGAGAGTTTTCGCCCCGAAGAACGTTTTCCAATGATGAGCACTTTTAAAGTTCTGCTATGTGGCGCGGTATTATCCCGTATTGACGCCGGGCAAGAGCAACTCG…
38	29649	> WPRE-R 5'-CATAGCGTAAAAGGAGCAACA-3'	ATTTTGTAATCCAGAGGTTGATTGTCGAGCGGCCGCCACTGTGCTGGATATCAACCACTTTGTACAAGAAAGCTGGGTCTAGATATCAAGCTTACCTTTTTCTGCACTACGCAGGGATATTTCACCGCCCATCCAGGGTTTTATTATTCCATCCTGCTCAAGTAATAAAGCCCCCTGTTTGTCTATTCCGCGTGAAATGCCAAATATTTCTTTATCACCAATGATAAGTTTCACTGGGCGATTAATAAAATTATCCAGCTTTTCCCAGCGCGACAGATAAGGTGCCAATCCTTCTTGTTCGAAGAGTTCCAACGCAGCACGTAATTCACGTATTAGCATGGCCGCCAACGTATTACGATCGAGATTGATCCCCGCTTCCTGCAGCGTGATCCACCCCTG…
39	53029	> csrA-rev 5'-agtaactggactgctgggat-3'	ACAGAAACTTCCTTCGGGGCATTTACGCCAATACGTACCTGGTTGCCCTTTACCCCTAAAACTGTCACGGTGACCTCATCCCCAATCATGAGGGTCTCACCAACTCGACGAGTCAGAATCAGCATTTTCCTCCTTACCCGGGAGTATCTCTATCACTGATAGGGATGTCAATCTCTATCACTGATAGGGACTCGAGGTGAAGACGAAAGGGCCTCGTGATACGCCTATTTTTATAGGTTAATGTCATGATAATAATGGTTTCTTAGACGTCGGAATTGCCAGCTGGGGCGCCCTCTGGTAAGGTTGGGAAGCCCTGCAAAGTAAACTGGATGGCTTTCTTGCCGCCAAGGATCTGATGGCGCAGGGGATCAAGATCTGATCAAGAGACAGGATGAGGAT…
40	89247	> Addgene NGS Result	CGCCTTTGAGTGAGCTGATACCGCTCGCCGCAGCCGAACGACCGAGCGCAGCGAGTCAGTGAGCGAGGAAGCGGAAGAGCGCCTGATGCGGTATTTTCTCCTTACGCATCTGTGCGGTATTTCACACCGCAATGGTGCACTCTCAGTACAATCTGCTCTGATGCCGCATAGTTAAGCCAGTATACACTCCGCTATCGCTACGTGACTGGGTCATGGCTGCGCCCCGACACCCGCCAACACCCGCTGACGCGCCCTGACGGGCTTGTCTGCTCCCGGCATCCGCTTACAGACAAGCTGTGACCGTCTCCGGGAGCTGCATGTGTCAGAGGTTTTCACCGTCATCACCGAAACGCGCGAGGCAGCTGCGGTAAAGCTCATCAGCGTGGTCGTGAAGCGATT…
40	89247	> GFP	ATGGGTCATCACCACCACCATCACGGTGGCGCTAGCAAAGGTGAAGAGCTGTTTACGGGTGTAGTACCGATCTTAGTGGAATTAGACGGCGACGTGAACGGTCACAAATTTAGCGTGCGCGGCGAAGGCGAAGGTGACGCTACCAATGGTAAATTGACCCTGAAGTTTATTTGCACAACAGGCAAATTACCCGTTCCGTGGCCCACCTTAGTGACCACCCTGACCTATGGCGTTCAGTGCTTCAGTCGTTACCCAGATCATATGAAACGTCACGATTTTTTCAAATCAGCCATGCCTAAAGGATATGTTCAAGAGCGTACAATCAGCTTCAAGAAGGATGGCAAATATAAAACGCGTGCGGAAGTGAAATTTGAAGGCCGCACATTAGTAAATCGTATC…
41	89249	> Addgene NGS Result	CTAATGTTCCGGCGTTATTTCTTGATGTCTCTGACCAGACACCCATCAACAGTATTATTTTCTCCCATGAAGACGGTACGCGACTGGGCGTGGAGCATCTGGTCGCATTGGGTCACCAGCAAATCGCGCTGTTAGCGGGCCCATTAAGTTCTGTCTCGGCGCGTCTGCGTCTGGCTGGCTGGCATAAATATCTCACTCGCAATCAAATTCAGCCGATAGCGGAACGGGAAGGCGACTGGAGTGCCATGTCCGGTTTTCAACAAACCATGCAAATGCTGAATGAGGGCATCGTTCCCACTGCGATGCTGGTTGCCAACGATCAGATGGCGCTGGGCGCAATGCGCGCCATTACCGAGTCCGGGCTGCGCGTTGGTGCGGACATCTCGGTAGTGGGATACG…
41	89249	> T7 Promoter	ATGGGTCATCACCACCACCATCACGGTGGCGCTAGCAAAGGTGAACGTCTGTTTACGGGTGTAGTACCGATCTTAGTGGAATTAGACGGCGACGTGAACGGTCACAAATTTAGCGTGCGCGGCGAAGGCGAAGGTGACGCTACCCGTGGTAAATTGACCCTGAAGTTTATTTGCACAACAGGCAAATTACCCGTTCCGTGGCCCACCTTAGTGACCACCCTGACCTATGGCGTTCAGTGCTTCAGTCGTTACCCTAAACATATGAAACGTCACGATTTTTTCAAATCAGCCATGCCTAAAGGATATGTTCAAGAGCGTACAATCAGCTTCAAGAAGGATGGCAAATATAAAACGCGTGCGGAAGTGAAATTTAAAGGCCGCACATTAGTAAATCGTATC…
42	89250	> Addgene NGS Result	GGCCGTTGAGCACCGCCGCCGCAAGGAATGGTGCATGCAAGGAGATGGCGCCCAACAGTCCCCCGGCCACGGGGCCTGCCACCATACCCACGCCGAAACAAGCGCTCATGAGCCCGAAGTGGCGAGCCCGATCTTCCCCATCGGTGATGTCGGCGATATAGGCGCCAGCAACCGCACCTGTGGCGCCGGTGATGCCGGCCACGATGCGTCCGGCGTAGAGGATCGAGATCGATCTCGATCCCGCGAAATTAATACGACTCACTATAGGGGAATTGTGAGCGGATAACAATTCCCCTCTAGAAATAATTTTGTTTAACTTTAAGAAGGAGATATACCATGGGTCATCACCACCACCATCACGGTGGCCGTAGCAAAGGTAAACGTCTGTTTCGTGGTAAA…
43	89252	> Addgene NGS Result	GTACGCGACTGGGCGTGGAGCATCTGGTCGCATTGGGTCACCAGCAAATCGCGCTGTTAGCGGGCCCATTAAGTTCTGTCTCGGCGCGTCTGCGTCTGGCTGGCTGGCATAAATATCTCACTCGCAATCAAATTCAGCCGATAGCGGAACGGGAAGGCGACTGGAGTGCCATGTCCGGTTTTCAACAAACCATGCAAATGCTGAATGAGGGCATCGTTCCCACTGCGATGCTGGTTGCCAACGATCAGATGGCGCTGGGCGCAATGCGCGCCATTACCGAGTCCGGGCTGCGCGTTGGTGCGGACATCTCGGTAGTGGGATACGACGATACCGAAGACAGCTCATGTTATATCCCGCCGTTAACCACCATCAAACAGGATTTTCGCCTGCTGGGGCAAA…
43	89252	> T7 Promoter	ATGGGTCATCACCACCACCATCACGGTGGCGCTAGCAAAGGTGAACGTCTGTTTACGGGTGTAGTACCGATCTTAGTGGAATTAGACGGCGACGTGAACGGTCACAAATTTAGCGTGCGCGGCGAAGGCGAAGGTGACGCTACCCGTGGTAAATTGACCCTGAAGTTTATTTGCACAACAGGCAAATTACCCGTTCCGTGGCCCACCTTAGTGACCACCCTGACCTATGGCGTTCAGTGCTTCAGTCGTTACCCTAAACATATGAAACGTCACGATTTTTTCAAATCAGCCATGCCTAAAGGATATGTTCAAGAGCGTACAATCAGCTTCAAGAAGGATGGCAAATATAAAACGCGTGCGGAAGTGAAATTTAAAGGCCGCACATTAGTAAATCGTATC…
44	115678	> Addgene NGS Result	CTAGTATCGGACGTCTATCGGCGCGTCAGGAGCGAGCAGGGGCAATGAACGGCCACACCAATGCCAGGATCAACAGGACCCAGAAATGGCACGAGCCCGGGATTGGCCTCCCGGGCTCGCCGCCCCCGAACCGGCGCAGCATGCCGAGTGAGGACGTTTGCTCTGTGACGAGCGTACGAGAGAACAGCGCGTCGACACCACCGCGCCCCGCCGGACCGAAGTGCCACTGCGGCACCCCGATCGTCCACATCCCCGGGAAGCGCCCCAAAATCTACTGCTCGGACGCCTGCCGAAAGCGCGCAAAGCGTCTCATTGCGGACCAGTCACGCAGCGTAGCAAGCACGACTACAGCGGGTAATCCGGACGCGGGCTTTAGTAGTAAGGGAAAATCTCCGTCCA…
45	45942	> pTD-C_eYFPTwinStrep sequence 6140 bps	CTTGGACTCCTGTTGATAGATCCAGTAATGACCTCAGAACTCCATCTGGATTTGTTCAGAACGCTCGGTTGCCGCCGGGCGTTTTTTATTGGTGAGAATCCAGGGGTCCCCAATAATTACGATTTACGTATTTAAATGAACCTTGACCGAACGCAGCGGTGGTAACGGCGCAGTGGCGGTTTTCATGGCTTGTTATGACTGTTTTTTTGGGGTACAGTCTATGCCTCGGGCATCCAAGCAGCAAGCGCGTTACGCCGTGGGTCGATGTTTGATGTTATGGAGCAGCAACGATGTTACGCAGCAGGGCAGTCGCCCTAAAACAAAGTTAAACATCATGAGGGAAGCGGTGATCGCCGAAGTATCGACTCAACTATCAGAGGTAGTTGGCGTCATCGAGCG…
45	45942	> T0term-R	TTACTGGATCTATCAACAGGAGTCCAAGACTAGTCGCCAGGGTTTTCCCAGTCACGACGCGGCCGCAAGCTTTCATCATTATTTTTCGAACTGCGGGTGGCTCCACGATCCACCTCCCGATCCACCTCCGGAACCTCCACCTTTCTCGAACTGCGGGTGGCTCCAAGCGCTCTCGAGTGCGGCCGCTCTAGATTTGTACAGTTCGTCCATACCCAGGGTGATACCAGCAGCGGTAACAAATTCCAGCAGAACCATGTGGTCACGTTTTTCGTTCGGGTCTTTAGACAGTTTAGACTGGTAAGACAGGTAGTGGTTGTCCGGCAGCAGAACCGGACCGTCACCGATCGGGGTGTTCTGCTGGTAGTGGTCAGCCAGCTGAACAGAACCGTCTTCGATGTT…
45	45942	> lacI-F 5'-GCTTGCTGCAACTCTCTCAG-3'	AAAGAAAAACCACCCTGGCGCCCAATACGCAAACCGCCTCTCCCCGCGCGTTGGCCGATTCATTAATGCAGCTGGCACGACAGGTTTCCCGACTGGAAAGCGGGCAGTGAGCGCAACGCAATTAATGTAAGTTAGCGCGAATTGATCTGGTTTGACAGCTTATCATCGACTGCACGGTGCACCAATGCTTCTGGCGTCAGGCAGCCATCGGAAGCTGTGGTATGGCTGTGCAGGTCGTAAATCACTGCATAATTCGTGTCGCTCAAGGCGCACTCCCGTTCTGGATAATGTTTTTTGCGCCGACATCATAACGGTTCTGGCAAATATTCTGAAATGAGCTGTTGACAATTAATCATCCGGCTCGTATAATGTGTGGAATTGTGAGCGGATAACAATTTC…
45	45942	> coding synthetic eYFP sequence with Twin-Strep-tag	ATGGATCCGAATTCGATCGTTTCTAAAGGTGAAGAACTGTTCACCGGTGTTGTTCCGATCCTGGTTGAACTGGACGGTGACGTTAACGGTCACAAATTCTCTGTTTCTGGTGAAGGTGAAGGTGACGCTACCTACGGTAAACTGACCCTGAAATTCATCTGCACCACCGGTAAACTGCCGGTTCCGTGGCCGACCCTGGTTACCACCTTCGGTTACGGTCTGCAGTGCTTCGCTCGTTACCCGGACCACATGAAACAGCACGACTTCTTCAAATCTGCTATGCCGGAAGGTTACGTTCAGGAACGTACCATCTTCTTCAAAGACGACGGTAACTACAAAACCCGTGCTGAAGTTAAATTCGAAGGTGACACCCTGGTTAACCGTATCGAACTGAAAGGT…
46	48696	> Addgene NGS Result	GACGGATCGGGAGATCTAATATTTGCATGTCGCTATGTGTTCTGGGAAATCACCATAAACGTGAAATCCCTATCAGTGATAGAGACTTATAAGTTCCCTATCAGTGATAGAGACACCGCCCGGATGGTGGAATCGGTAGACACAAGGGATTCTAAATCCCTCGGCGTTCGCGCTGTGCGGGTTCAAGTCCCGCTCCGGGTATTTTTTGGATCTAATATTTGCATGTCGCTATGTGTTCTGGGAAATCACCATAAACGTGAAATCCCTATCAGTGATAGAGACTTATAAGTTCCCTATCAGTGATAGAGACACCGCCCGGATGGTGGAATCGGTAGACACAAGGGATTCTAAATCCCTCGGCGTTCGCGCTGTGCGGGTTCAAGTCCCGCTCCGGGTATT…
46	48696	> pRSII-F1 5'-CGGCATCAGAGCAGATTGTAC-3'	TACCCGGAGCGGGACTTGAACCCGCACAGCGCGAACGCCGAGGGATTTAGAATCCCTTGTGTCTACCGATTCCACCATCCGGGCGGTGTCTCTATCACTGATAGGGAACTTATAAGTCTCTATCACTGATAGGGATTTCACGTTTATGGTGATTTCCCAGAACACATAGCGACATGCAAATATTAGATCCAAAAAATACCCGGAGCGGGACTTGAACCCGCACAGCGCGAACGCCGAGGGATTTAGAATCCCTTGTGTCTACCGATTCCACCATCCGGGCGGTGTCTCTATCACTGATAGGGAACTTATAAGTCTCTATCACTGATAGGGATTTCACGTTTATGGTGATTTCCCAGAACACATAGCGACATGCAAATATTAGATCCAAAAAATACCCGG…
46	48696	> pGalW-R 5'-AAAGGGAATAAGGGCGACAC-3'	ATTGTCTCATGAGCGGATACATATTTGAATGTATTTAGAAAAATAAACAAATAGGGGTTCCGCGCACATTTCCCCGAAAAGTGCCACCTGACGTCGACGGATCGGGAGATCTAATATTTGCATGTCGCTATGTGTTCTGGGAAATCACCATAAACGTGAAATCCCTATCAGTGATAGAGACTTATAAGTTCCCTATCAGTGATAGAGACACCGCCCGGATGGTGGAATCGGTAGACACAAGGGATTCTAAATCCCTCGGCGTTCGCGCTGTGCGGGTTCAAGTCCCGCTCCGGGTATTTTTTGGATCTAATATTTGCATGTCGCTATGTGTTCTGGGAAATCACCATAAACGTGAAATCCCTATCAGTGATAGAGACTTATAAGTTCCCTATCAGTGAT…
46	48696	> CMV-F 5'-CGCAAATGGGCGGTAGGCGTG-3'	GAGCTCTCTGGCTAACTAGAGAACCCACTGCTTACTGGCTTATCGAAATTAATACGACTCACTATAGGGAGACCCAAGCTGGCTAGCGTTTAAACTTAAGCTTGCCACCATGGAAGAGCAATACCGCCCGGAAGAGATAGAATCCAAAGTACAGCTTCATTGGGATGAGAAGCGCACATTTGAAGTAACCGAAGACGAGAGCAAAGAGAAGTATTACTGCTTTTCTGGCCCTCCCTATCCTTCTGGTCGACTACACATGGGCCACGTACGTAACTACACCATCGGTGACGTGATCGCCCGCTACCAGCGTATGCTGGGCAAAAACGTCCTGCAGCCGATCGGCTGGGACGCGTTTGGTCTGCCTGCGGAAGGCGCGGCGGTGAAAAACAACACCGCTCC…
47	89248	> Addgene NGS Result	GTGCCATCCTTCTTGAAGCTGATTGTACGCTCTTGAACATATCCTTCAGGCATGGCTGATTTGAAAAAATCGTGACGTTTCATATGTTTAGGGTAACGACTGAAGCACTGAACGCCATAGGTCAGGGTGGTCACTAAGGTGGGCCACGGAACGGGTAATTTGCCTGTTGTGCAAATAAACTTCAGGGTCAATTTACCACGGGTAGCGTCACCTTCGCCTTCGCCGCGCACGCTAAATTTGTGACCGTTCACGTCGCCGTCTAATTCCACTAAGATCGGTACTACACCCGTAAACAGACGTTCACCTTTGCTAGCGCCACCGTGATGGTGGTGGTGATGACCCATGGTATATCTCCTTCTTAAAGTTAAACAAAATTATTTCTAGAGGGGAATTGTTATC…
47	89248	> pos15-GFP	ATGGGTCATCACCACCACCATCACGGTGGCGCTAGCAAAGGTGAACGTCTGTTTACGGGTGTAGTACCGATCTTAGTGGAATTAGACGGCGACGTGAACGGTCACAAATTTAGCGTGCGCGGCGAAGGCGAAGGTGACGCTACCCGTGGTAAATTGACCCTGAAGTTTATTTGCACAACAGGCAAATTACCCGTTCCGTGGCCCACCTTAGTGACCACCCTGACCTATGGCGTTCAGTGCTTCAGTCGTTACCCTAAACATATGAAACGTCACGATTTTTTCAAATCAGCCATGCCTGAAGGATATGTTCAAGAGCGTACAATCAGCTTCAAGAAGGATGGCACCTATAAAACGCGTGCGGAAGTGAAATTTGAAGGCCGCACATTAGTAAACCGTATC…
48	100911	> Addgene NGS Result	TTGGGCGCCAGGGTGGTTTTTCTTTTCACCAGTGAGACGGGCAACAGCTGATTGCCCTTCACCGCCTGGCCCTGAGAGAGTTGCAGCAAGCGGTCCACGCTGGTTTGCCCCAGCAGGCGAAAATCCTGTTTGATGGTGGTTAACGGCGGGATATAACATGAGCTGTCTTCGGTATCGTCGTATCCCACTACCGAGATATCCGCACCAACGCGCAGCCCGGACTCGGTAATGGCGCGCATTGCGCCCAGCGCCATCTGATCGTTGGCAACCAGCATCGCAGTGGGAACGATGCCCTCATTCAGCATTTGCATGGTTTGTTGAAAACCGGACATGGCACTCCAGTCGCCTTCCCGTTCCGCTATCGGCTGAATTTGATTGCGAGTGAGATATTTATGCCAG…
49	89343	> Addgene NGS Result	GCAAAAGGCCAGGAACCGTAAAAAGGCCGCGTTGCTGGCGTTTTTCCATAGGCTCCGCCCCCCTGACGAGCATCACAAAAATCGACGCTCAAGTCAGAGGTGGCGAAACCCGACAGGACTATAAAGATACCAGGCGTTTCCCCCTGGAAGCTCCCTCGTGCGCTCTCCTGTTCCGACCCTGCCGCTTACCGGATACCTGTCCGCCTTTCTCCCTTCGGGAAGCGTGGCGCTTTCTCATAGCTCACGCTGTAGGTATCTCAGTTCGGTGTAGGTCGTTCGCTCCAAGCTGGGCTGTGTGCACGAACCCCCCGTTCAGCCCGACCGCTGCGCCTTATCCGGTAACTATCGTCTTGAGTCCAACCCGGTAAGACACGACTTATCGCCACTGGCAGCAGCCAC…
50	97305	> Addgene NGS Result	AAGAAACCAATTGTCCATATTGCATCAGACATTGCCGTCACTGCGTCTTTTACTGGCTCTTCTCGCTAACCAAACCGGTAACCCCGCTTATTAAAAGCATTCTGTAACAAAGCGGGACCAAAGCCATGACAAAAACGCGTAACAAAAGTGTCTATAATCACGGCAGAAAAGTCCACATTGATTATTTGCACGGCGTCACACTTTGCTATGCCATAGCATTTTTATCCATAAGATTAGCGGATCCTACCTGACGCTTTTTATCGCAACTCTCTACTGTTTCTCCATACCCGTTTTTTTGGGCTAGAAATAATTTTGTTTAACTTTAAGAAGGAGATATACATACCCATGAAACGTGTGATTACCCTGTTTGCAGTTCTGCTGATGGGTTGGAGCGTTAAT…
50	97305	> FimH-9xHis	ATGAAACGTGTGATTACCCTGTTTGCAGTTCTGCTGATGGGTTGGAGCGTTAATGCATGGTCATTTGCATGTAAAACCGCAAATGGCACCGCAATTCCGATTGGTGGTGGTAGCGCAAATGTTTATGTTAATCTGGCACCGGCAGTTAATGTTGGTCAGAATCTGGTTGTTGATCTGAGCACCCAGATTTTTTGCCATAATGATTATCCGGAAACCATCACCGATTATGTTACCCTGCAGCGTGGTGCAGCATATGGTGGTGTTCTGAGCAGCTTTAGCGGCACCGTGAAATATAACGGTAGCAGCTATCCGTTTCCGACCACCAGTGAAACACCGCGTGTTGTGTATAATAGCCGTACCGATAAACCGTGGCCTGTTGCACTGTATCTGACACCGGTT…
51	132700	> Addgene NGS Result	TTTTTATCGCAACTCTCTACTGTTTCTCCATACCCGTTTTTTGGGCTAACAGGAGGAATTAACCATGCACCATCATCATCACCATCATCATCATCATTTAGAAGTTTTGTTTCAAGGTCCAAGTAAAATCGAAGAAGGTAAACTGGTAATCTGGATTAACGGCGATAAAGGCTATAACGGTCTCGCTGAAGTCGGTAAGAAATTCGAGAAAGATACCGGAATTAAAGTCACCGTTGAGCATCCGGATAAACTGGAAGAGAAATTCCCACAGGTTGCGGCAACTGGCGATGGCCCTGACATTATCTTCTGGGCACACGACCGCTTTGGTGGCTACGCTCAATCTGGCCTGTTGGCTGAAATCACCCCGGACAAAGCGTTCCAGGACAAGCTGTATCCGTT…
52	132699	> Addgene NGS Result	ATGAGTAAATATCTGCTGCCGACCGCAGCAGCGGGTCTGCTGCTGCTGGCAGCCCAGCCTGCAATGGCCGGCTCTTCAAGTCAAGTCCAGCTGGTGGAATCGGGTGGTGGTAGCGTCCAGGCGGGTGGTAGCCTGCGTCTGAGCTGTGTGGCTAGCGGCGACATTAAATACATCTCTTACCTGGGCTGGTTTCGCCAGGCACCGGGCAAAGAGCGTGAGGGCGTCGCAGCGCTGTACACCTCTACTGGTCGTACCTACTACGCGGACAGCGTTAAGGGTCGTTTCACGGTGAGCCTGGACAACGCCAAGAATACCGTGTATCTGCAAATGAACAGCTTGAAACCGGAAGATACTGCTTTGTATTACTGCGCGGCAGCCGAATGGGGCTCTCAGTCTCCG…
53	79971	> rgef-1p::NmBirA sequence 8349 bps	AAGCTTGCATGCCTGCAGCGTTTCCGATACCCCCTTATATCAGCACACATTCAGTCATCATACCACAAAATGTTGTGATAGTGATAGGCAAAACTACCGTATTTCCTCTATTAATCTTGCATGCAAGACTAATTTTCGATTAACCCGTAGGGGTGCAAGACTAATAGAGACTGCAAGACTATTAGAGGCTGAAATACTAATTTTCGTATGCTCAATAATTTTGGAAATTGGCCTATTTTTTGTAGAAACTTGATACCGTTTAAACAAGGAAAAATACACACTTTTTAATATTTCATCAATAATTTGAACGATTTTGTGATTTTAAGTTCAATTTGCCCAAAAAAAGACAATTTTTCTGACGTTACCGCAAAGTAATGCTGGTCAGGCAAAAAGAGCGGT…
53	79971	> PD49-83-R 5'-GAGCACAGGGAGAAAGAGCA-3'	AGAGTAATTGGACTTAGAAGTCAGAGGCACGGGCGCGAGATGCTGAAAATTTAAATATTACTCGTTAGTTAGTAGAACTCAGTTTAAACTTACTCTGATGACAGCGGCCCCTATTATTTTTGACACCAGACAAGTTGGTAATGGTAGCGACCGGCGCTCAGTTGGAATTCTTACTTTTCAGCAGATCGCAAAGAAATCTCTCCACCCATCCATGGTTTAATGATTCCATCTTGCTCAAGGAGAAGAGCTCCTTGCTTATCAATTCCTCGACTGATACCAAAAATTTCCTTATCTCCAATTATCAACTTCACTGGTCGATTGATAAAATTGTCAAGTTTCTCCCATCTACTGAGGTAAGGGGCCTGAAAATTTAAATAATCAGGGTTAGTTAGTATATAT…
53	79971	> M13-Rev 5'-CAGGAAACAGCTATGACC-3'	CTGTAAGTTTAAACATGATCTTACTAACTAACTATTCTCATTTAAATTTTCAGAGCTTAAAAATGGCTGAAATCACTCACAACGATGGATACGCTAACAACTTGGAAATGAAATAAGCTTGCATGCCTGCAGCGTTTCCGATACCCCCTTATATCAGCACACATTCAGTCATCATACCACAAAATGTTGTGATAGTGATAGGCAAAACTACCGTATTTCCTCTATTAATCTTGCATGCAAGACTAATTTTCGATTAACCCGTAGGGGTGCAAGACTAATAGAGACTGCAAGACTATTAGAGGCTGAAATACTAATTTTCGTATGCTCAATAATTTTGGAAATTGGCCTATTTTTTGTAGAAACTTGATACCGTTTAAACAAGGAAAAATACACACTTTT…
53	79971	> P1234-F 5'-AGACGTAGACGCAGGAGCAG-3'	GCCAGTAAAAAGAGAAAAAGATAGAGAGAGACCTATCGCATTTTATTTTCAAATTGCAATTCCTGCAATTCATGTGTGCGTGTGCCCATTTTCAATTCTTCCCGTTATTTTTCAGACCATTACCAACGTTCTTTCTAGATCTTGAGACAATCTTCCTTCTGCTCAATCGTTCGTCGTGAAGACGGCATCGACGACGACGACGATCAGCAGTAAAGGATCCCCGGGATTGGCCAAAGGACCCAAAGGTATGTTTCGAATGATACTAACATAACATAGAACATTTTCAGGAGGACCCTTGAGGGTACCGGTAGAAAAAATGACCGCTCCAAAGAAGAAACGCAAAGTACCGAGCTCAGAAAAGACCGGTATGGAGCAGAAGCTCATCTCTGAGGAAGACCT…
54	22869	> Author sequence	TCGAGTCCCTATCAGTGATAGAGATTGACATCCCTATCAGTGATAGAGATACTGAGCACATCAGCAGGACGCACTGACCGAATTCATTAAAGAGGAGAAAGGTACCCATGGCCACCACCGTACAACTCAGCGACCAATCCCTCCGTCAGCTAGAAACCCTCGCCATCCACACCGCCCACCTGATTCAGCCCCACGGTTTAGTGGTGGTCCTGCAGGAACCAGACCTCACCATCAGCCAAATTAGCGCCAACTGCACCGGCATTTTAGGGCGATCGCCAGAGGATTTGTTGGGCAGAACCCTAGGGGAAGTGTTTGATAGCTTTCAGATTGATCCCATCCAGAGTCGCCTAACGGCCGGACAAATCAGCAGCCTCAACCCCAGTAAACTTTGGGCGCGGG…
54	22869	> 22869 with pBR322ori-F	GATTGAGCGTCGATTTTTGTGATGCTCGTCAGGGGGGCGGAGCCTATGGAAAAACGCCAGCAACGCGGCCTTTTTACGGTTCCTGGCCTTTTGCTGGCCTTTTGCTCACATGTTCTTGCATGCGTTATCCCCTGATTCTGTGGATAACCGTATTACCGCCTTTGAGTGAGCTGATACCGCTCGCCGCAGCCGAACGCCCTAGGTCTAGGGCGGCGGATTTGTCCTACTCAGGAGAGCGTTCACCGACAAACAACAGATAAAACGAAAGGCCCAGTCTTTCGACTGAGCCTTTCGTTTTATTTGATGCCTCTAGATTACCCTTCTTTTGTCATGCCCTGCGCCCGCGTTACCGGCACTGGCAGCCAGGCGCGAATGGAAAGCCCGCCCCGCTCGCTGGTG…
55	85447	> DHFR-SpCas9-DHFR sequence 9478 bps	GAGGGCCTATTTCCCATGATTCCTTCATATTTGCATATACGATACAAGGCTGTTAGAGAGATAATTGGAATTAATTTGACTGTAAACACAAAGATATTAGTACAAAATACGTGACGTAGAAAGTAATAATTTCTTGGGTAGTTTGCAGTTTTAAAATTATGTTTTAAAATGGACTATCATATGCTTACCGTAACTTGAAAGTATTTCGATTTCTTGGCTTTATATATCTTGTGGAAAGGACGAAACACCGGGTCTTCGAGAAGACCTGTTTTAGAGCTAGAAATAGCAAGTTAAAATAAGGCTAGTCCGTTATCAACTTGAAAAAGTGGCACCGAGTCGGTGCTTTTTTGTTTTAGAGCTAGAAATAGCAAGTTAAAATAAGGCTAGTCCGTTTTTAGC…
55	85447	> Addgene Partial NGS Result	GCCTTCGCCCCGTGCCCCGCTCCGCCGCCGCCTCGCGCCGCCCGCCCCGGCTCTGACTGACCGCGTTACTCCCACAGGTGAGCGGGCGGGACGGCCCTTCTCCTCCGGGCTGTAATTAGCTGAGCAAGAGGTAAGGGTTTAAGGGATGGTTGGTTGGTGGGGTATTAATGTTTAATTACCTGGAGCACCTGCCTGAAATCACTTTTTTTCAGGTTGGACCGGTGCCACCATGGACTATAAGGACCACGACGGAGACTACAAGGATCATGATATTGATTACAAAGACGATGACGATAAGATGGCCCCAAAGAAGAAGCGGAAGGTCGGTATCCACGGAGTCCCAGCAGCCGGATCCATCAGTCTGATTGCGGCGTTAGCGGTAGATTACGTTATCGGCAT…
56	53021	> GFP-R 5'-CCATCTAATTCAACAAGAATTGGGACAAC-3'	TTTACGCATGCTGCTTTCCTTTCAAAAAACTATTTCTAAATCGACATGGGCAGTCGTTCTGTACACTTTGTTTTGTAAACGAGTTTGACTGCCAACACTGCACAGTTTTCCCCCAAAAGATGAAACATTTGGGGCCAAACTGTCCATATCATAAATAAGTTACGTATTTTTTCTCAAGCATAAAAATATTAAAAAACGACAAAAAGCATCTAACTGTTTGATATGTAAATTATTTCTATTGTAAATTAATTTCACATCACCTCCGCTATATGTAAAGCTAACGTTTCTGTGGCTCGACGCATCTTCCTCATTCTTCTCTCCAAAAACCACCTCATGCAATATAAACATCTATAAATAAAGATAACAATAGAATATTAAGCCAACAAATAAACTGAAAAA…
56	53021	> GFP-F 5'-GGTCCTTCTTGAGTTTGTAAC-3'	GACTATACAAGCAGCAAACGACGAAAACTACGCTTTAGTAGCTTAATAAGCTTTAATCGTACAGGGTAGTACAAATAAAAAAGGCACGTCAGATGACGTGCCTTTTTTCTTGTGAGCAGTGAATTCGTGTAGGCTGGAGCTGCTTCGAAGTTCCTATACTTTCTAGAGAATAGGAACTTCGGAATAGGAACTTCATTTAAATGGCGCGCCTTACGCCCCGCCCTGCCACTCATCGCAGTACTGTTGTAATTCATTAAGCATTCTGCCGACATGGAAGCCATCACAAACGGCATGATGAACCTGAATCGCCAGCGGCATCAGCACCTTGTCGCCTTGCGTATAATATTTGCCCATGGTGAAAACGGGGGCGAAGAAGTTGTCCATATTGGCCACGTTTAA…
57	53025	> AspTerm 5'-ACTGCTCACAAGAAAAAAGGCACG-3'	GTACTACCCTGTACGATTAAAGCTTCTATAAAACAGCGTGACGCTGTCGTCCTCTGGCTCTATCCCAGATGCCGTAAAAACGCCCTGCATTGCTGGCGGTATACCAGACAGTATGACGAATATTGCGATGCCCAAGATAATCCTGGATAAGTCGCGTATCTATTCCCATATTCGCCAAAGCAAAACCACACGAATGGCGTAACATGTGCGGATGAATCTCCAGTGACAACCCGGCATTACCACCGGAAGTCGAGATAATATGGTAAAACTGTTGCCGAGAAAGCGGATTCCCCTTACGTGATAAAAATACCCACTCGCTCTCAGCATGCGGGTACGAAGTACGGATACTCAACCAGTTTTTTAAAGCCTGAACTTCTTTATTCAATAGCGGGTGCGTTG…
58	53311	> T7term 5'-GCTAGTTATTGCTCAGCGG-3'	TTGTTAGCAGCCGGATCACCCTTTATTTGTACAGCTCATCCATGCCACCGGTAGAATGACGACCCTCCGCGCGCTCATATTGCTCTACGATCGTATAATCTTCATTATGAGAGGTGATGTCCAGTTTAATATTCACATTGTACGCGCCAGGCAGCTGCACAGGTTTCTTGGCTTTGTACGTGGTTTTCACTTCAGCGTCATAATGGCCGCCATCTTTCAGTTTCAGGCGCTGTTTAATTTCGCCTTTCAGCGCACCATCTTCCGGATACATGCGTTCGCTAGACGCCTCCCAACCCATCGTCTTCTTCTGCATCACCGGGCCATCAGATGGAAAATTAGTACCACGCAGTTTAACTTTATAGATGAACTCGCCATCCTGCAGGGAGGAGTCCTGAGTGA…
58	53311	> pJFRC-F 5'-ATAATGGTGCAGGGCGCTGAC-3'	AACCGAAGACCATTCATGTTGTTGCTCAGGTCGCAGACGTTTTGCAGCAGCAGTCGCTTCACGTTCGCTCGCGTATCGGTGATTCATTCTGCTAACCAGTAAGGCAACCCCGCCAGCCTAGCCGGGTCCTCAACGACAGGAGCACGATCATGCGCACCCGTGGCCAGGACCCAACGCTGCCCGAGATCTCGATCCCGCGAAATCTTTTCCATAAATCGCTTTACCTCAAGTTAACTTGAGGAATTATACTCCCCAACAGATGAATTAACGAACTGAACACTGAAAAGAGGCAGATTTATGGTTTCCAAGGGCGAGGAGGATAACATGGCTATCATTAAAGAGTTCATGCGCTTCAAAGTTCACATGGAGGGTTCTGTTAACGGTCACGAGTTCGAGATC…
59	53313	> T7term 5'-GCTAGTTATTGCTCAGCGG-3'	TAGCAGCCGGATCACCCTTTATTTGTACAGCTCATCCATGCCACCGGTAGAATGACGACCCTCCGCGCGCTCATATTGCTCTACGATCGTATAATCTTCATTATGAGAGGTGATGTCCAGTTTAATATTCACATTGTACGCGCCAGGCAGCTGCACAGGTTTCTTGGCTTTGTACGTGGTTTTCACTTCAGCGTCATAATGGCCGCCATCTTTCAGTTTCAGGCGCTGTTTAATTTCGCCTTTCAGCGCACCATCTTCCGGATACATGCGTTCGCTAGACGCCTCCCAACCCATCGTCTTCTTCTGCATCACCGGGCCATCAGATGGAAAATTAGTACCACGCAGTTTAACTTTATAGATGAACTCGCCATCCTGCAGGGAGGAGTCCTGAGTGACGGT…
60	69751	> pBABE3 5'-ACCCTAACTGACACACATTCC-3'	TCATTTTATGTTTCAGGTTCAGGGGGAGGTGTGGGAGGTTTTTTAAAGCAAGTAAAACCTCTACAAATGTGGTATGGCTGATTATGATCAGTTATCTAGATCCGGTGGATCCCGGGCCCGCGGTACCGTCGACTGCAGAATTCTTATGCCCTTTCCCCACGGATGCGGCGAGCGAGCTGGATGTCTTTGGGCATAATAGTCACTCGCTTAGCATGGATGGCGCAAAGGTTTGTGTCCTCAAAGAGCCCTACCAAGTAGGCCTCACAAGCCTCCTGCAGCGCCATCACCGCAGAGCTCTGGAAGCGAAGATCGGTCTTGAAGTCTTGGGCGATTTCTCGCACCAGGCGCTGGAACGGCAGCTTCCGAATCAGCAACTCGGTCGACTTTTGGTAGCGGCGG…
60	69751	> pBABE5 5'-CTTTATCCAGCCCTCAC-3'	GGTCGCCACCATGGTGAGCAAGGGCGAGGAGCTGTTCACCGGGGTGGTGCCCATCCTGGTCGAGCTGGACGGCGACGTAAACGGCCACAAGTTCAGCGTGTCCGGCGAGGGCGAGGGCGATGCCACCTACGGCAAGCTGACCCTGAAGTTCATCTGCACCACCGGCAAGCTGCCCGTGCCCTGGCCCACCCTCGTGACCACCCTGACCTACGGCGTGCAGTGCTTCAGCCGCTACCCCGACCACATGAAGCAGCACGACTTCTTCAAGTCCGCCATGCCCGAAGGCTACGTCCAGGAGCGCACCATCTTCTTCAAGGACGACGGCAACTACAAGACCCGCGCCGAGGTGAAGTTCGAGGGCGACACCCTGGTGAACCGCATCGAGCTGAAGGGCATCGA…
60	69751	> pKG333 sequence 411 bps	ATGGCTCGTACGAAGCAAACAGCTCGGAAATCCACCGGCGGTAAAGCGCCACGCAAGCAGCTGGCTACCAAGGCTGCTCGCAAGAGCGCGCCGGCTACCGGCGGCGTGAAAAAGCCTCACCGTTACCGCCCGGGCACTGTGGCTCTGCGCGAGATCCGCCGCTACCAAAAGTCGACCGAGTTGCTGATTCGGAAGCTGCCGTTCCAGCGCCTGGTGCGAGAAATCGCCCAAGACTTCAAGACCGATCTTCGCTTCCAGAGCTCTGCGGTGATGGCGCTGCAGGAGGCTTGTGAGGCCTACTTGGTAGGGCTCTTTGAGGACACAAACCTTTGCGCCATCCATGCTAAGCGAGTGACTATTATGCCCAAAGACATCCAGCTCGCTCGCCGCATCCGTGGG…
61	89253	> Addgene NGS Result	CTAAAGTATATATGAGTAAACTTGGTCTGACAGTTACCAATGCTTAATCAGTGAGGCACCTATCTCAGCGATCTGTCTATTTCGTTCATCCATAGTTGCCTGACTCCCCGTCGTGTAGATAACTACGATACGGGAGGGCTTACCATCTGGCCCCAGTGCTGCAATGATACCGCGAGACCCACGCTCACCGGCTCCAGATTTATCAGCAATAAACCAGCCAGCCGGAAGGGCCGAGCGCAGAAGTGGTCCTGCAACTTTATCCGCCTCCATCCAGTCTATTAATTGTTGCCGGGAAGCTAGAGTAAGTAGTTCGCCAGTTAATAGTTTGCGCAACGTTGTTGCCATTGCTACAGGCATCGTGGTGTCACGCTCGTCGTTTGGTATGGCTTCATTCAGCTC…
61	89253	> Cre insert	ACCGGTGGTAGCGGTGGTTCTGGTGGTTCTGGTGGTAGCGGCGGTAGCGGTGGTAGCGGTGGTAGCGGTGGCAGCGGCGGTACCGCGAGCAATTTACTGACCGTACACCAAAATTTGCCTGCATTGCCGGTCGATGCAACGAGTGATGAGGTTCGCAAGAACCTGATGGACATGTTCAGGGATCGCCAGGCGTTTTCTGAGCATACCTGGAAAATGCTTCTGTCCGTTTGCCGGTCGTGGGCGGCATGGTGCAAGTTGAATAACCGGAAATGGTTTCCCGCAGAACCTGAAGATGTTCGCGATTATCTTCTATATCTTCAGGCGCGCGGTCTGGCAGTAAAAACTATCCAGCAACATTTGGGCCAGCTAAACATGCTTCATCGTCGGTCCGGGCTGCCA…
62	53042	> GFP-R 5'-CCATCTAATTCAACAAGAATTGGGACAAC-3'	TCTTCTCCTTTACGCATGCGTTCCCGACGCAGTGCGTTCAGGAACGGATCTTGTAAAGATTGCCCCTTAGCCATTCTCTCTTTTCCTTATATGCTTATTTGTACTTTGAACCTTTCGATTCTGAAAAAATTGCGCACGATACGTCGACCTGTGTGGAATCCATCATAACCGCCAAGCATAAAAATGTAAACAACGACGGTGCTCGAGACGTCAGGTGGCACTTTTCGGGGAAATGTGCGCGGAACCCCTATTTGTTTATTTTTCTAAATACATTCAAATATGTATCCGCTCATGAGACAATAACCCTGATAAATGCTTCAATAATATTGAAAAAGGAAGAGTATGAGTATTCAACATTTCCGTGTCGCCCTTATTCCCTTTTTTGCGGCATTTTGCCTT…
62	53042	> GFP-F 5'-GGTCCTTCTTGAGTTTGTAAC-3'	ATGAGCTCTACAATAAAAGCTAGCTTGGCTGTTTTGGCGGATGAGAGAAGATTTTCAGCCTGATACAGATTAAATCAGAACGCAGAAGCGGTCTGATAAAACAGAATTTGCCTGGCGGCAGTAGCGCGGTGGTCCCACCTGACCCCATGCCGAACTCAGAAGTGAAACGCCGTAGCGCCGATGGTAGTGTGGGGTCTCCCCATGCGAGAGTAGGGAACTGCCAGGCATCAAATAAAACGAAAGGCTCAGTCGAAAGACTGGGCCTTTCGTTTTATCTGTTGTTTGTCGGTGAACGCTCTCCTGAGTAGGACAAATCCGCCGGGAGCGGATTTGAACGTTGCGAAGCAACGGCCCGGAGGGTGGCGGGCAGGACGCCCGCCATAAACTGCCAGGCATCAA…
63	127674	> Addgene NGS Result	CGCTCGCCGCAGCCGAACGACCGAGCGCAGCGAGTCAGTGAGCGAGGAAGCGGAAGAGCGCCCAATACGCAAACCGCCTCTCCCCGCGCGTTGGCCGATTCATTAATGCAGCTGGCACGACAGGTTTCCCGACTGGAAAGCGGGCAGTGAGCGCAACGCAATTAATGTGAGTTAGCTCACTCATTAGGCACCCCAGGCTTTACACTTTATGCTTCCGGCTCGTATGTTGTGTGGAATTGTGAGCGGATAACAATTTCACGGATCCGAATTCTAGACCTCGAGGAGGTTTCATATGGTGAGCAGTGGCGAAGATATTTTCTCGGGCTTGGTTCCGATTCTGATCGAGCTGGAGGGCGATGTGAACGGTCATCGTTTTAGCGTTCGCGGTGAAGGTTATGG…
64	132698	> Addgene NGS Result	ATCGCAACTCTCTACTGTTTCTCCATACCCGTTTTTTGGGCTAACAGGAGGAATTAACCATGAGTAAATATCTGCTGCCGACCGCAGCAGCGGGTCTGCTGCTGCTGGCAGCCCAGCCTGCAATGGCCGGCTCTTCAAGTCAGGGGCAGTTGGTGGAGTCTGGGGGAGGCTTGGTGCAGCCTGGGGGGTCTCTGAGACTCTCCTGTGCAGCCTCTGGATTCACTTTGGATTATTATGCCATAGGCTGGTTCCGCCAGGCCCCAGGGAAGGAGCGTGAGGGGGTCTCATGCATTAGTAATAGTGGTGGAAGCACAAAGTATGCAGACTCCGTGAAGGGCCGATTCACCATCTCCAGAGACAAAGCCAAGAACACGGTGTATCTGCAAATGAACAGCCTGA…
65	100719	> Addgene NGS Result	GGGGCCTGCCACCATACCCACGCCGAAACAAGCGCTCATGAGCCCGAAGTGGCGAGCCCGATCTTCCCCATCGGTGATGTCGGCGATATAGGCGCCAGCAACCGCACCTGTGGCGCCGGTGATGCCGGCCACGATGCGTCCGGCGTAGAGGATCGAGATCGATCTCGATCCCGCGAAATTAATACGACTCACTATAGGGGAATTGTGAGCGGATAACAATTCCCCTCTAGATTTAAATTAACTTTAAGAAGGAGATATACATATGGCCGAGGAGCTGGTCTTAGAGAGGTGTGATCTGGAGCTGGAGACCAATGGCCGAGACCACCACACGGCCGACCTGTGCCGGGAGAAGCTGGTGGTGCGACGGGGCCAGCCCTTCTGGCTGACCCTGCACTTTGA…
65	100719	> T7	GGTTAGAACGGTACATTCCCTCTAGATTTAATTAACTTTAAGAAGGAGATATACATATGGCCGAGGAGCTGGTCTTAGAGAGGTGTGATCTGGAGCTGGAGACCAATGGCCGAGACCACCACACGGCCGACCTGTGCCGGGAGAAGCTGGTGGTGCGACGGGGCCAGCCCTTCTGGCTGACCCTGCACTTTGAGGGCCGCAACTACGAGGCCAGTGTAGACAGTCTCACCTTCAGTGTCGTGACCGGCCCAGCCCCTAGCCAGGAGGCCGGGACCAAGGCCCGTTTTCCACTAAGAGATGCTGTGGAGGAGGGTGACTGGACAGCCACCGTGGTGGACCAGCAAGACTGCACCCTCTCGCTGCAGCTCACCACCCCGGCCAACGCCCCCATCGGCCTGT…
65	100719	> T7 term	GTGAATCGCTCTTTCGGGCTTTGTTTAGCAGCCTAGGTATTAATCAATTAGTGGTGGTGGTGGTGGTGGTGGTGCTCGAGGGCGGGGCCAATGATGACATTCCGGAAGCCCTTCACAGCCTTCAGCTTGTCGCTCTCGAAGTTCACCACCAGCTTGTGGAGGCCCATGTGGAGCGGCAGCAGGTCCATTCTCACCTTAACTTCCTCCCCTGCCTCCACGGGGTCTGGGATCTCCACCGTCTTCTGCTCCTCAGTCAGGCCGGCCCCCTCCACAGTGAAGGTGCAGCCTTCCAGGGCCACAGGGAGCGGGTTCTGCAGGGACACCTCAGCCACCAGCTTGCGTTTCTGCTTGGGCTCCCCAAGGATCCGGATCTTGATTTCTGGATTCTCCAGGTAGAGG…
66	118582	> Addgene NGS Result	ATCCGGATATAGTTCCTCCTTTCAGCAAAAAACCCCTCAAGACCCGTTTAGAGGCCCCAAGGGGTTATGCTAGTTATTGCTCAGCGGTGGCAGCAGCCAACTCAGCTTCCTTTCGGGCTTTGTTAGCAGCCGGATCTCAGTGGTGGTGGTGGTGGTGCTCGAGTGCGGCCGCAAGCTTGTCGACGGAGCTCGAATTCGGATCCTTAACGACGCTCGAGGATTTCGAAACAATAGCTATGCGAGTTCTGCGCATCAGCATCGTGGAATTCGCTGAATACCGATTCCCAGTCATCCGGCTCGTAATCCGGAAAATGGGTGTCGCCTTCCACTTCTGCATCGATATGCGTCAGATACAGTTTTTGCGCTTTTGGCAAGAACTGTTCATAAACGCGTCCGCCG…
66	118582	> T7 forward	ATTTTGTTTAACTTTAAGAAGGAGATATACATATGATCAGTCTGATTGCGGCGCTAGCGGTAGATCGCGTTATCGGCATGGAAAACGCCATGCCATGGAACCTGCCTGCCGATCTCGCCTGGTTTAAACGCAACACCTTAAATAAACCCGTGATTATGGGGCGCCATACCTGGGAATCAATCCCAGAAAAAAACAGGCCTTTGCCCGGCCGCAAAAATATTATCCTCAGCAGTCAACCCGGGACCGATGATCGGGTTACCTGGGTTAAATCGGTCGACGAAGCCATCGCGGCGTGTGGTGACGTACCAGAAATCATGGTGATTGGCGGCGGACGCGTTTATGAACAGTTCTTGCCAAAAGCGCAAAAACTGTATCTGACGCATATCGATGCAGAAGTGG…
67	118584	> Addgene NGS Result	TGGCGAATGGGACGCGCCCTGTAGCGGCGCATTAAGCGCGGCGGGTGTGGTGGTTACGCGCAGCGTGACCGCTACACTTGCCAGCGCCCTAGCGCCCGCTCCTTTCGCTTTCTTCCCTTCCTTTCTCGCCACGTTCGCCGGCTTTCCCCGTCAAGCTCTAAATCGGGGGCTCCCTTTAGGGTTCCGATTTAGTGCTTTACGGCACCTCGACCCCAAAAAACTTGATTAGGGTGATGGTTCACGTAGTGGGCCATCGCCCTGATAGACGGTTTTTCGCCCTTTGACGTTGGAGTCCACGTTCTTTAATAGTGGACTCTTGTTCCAAACTGGAACAACACTCAACCCTATCTCGGTCTATTCTTTTGATTTATAAGGGATTTTGCCGATTTCGGCCTATTG…
67	118584	> T7 forward	AGAAGGAGATATACATATGATCAGTCTGATTGCGGCGCTAGCGGTAGATCGCGTTATCGGCATGGAAAACGCCATGCCATGGCCGCCGCTGCCTGCCGATTTCGCCTGGTTTAAACGCAACACCTTAAATAAACCCGTGATTATGGGGCGCCATACCTGGGAATCAATCGGTAGGCCTTTGCCCGGCCGCAAAAATATTATCCTCAGCAGTCAACCCGGGACCGATGATCGGGTTACCTGGGTTAAATCGGTCGACGAAGCCATCGCGGCGTGTGGTGACGTACCAGAAATCATGGTGATTGGCGGCGGACGCGTTTATGAACAGTTCTTGCCAAAAGCGCAAAAACTGTATCTGACGCATATCGATGCAGAAGTGGAAGGCGACACCCATTTTCCGGA…
68	110541	> Addgene NGS Result	ATCCGGATATAGTTCCTCCTTTCAGCAAAAAACCCCTCAAGACCCGTTTAGAGGCCCCAAGGGGTTATGCTAGTTATTGCTCAGCGGTGGCAGCAGCCAACTCAGCTTCCTTTCGGGCTTTGTTAGCAGCCGGATCTCAGTGGTGGTGGTGGTGGTGCTCGAGTGCGGCCGCAAGCTTGTCGACGGAGCTCGAATTCGGATCCTTAACGACGCTCGAGGATTTCGAAACTATAGCTATGCGAGTTCTGCGCATCAGCATCGTGGAATTCGCTGAATACCGATTCCCAGTCATCCGGCTCGTAATCCGGAAAATGGGTGTCGCCTTCCACTTCTGCATCGATATGCGTCAGATACAGTTTTTGCGCTTTTGGCAAGAACTGTTCATAAACGCGTCCGCCG…
68	110541	> T7 forward primer	TTTGTTTAACTTTAAGAAGGAGATATACATATGATCAGTCTGATTGCGGCGCTAGCGGTAGATCGCGTTATCGGCATGGAAAACGCCATGCCATGGAACCTGCCTGCCGATCTCGCCTGGTTTAAACGCAACACCTTAAATAAACCCGTGATTATGGGGCGCCATACCTGGGAATCAATCGGTAGGCCTTTGCCCGGCCGCAAAAATATTATCCTCAGCAGTCAACCCGGGACCGATGATCGGGTTACCTGGGTTAAATCGGTCGACGAAGCCATCGCGGCGGCTGGTGACGTACCAGAAATCATGGTGATTGGCGGCGGACGCGTTTATGAACAGTTCTTGCCAAAAGCGCAAAAACTGTATCTGACGCATATCGATGCAGAAGTGGAAGGCGACACC…
69	110827	> Addgene NGS Result	ATCCGGATATAGTTCCTCCTTTCAGCAAAAAACCCCTCAAGACCCGTTTAGAGGCCCCAAGGGGTTATGCTAGTTATTGCTCAGCGGTGGCAGCAGCCAACTCAGCTTCCTTTCGGGCTTTGTTAGCAGCCGGATCTCAGTGGTGGTGGTGGTGGTGCTCGAGTGCGGCCGCAAGCTTGTCGACGGAGCTCGAATTCGGATCCTTAACGACGCTCGAGGATTTCGAAACAATAGCTATGCGAGTTCTGCGCATCAGCATCGTGGAATTCGCTGAATACCGATTCCCAGTCATCCGGCTCGTAATCCGGAAAATGGGTGTCGCCTTCCACTTCTGCATCGATATGCGTCAGATACAGTTTTTGCGCTTTTGGCAAGAACTGTTCAAAAACGCGTCCGCCG…
69	110827	> T7 forward primer	TTTAACTTTAAGAAGGAGATATACATATGATCAGTCTGATTGCGGCGCTAGCGGTAGATCGCGTTATCGGCATGGAAAACGCCATGCCATGGAACCTGCCTGCCAGTCTCGCCTGGTTTAAACGCAACACCTTAAATAAACCCGTGATTATGGGGCGCCATACCTGGGAATCAATCGGTAGGCCTTTGCCCGGCCGCAAAAATATTATCCTCAGCAGTCAACCCGGGACCGATGATCGGGTTACCTGGGTTAAATCGGTCGACGAAGCCATCGCGGCGTGTGGTGACGTACCAGAAATCATGGTGATTGGCGGCGGACGCGTTTTTGAACAGTTCTTGCCAAAAGCGCAAAAACTGTATCTGACGCATATCGATGCAGAAGTGGAAGGCGACACCCATT…
70	131376	> Addgene NGS Result	GGAAACAGAATTCGGTGACCATGCAAGCGTCGCAATTTTCAGCCCAGGTTCTGGACTGGTACGATAAATACGGGCGAAAAACTCTGCCCTGGCAAATTGACAAGACGCCCTACAAAGTATGGCTCTCAGAAGTGATGTTGCAACAAACTCAGGTTGCGACCGTTATCCCCTATTTTGAACGCTTTATGGCGCGCTTCCCGACGGTGACCGATCTCGCCAATGCGCCGCTCGACGAAGTTCTCCACTTGTGGACCGGGCTTGGCTATTACGCCCGCGCGCGCAATCTGCATAAAGCGGCACAACAAGTGGCGACCTTACACGGCGGTAAATTCCCGGAAACCTTTGAGGAAGTTGCAGCACTGCCGGGCGTCGGGCGTTCCACCGCAGGCGCGATTCTCT…
70	131376	> UpTac (5-prime Sequencing Primer)	CATCGGCTCGTATAATGTGTGGAATTGTGAGCGGATAACAATTTCACACAGGAAACAGAATTCGGTGACCATGCAAGCGTCGCAATTTTCAGCCCAGGTTCTGGACTGGTACGATAAATACGGGCGAAAAACTCTGCCCTGGCAAATTGACAAGACGCCCTACAAAGTATGGCTCTCAGAAGTGATGTTGCAACAAACTCAGGTTGCGACCGTTATCCCCTATTTTGAACGCTTTATGGCGCGCTTCCCGACGGTGACCGATCTCGCCAATGCGCCGCTCGACGAAGTTCTCCACTTGTGGACCGGGCTTGGCTATTACGCCCGCGCGCGCAATCTGCATAAAGCGGCACAACAAGTGGCGACCTTACACGGCGGTAAATTCCCGGAAACCTTTGAGGA…
70	131376	> TacTrm (3-prime Sequencing Primer)	GCTTGGCTGCAGTCATGGGGGCGGGCGTACTCCGCTCGCCCATTCTTTATATTCGCGCCAAACACGTTGATGGGACACCGGAAAGGCGTACGCCTTCAACTCGTCTTCCGGCGCAAGCCGGTAAGGCTCCTCGACCGGTCCGCCATGAACCAAACGGCCGGGAAACACGGTCAACTGCCAGACTAAATGGGAAAACGCATGCTCAAACGAAACGATCGGTTCTGTAAGCTCCACTTGCAAACCGTATTGCTCCCCAACCATTTGCTCGAGCTTCTCTTTTCCATCTGCGCCGTCCGTTTCGCAGCTGGGGAACTCCCATAAGTTCGCAAGCAAACCGGTGCTGTCGCGCTTGCGAATGAGAACGCGGCCTTCATCATCGGCCAGCACCGCTACTGCGAG…
71	53022	> GFP-R 5'-CCATCTAATTCAACAAGAATTGGGACAAC-3'	CCTTTACGCATGCTGCTTTCCTTTCAAAAAACTATTTCTAAATCGACATGGGCAGTCGTTCTGTACACTTTGTTTTGTAAACGGGGTTTGAGGGCCAATGGAACGAAAACGTACGTTAAGGAGATAATTCGTTGTTTATATTTAAATTTAGAGCTCTCAGTTCCCCTTTTAAAATATCCTCTGGCAACGTGAATGTATAATGGCCCAACATATTGATATGCCCGTGCATCAGGGGAGATAGCCGAGCGATATCTTCATCTATAATTTCTTCGCCATTACGGCGCATCCAGCTCAACGCTTCCTCCATATAGAGCGTGTTCCACAGAACCACTGCATTAGTAACCAGGCCCAGCGCCCCCAGTTGATCTTCCTGCCCTTCACGATAACGCTTTCTGATCT…
71	53022	> GFP-F 5'-GGTCCTTCTTGAGTTTGTAAC-3'	ACGTGCCTTTTTTCTTGTGAGCAGTGAATTCGTGTAGGCTGGAGCTGCTTCGAAGTTCCTATACTTTCTAGAGAATAGGAACTTCGGAATAGGAACTTCATTTAAATGGCGCGCCTTACGCCCCGCCCTGCCACTCATCGCAGTACTGTTGTAATTCATTAAGCATTCTGCCGACATGGAAGCCATCACAAACGGCATGATGAACCTGAATCGCCAGCGGCATCAGCACCTTGTCGCCTTGCGTATAATATTTGCCCATGGTGAAAACGGGGGCGAAGAAGTTGTCCATATTGGCCACGTTTAAATCAAAACTGGTGAAACTCACCCAGGGATTGGCTGAGACGAAAAACATATTCTCAATAAACCCTTTAGGGAAATAGGCCAGGTTTTCACCGTAAC…
71	53022	> AspTerm 5'-ACTGCTCACAAGAAAAAAGGCACG-3'	CAAACTCAAGAAGGACCATGTGGTCTCTCTTTTCGTTGGGATCTTTCGAAAGGGCAGATTGTGTGGACAGGTAATGGTTGTCTGGTAAAAGGACAGGGCCATCGCCAATTGGAGTATTTTGTTGATAATGGTCTGCTAGTTGAACGCTTCCATCTTCAATGTTGTGTCTAATTTTGAAGTTAACTTTGATTCCATTCTTTTGTTTGTCTGCCATGATGTATACATTGTGTGAGTTATAGTTGTATTCCAATTTGTGTCCAAGAATGTTTCCATCTTCTTTAAAATCAATACCTTTTAACTCGATTCTATTAACAAGGGTATCACCTTCAAACTTGACTTCAGCACGTGTCTTGTAGTTCCCGTCATCTTTGAAAAATATAGTTCTTTCCTGTACATAAC…
72	53038	> mCherry-R 5'-TTGGTCACCTTCAGCTTGG-3'	GCCCTCGCCCTCGATCTCGAACTCGTGGCCGTTCACGGAGCCCTCCATGTGCACCTTGAAGCGCATGAACTCCTTGATGATGGCCATGTTATCCTCCTCGCCCTTGCTCAGCATGCTAACCATGACTAACTCCTTTTTTATCATCTCTGGAACACACACAATCCGTGTGCAGGTCCCTGCCAGAGTCGACAGTATCTCTATCACTGATAGGGATGTCAATCTCTATCACTGATAGGGACTCGAGGTGAAGACGAAAGGGCCTCGTGATACGCCTATTTTTATAGGTTAATGTCATGATAATAATGGTTTCTTAGACGTCGGAATTGCCAGCTGGGGCGCCCTCTGGTAAGGTTGGGAAGCCCTGCAAAGTAAACTGGATGGCTTTCTTGCCGCCAAGGA…
72	53038	> mCherry-F 5'-ccccgtaatgcagaagaaga-3'	CCCCGAGGAGGCGCCCTGAAGGGCGAGATCAAGCAGAGGCTGAAGCTGAAGACGGCGGCCACTACGACGCTGAGGTCAAGACCACCTACAAGGCCAAGAAGCCCGTGCAGCTGCCCGGCGCCTACAACGTCAACATCAAGTTGGACATCACCTCCCACAACGAGGACTACACCATCGTGGAACAGTACGAACGCGCCGAGGGCCGCCACTCCACCGGCGGCATGGACGAGCTGTACAAGTAAGGGCCCATGGTACGCGTGCTAGAGGCATCAAATAAAACGAAAGGCTCAGTCGAAAGACTGGGCCTTTCGTTTTATCTGTTGTTTGTCGGTGAACGCTCTCCTGAGTAGGACAAATCCGCCGCCCTAGACCTAGGCGCGGATCCATAAATGTGAGCGG…
73	53044	> K1 5'-CAGTCATAGCCGAATAGCCT-3'	CCACCTTGTTCAATCATGCGAAACGATCCTCATCCTGTCTCTTGATCAGATCTTGATCCCCTGCGCCATCAGATCCTTGGCGGCAAGAAAGCCATCCAGTTTACTTTGCAGGGCTTCCCAACCTTACCAGAGGGCGCCCCAGCTGGCAATTCCGACGTCTAAGAAACCATTATTATCATGACATTAACCTATAAAAATAGGCGTATCACGAGGCCCTTTCGTCTTCACCTCGAGTCCCTATCAGTGATAGAGATTGACATCCCTATCAGTGATAGAGATACTGTCGACAAATGTAACATCTCTATGGACACGCACACGGATAACAACTATGAACAAATCAGGGAAATACCTCGTCTGGACAGTGCTCTCTGTAATGGGAGCATTTGCTCTGGGATACAT…
73	53044	> csrA-rev 5'-agtaactggactgctgggat-3'	CTTCCTTCGGGGCATTTACGCCAATACGTACCTGGTTGCCCTTTACCCCTAAAACTGTCACGGTGACCTCATCCCCAATCATGAGGGTCTCACCAACTCGACGAGTCAGAATCAGCATTTTTTTTCCTCCTTACCCGGGAGTATCTTGTTATCCGCTCACAATGTCAATGTTATCCGCTCACATTTATGGATCCGCGCCTAGGTCTAGGGCGGCGGATTTGTCCTACTCAGGAGAGCGTTCACCGACAAACAACAGATAAAACGAAAGGCCCAGTCTTTCGACTGAGCCTTTCGTTTTATTTGATGCCTCTAGCACGCGTACCATGGGCCCTTAGTGTGCGCCTTTTGCCTGCGCCACGATCTCCTCGACATTTTCCGGCATTGGTTCATACGGCGTTT…
74	74128	> T0term-R 5'-GCGGCAACCGAGCGTTC-3'	ATTACTGGATCTATCAACAGGAGTCCAAGCTCAGCTAATTAAGCTTGGCTGCAGGTCGACCCTTAGCGGCCGCTTATCAGCTGCTGCCGCTGCCGCTGCCGCCATCAGCTTGCTTACGCAGGAATGCTGGGATATCCAGATAATCCGGCTCTTTCGCAGTTTGCGGCGCATTGTCATTCACGACTTTAGCAACCGGCTTCTGCTCCTGGGTCAGCGGAGCCATCCCATGCTGCTGGTAGCGATCCATCACTGGCTGCTGAACCTGCTTATTGGTCACCAGAGTGATTTCAGGACGTTTGTCCATGCCGATACCTGTCGCAACAACGGTTACGCGCAGCTCGTCATTCATATCCGGGTCAAGAGAAGTACCGATAACCACAGTCGCGTTGTCGGAAGCAA…
74	74128	> Lac-promoter 5'-CACTTTATGCTTCCGGCTCG-3'	CACAGGAAACAGCTATGACCATGATTACGGATTCACTGGCCGTCGTTTTACAACGTCGTGACTGGGAAAACCCTGGCGTTACCCAACTTAATCGCCTTGCAGCACATCCCCCTTTCGCCAGCTGGCGTAATAGCGAAGAGGCCCGCACCGATCGCCCTTCCCAACAGTTGCCTAAGAAACCATTATTATCATGACATTAACCTATAAAAATAGGCGTATCACGAGGCCCTTTCGTCTTCACCTCGAGAAATCATAAAAAATTTATTTGCTTTGTGAGCGGATAACAATTATAATAGATTCAATTGTGAGCGGATAACAATTTCACACAGAATTCATTAAAGAGGAGAAATTAACTACTAGTATGTTTGAACCAATGGAACTTACCAATGACGCGGTGAT…
74	74128	> FtsZ sequence	AGAACCATTATTATCATGACATTAACCTATAAAAATAGGCGTATCACGAGGCCCTTTCGTCTTCACCTCGAGAAATCATAAAAAATTTATTTGCTTTGTGAGCGGATAACAATTATAATAGATTCAATTGTGAGCGGATAACAATTTCACACAGAATTCATTAAAGAGGAGAAATTAACTACTAGTATGTTTGAACCAATGGAACTTACCAATGACGCGGTGATTAAAGTCATCGGCGTCGGCGGCGGCGGCGGTAATGCTGTTGAACACATGGTGCGCGAGCGCATTGAAGGTGTTGAATTCTTCGCGGTAAATACCGATGCACAAGCGCTGCGTAAAACAGCGGTTGGACAGACGATTCAAATCGGTAGCGGTATCACCAAAGGACTGGGCGCTGGC…
75	53031	> mCherry-R 5'-TTGGTCACCTTCAGCTTGG-3'	CCTCGATCTCGAACTCGTGGCCGTTCACGGAGCCCTCCATGTGCACCTTGAAGCGCATGAACTCCTTGATGATGGCCATGTTATCCTCCTCGCCCTTGCTCAGCATGCTTTTTCTGCTACTTGAATACATCCTGTATTACTCCATGTATTGCCAAAATCTCTCTCTGTATCTAATTACAGGTAACTGAAAAGAAAGATATTTTTGCACCTCATAATCCGTTATTAAACGCGGAAGAGAGACGTGAATTGTTGATGATGAGAAGAAGAAATGATGAGCAGAGTGTCCATATAAAATCCTTTTCTCGCCCGAAAATCCATTCCAATGATGAGGATCTTCAGGAATACGGCATAAATCCCAATGCCTGTCGACAGTATCTCTATCACTGATAGGGATGTCAA…
75	53031	> csrA-rev 5'-agtaactggactgctgggat-3'	ACAGAAACTTCCTTCGGGGCATTTACGCCAATACGTACCTGGTTGCCCTTTACCCCTAAAACTGTCACGGTGACCTCATCCCCAATCATGAGGGTCTCACCAACTCGACGAGTCAGAATCAGCATTTTTTTTCCTCCTTACCCGGGAGTATCTTGTTATCCGCTCACAATGTCAATGTTATCCGCTCACATTTATGGATCCGCGCCTAGGTCTAGGGCGGCGGATTTGTCCTACTCAGGAGAGCGTTCACCGACAAACAACAGATAAAACGAAAGGCCCAGTCTTTCGACTGAGCCTTTCGTTTTATTTGATGCCTCTAGCACGCGTACCATGGGCCCTTACTTGTACAGCTCGTCCATGCCGCCGGTGGAGTGGCGGCCC
76	53033	> mCherry-R 5'-TTGGTCACCTTCAGCTTGG-3'	GCCCTCGCCCTCGATCTCGAACTCGTGGCCGTTCACGGAGCCCTCCATGTGCACCTTGAAGCGCATGAACTCCTTGATGATGGCCATGTTATCCTCCTCGCCCTTGCTCAGCATGCTCCAGACGAGGTATTTCCCTGATTTGTTCATAGTTGTTATCCGTGTGCGTGTCCATAGAGATGTTACATTTGTCGACAGTATCTCTATCACTGATAGGGATGTCAATCTCTATCACTGATAGGGACTCGAGGTGAAGACGAAAGGGCCTCGTGATACGCCTATTTTTATAGGTTAATGTCATGATAATAATGGTTTCTTAGACGTCGGAATTGCCAGCTGGGGCGCCCTCTGGTAAGGTTGGGAAGCCCTGCAAAGTAAACTGGATGGCTTTCTTGCCGCCAA…
76	53033	> mcherry-F 5'-ccccgtaatgcagaagaaga-3'	CCCCGAGGAGGCGCCCTGAAGGGCGAGATCAAGCAGAGGCTGAAGCTGAAGGACGGCGGCCACTACGACGCTGAGGTCAAGACCACCTACAAGGCCAAGAAGCCCGTGCAGCTGCCCGGCGCCTACAACGTCAACATCAAGTTGGACATCACCTCCCACAACGAGGACTACACCATCGTGGAACAGTACGAACGCGCCGAGGGCCGCCACTCCACCGGCGGCATGGACGAGCTGTACAAGTAAGGGCCCATGGTACGCGTGCTAGAGGCATCAAATAAAACGAAAGGCTCAGTCGAAAGACTGGGCCTTTCGTTTTATCTGTTGTTTGTCGGTGAACGCTCTCCTGAGTAGGACAAATCCGCCGCCCTAGACCTAGGCGCGGATCCATAAATGTGAGCG…
76	53033	> csrA-rev 5'-agtaactggactgctgggat-3'	CAGAAACTTCCTTCGGGGCATTTACGCCAATACGTACCTGGCTTGCCCTTTACCCCTAAAACTGTCACGGTGACCTCATCCCCAATCATGAGGGTCTCACCAACTCGACGAGTCAGAATCAGCATTTTTTTTCCTCCTTACCCGGGAGTATCTTGTTATCCGCTCACAATGTCAATGTTATCCGCTCACATTTATGGATCCGCGCCTAGGTCTAGGGCGGCGGATTTGTCCTACTCAGGAGAGCGTTCACCGACAAACAACAGATAAAACGAAAGGCCCAGTCTTTCGACTGAGCCTTTCGTTTTATTTGATGCCTCTAGCACGCGTACCATGGGCCCTTACTTGTACAGCTCGTCCATGCCGCCGGTGGAGTGGCGGCCCTCGGCGCGTTCGTACTGT…
77	53034	> mCherry-R 5'-TTGGTCACCTTCAGCTTGG-3'	CGCCCTCGATCTCGAACTCGTGGCCGTTCACGGAGCCCTCCATGTGCACCTTGAAGCGCATGAACTCCTTGATGATGGCCATGTTATCCTCCTCGCCCTTGCTCAGCATGCTACTAATTCTCAAATAGTCTTTTTCCATAAAGCTACACCAATCTGTAGGTTGTAGATCGTCGACAGTATCTCTATCACTGATAGGGATGTCAATCTCTATCACTGATAGGGACTCGAGGTGAAGACGAAAGGGCCTCGTGATACGCCTATTTTTATAGGTTAATGTCATGATAATAATGGTTTCTTAGACGTCGGAATTGCCAGCTGGGGCGCCCTCTGGTAAGGTTGGGAAGCCCTGCAAAGTAAACTGGATGGCTTTCTTGCCGCCAAGGATCTGATGGCGCAGGG…
77	53034	> mcherry-F 5'-ccccgtaatgcagaagaaga-3'	CCCCGAGGAGGCGCCCTGAAGGGCGAGATCAAGCAGAGGCTGAAGCTGAAGGACGGCGGCCACTACGACGCTGAGGTCAAGACCACCTACAAGGCCAAGAAGCCCGTGCAGCTGCCCGGCGCCTACAACGTCAACATCAAGTTGGACATCACCTCCCACAACGAGGACTACACCATCGTGGAACAGTACGAACGCGCCGAGGGCCGCCACTCCACCGGCGGCATGGACGAGCTGTACAAGTAAGGGCCCATGGTACGCGTGCTAGAGGCATCAAATAAAACGAAAGGCTCAGTCGAAAGACTGGGCCTTTCGTTTTATCTGTTGTTTGTCGGTGAACGCTCTCCTGAGTAGGACAAATCCGCCGCCCTAGACCTAGGCGCGGATCCATAAATGTGAGCG…
78	53035	> mCherry-R 5'-TTGGTCACCTTCAGCTTGG-3'	CCTCGCCCTCGATCTCGAACTCGTGGCCGTTCACGGAGCCCTCCATGTGCACCTTGAAGCGCATGAACTCCTTGATGATGGCCATGTTATCCTCCTCGCCCTTGCTCAGCATGCTTTCCGTTGTCTTCTTGATCATTGCCACTCCTTTTTCACAGTTCCTTGTGCGCGCTATTGTCGACAGTATCTCTATCACTGATAGGGATGTCAATCTCTATCACTGATAGGGACTCGAGGTGAAGACGAAAGGGCCTCGTGATACGCCTATTTTTATAGGTTAATGTCATGATAATAATGGTTTCTTAGACGTCGGAATTGCCAGCTGGGGCGCCCTCTGGTAAGGTTGGGAAGCCCTGCAAAGTAAACTGGATGGCTTTCTTGCCGCCAAGGATCTGATGGCGC…
78	53035	> mcherry-F 5'-ccccgtaatgcagaagaaga-3'	CCCCGAGGACGGCGCCCTGAAGGGCGAGATCAAGCAGAGGCTGAAGCTGAAGGACGGCGGCCACTACGACGCTGAGGTCAAGACCACCTACAAGGCCAAGAAGCCCGTGCAGCTGCCCGGCGCCTACAACGTCAACATCAAGTTGGACATCACCTCCCACAACGAGGACTACACCATCGTGGAACAGTACGAACGCGCCGAGGGCCGCCACTCCACCGGCGGCATGGACGAGCTGTACAAGTAAGGGCCCATGGTACGCGTGCTAGAGGCATCAAATAAAACGAAAGGCTCAGTCGAAAGACTGGGCCTTTCGTTTTATCTGTTGTTTGTCGGTGAACGCTCTCCTGAGTAGGACAAATCCGCCGCCCTAGACCTAGGCGCGGATCCATAAATGTGAGC…
78	53035	> csrA-rev 5'-agtaactggactgctgggat-3'	ACAGAAACTTCCTTCGGGGCATTTACGCCAATACGTACCTGGTTGCCCTTTACCCCTAAAACTGTCACGGTGACCTCATCCCCAATCATGAGGGTCTCACCAACTCGACGAGTCAGAATCAGCATTTTTTTTCCTCCTTACCCGGGAGTATCTTGTTATCCGCTCACAATGTCAATGTTATCCGCTCACATTTATGGATCCGCGCCTAGGTCTAGGGCGGCGGATTTGTCCTACTCAGGAGAGCGTTCACCGACAAACAACAGATAAAACGAAAGGCCCAGTCTTTCGACTGAGCCTTTCGTTTTATTTGATGCCTCTAGCACGCGTACCATGGGCCCTTACTTGTACAGCTCGTCCATGCCGCCGGTGGAGTGGCGGCCCTCGGCGCGTTCGTACTGT…
79	53043	> mCherry-R 5'-TTGGTCACCTTCAGCTTGG-3'	CGCCCTCGATCTCGAACTCGTGGCCGTTCACGGAGCCCTCCATGTGCACCTTGAAGCGCATGAACTCCTTGATGATGGCCATGTTATCCTCCTCGCCCTTGCTCAGCATGCTCATGTGATTCCATACCAGCCTGTAGCAGGTATTCAGATGTCGTTTCATCAGCTTTTCCTTAGATTGAGGGTGAATAAAAAAGCCGGTACCCACAAACGTGGATACCGGCAGGTAAAGGGTTACAGTGCCGGAGGTCCGGCTGTGGGAGTTTCTGAATTGTGGTTCTGTTGTTCCCTGAATGTCTTTCTGTACGTATCTGTGCATGTTACTGACAAAGGTTATTATTAGCTTATCGTCGACAGTATCTCTATCACTGATAGGGATGTCAATCTCTATCACTGATAGGG…
79	53043	> mcherry-F 5'-ccccgtaatgcagaagaaga-3'	AGGAGGCGCCCTGAAGGGCGAGATCAAGCAGAGGCTGAAGCTGAAGGACGGCGGCCACTACGACGCTGAGGTCAAGACCACCTACAAGGCCAAGAAGCCCGTGCAGCTGCCCGGCGCCTACAACGTCAACATCAAGTTGGACATCACCTCCCACAACGAGGACTACACCATCGTGGAACAGTACGAACGCGCCGAGGGCCGCCACTCCACCGGCGGCATGGACGAGCTGTACAAGTAAGGGCCCATGGTACGCGTGCTAGAGGCATCAAATAAAACGAAAGGCTCAGTCGAAAGACTGGGCCTTTCGTTTTATCTGTTGTTTGTCGGTGAACGCTCTCCTGAGTAGGACAAATCCGCCGCCCTAGACCTAGGCGCGGATCCATAAATGTGAGCGGATAA…
80	132701	> Addgene NGS Result	CTCTCTACTGTTTCTCCATACCCGTTTTTTGGGCTAACAGGAGGAATTAACCATGCACCATCATCATCACCATCATCATCATCATTTAGAAGTTTTGTTTCAAGGTCCAAGTGGTTCCGGCGGCGGTGGCGGTAGTAAAACACTCGCCAGATATTTAAAGCCGTACTGGATATTTGCCGTTCTCGCACCGCTTTTCATGGTTGTAGAAGTGATATGTGATCTTTCACAACCCACTCTTTTGGCACGTATTGTCGACGAAGGAATCGCGCGTGGAGACTTTTCTCTGGTTTTGAAAACAGGGATCCTCATGTTGATAGTGGCACTGATAGGTGCGGTGGGAGGAATAGGCTGCACGGTCTTCGCGAGCTATGCCAGTCAGAACTTTGGAGCCGACTTGAG…
81	124522	> Addgene NGS Result	GAGGGCCTATTTCCCATGATTCCTTCATATTTGCATATACGATACAAGGCTGTTAGAGAGATAATTGGAATTAATTTGACTGTAAACACAAAGATATTAGTACAAAATACGTGACGTAGAAAGTAATAATTTCTTGGGTAGTTTGCAGTTTTAAAATTATGTTTTAAAATGGACTATCATATGCTTACCGTAACTTGAAAGTATTTCGATTTCTTGGCTTTATATATCTTGTGGAAAGGACGAAACACCGGGTCTTCGAGAAGACCTGTTTTAGAGCTAGAAATAGCAAGTTAAAATAAGGCTAGTCCGTTATCAACTTGAAAAAGTGGCACCGAGTCGGTGCTTTTTTGTTTTAGAGCTAGAAATAGCAAGTTAAAATAAGGCTAGTCCGTTTTTAGC…
82	124523	> Addgene Partial NGS Result	GAGGGCCTATTTCCCATGATTCCTTCATATTTGCATATACGATACAAGGCTGTTAGAGAGATAATTGGAATTAATTTGACTGTAAACACAAAGATATTAGTACAAAATACGTGACGTAGAAAGTAATAATTTCTTGGGTAGTTTGCAGTTTTAAAATTATGTTTTAAAATGGACTATCATATGCTTACCGTAACTTGAAAGTATTTCGATTTCTTGGCTTTATATATCTTGTGGAAAGGACGAAACACCGGGTCTTCGAGAAGACCTGTTTTAGAGCTAGAAATAGCAAGTTAAAATAAGGCTAGTCCGTTATCAACTTGAAAAAGTGGCACCGAGTCGGTGCTTTTTTGTTTTAGAGCTAGAAATAGCAAGTTAAAATAAGGCTAGTCCGTTTTTAGC…
83	118583	> Addgene NGS Result	ATCCGGATATAGTTCCTCCTTTCAGCAAAAAACCCCTCAAGACCCGTTTAGAGGCCCCAAGGGGTTATGCTAGTTATTGCTCAGCGGTGGCAGCAGCCAACTCAGCTTCCTTTCGGGCTTTGTTAGCAGCCGGATCTCAGTGGTGGTGGTGGTGGTGCTCGAGTGCGGCCGCAAGCTTGTCGACGGAGCTCGAATTCGGATCCTTAACGACGCTCGAGGATTTCGAAACAATAGCTATGCGAGTTCTGCGCATCAGCATCGTGGAATTCGCTGAATACCGATTCCCAGTCATCCGGCTCGTAATCCGGAAAATGGGTGTCGCCTTCCACTTCTGCATCGATATGCGTCAGATACAGTTTTTGCGCTTTTGGCAAGAACTGTTCATAAACGCGTCCGCCG…
83	118583	> T7 forward	TTTTGTTTAACTTTAAGAAGGAGATATACATATGATCAGTCTGATTGCGGCGCTAGCGGTAGATCGCGTTATCGGCATGGAAAACGCCATGCCATGGCCGCCGCTGCCTGCCGATCTCGCCTGGTTTAAACGCAACACCTTAAATAAACCCGTGATTATGGGGCGCCATACCTGGGAATCAATCCCAGAAAAAAACAGGCCTTTGCCCGGCCGCAAAAATATTATCCTCAGCAGTCAACCCGGGACCGATGATCGGGTTACCTGGGTTAAATCGGTCGACGAAGCCATCGCGGCGTGTGGTGACGTACCAGAAATCATGGTGATTGGCGGCGGACGCGTTTATGAACAGTTCTTGCCAAAAGCGCAAAAACTGTATCTGACGCATATCGATGCAGAAGT…
84	110542	> Addgene NGS Result	ATCCGGATATAGTTCCTCCTTTCAGCAAAAAACCCCTCAAGACCCGTTTAGAGGCCCCAAGGGGTTATGCTAGTTATTGCTCAGCGGTGGCAGCAGCCAACTCAGCTTCCTTTCGGGCTTTGTTAGCAGCCGGATCTCAGTGGTGGTGGTGGTGGTGCTCGAGTGCGGCCGCAAGCTTGTCGACGGAGCTCGAATTCGGATCCTTAACGACGCTCGAGGATTTCGAAACTATAGCTATGCGAGTTCTGCGCATCAGCATCGTGGAATTCGCTGAATACCGATTCCCAGTCATCCGGCTCGTAATCCGGAAAATGGGTGTCGCCTTCCACTTCTGCATCGATATGCGTCAGATACAGTTTTTGCGCTTTTGGCAAGAACTGTTCATAAACGCGTCCGCCG…
84	110542	> T7 forward primer	AATTTTGTTTAACTTTAAGAAGGAGATATACATATGATCAGTCTGATTGCGGCGCTAGCGGTAGATCGCGTTATCGGCATGGAAAACGCCATGCCATGGAACCTGCCTGCCGATCTCGCCTGGTTTAAACGCAACACCTTAAATAAACCCGTGATTATGGGGCGCCATACCTGGGAATCAATCGGTAGGCCTTGCCCCGGCCGCAAAAATATTATCCTCAGCAGTCAACCCGGGACCGATGATCGGGTTACCTGGGTTAAATCGGTCGACGAAGCCATCGCGGCGGCTGGTGACGTACCAGAAATCATGGTGATTGGCGGCGGACGCGTTTATGAACAGTTCTTGCCAAAAGCGCAAAAACTGTATCTGACGCATATCGATGCAGAAGTGGAAGGCGAC…
85	53030	> mCherry-R 5'-TTGGTCACCTTCAGCTTGG-3'	CGCCCTCGCCCTCGATCTCGAACTCGTGGCCGTTCACGGAGCCCTCCATGTGCACCTTGAAGCGCATGAACTCCTTGATGATGGCCATGTTATCCTCCTCGCCCTTGCTCAGCATGCTAACCATGACTAACTCCTTTTTTATCATCTCTGGAACACACACAATCCGTGTGCAGGTCCCTGCCAGAGTCGACAGTATCTCTATCACTGATAGGGATGTCAATCTCTATCACTGATAGGGACTCGAGGTGAAGACGAAAGGGCCTCGTGATACGCCTATTTTTATAGGTTAATGTCATGATAATAATGGTTTCTTAGACGTCGGAATTGCCAGCTGGGGCGCCCTCTGGTAAGGTTGGGAAGCCCTGCAAAGTAAACTGGATGGCTTTCTTGCCGCCAAGG…
85	53030	> csrA-rev 5'-agtaactggactgctgggat-3'	AAACTTCCTTCGGGGCATTTACGCCAATACGTACCTGGTTGCCCTTTACCCCTAAAACTGTCACGGTGACCTCATCCCCAATCATGAGGGTCTCACCAACTCGACGAGTCAGAATCAGCATTTTTTTTCCTCCTTACCCGGGAGTATCTTGTTATCCGCTCACAATGTCAATGTTATCCGCTCACATTTATGGATCCGCGCCTAGGTCTAGGGCGGCGGATTTGTCCTACTCAGGAGAGCGTTCACCGACAAACAACAGATAAAACGAAAGGCCCAGTCTTTCGACTGAGCCTTTCGTTTTATTTGATGCCTCTAGCACGCGTACCATGGGCCCTTACTTGTACAGCTCGTCCATGCCGCCGGTGGAGTGGCGGCCCTCGGCGCGTTCGTACTGTTCCA…
85	53030	> mcherry-F 5'-ccccgtaatgcagaagaaga-3'	CGGCGCCCTGAAGGGCGAGATCAAGCAGAGGCTGAAGCTGAAGGACGGCGGCCACTACGACGCTGAGGTCAAGACCACCTACAAGGCCAAGAAGCCCGTGCAGCTGCCCGGCGCCTACAACGTCAACATCAAGTTGGACATCACCTCCCACAACGAGGACTACACCATCGTGGAACAGTACGAACGCGCCGAGGGCCGCCACTCCACCGGCGGCATGGACGAGCTGTACAAGTAAGGGCCCATGGTACGCGTGCTAGAGGCATCAAATAAAACGAAAGGCTCAGTCGAAAGACTGGGCCTTTCGTTTTATCTGTTGTTTGTCGGTGAACGCTCTCCTGAGTAGGACAAATCCGCCGCCCTAGACCTAGGCGCGGATCCATAAATGTGAGCGGATAACAT…
86	53045	> GFP-R 5'-CCATCTAATTCAACAAGAATTGGGACAAC-3'	TTTACGCATGCTAACCATGACTAACTCCTTTTTTATCATCTCTGGAACACACACAATCCGTGTGCAGGTCCCTGCCAGAGTCGACCTGTGTGGAATCCACCATAACCGCCAAGCATAAAAATGTAAACAACGACGGTGCTCGAGACGTCAGGTGGCACTTTTCGGGGAAATGTGCGCGGAACCCCTATTTGTTTATTTTTCTAAATACATTCAAATATGTATCCGCTCATGAGACAATAACCCTGATAAATGCTTCAATAATATTGAAAAAGGAAGAGTATGAGTATTCAACATTTCCGTGTCGCCCTTATTCCCTTTTTTGCGGCATTTTGCCTTCCTGTTTTTGCTCACCCAGAAACGCTGGTGAAAGTAAAAGATGCTGAAGATCAGTTGGGTGCA…
86	53045	> GFP-F 5'-GGTCCTTCTTGAGTTTGTAAC-3'	GAGCTCTACAATAAAAGCTAGCTTGGCTGTTTTGGCGGATGAGAGAAGATTTTCAGCCTGATACAGATTAAATCAGAACGCAGAAGCGGTCTGATAAAACAGAATTTGCCTGGCGGCAGTAGCGCGGTGGTCCCACCTGACCCCATGCCGAACTCAGAAGTGAAACGCCGTAGCGCCGATGGTAGTGTGGGGTCTCCCCATGCGAGAGTAGGGAACTGCCAGGCATCAAATAAAACGAAAGGCTCAGTCGAAAGACTGGGCCTTTCGTTTTATCTGTTGTTTGTCGGTGAACGCTCTCCTGAGTAGGACAAATCCGCCGGGAGCGGATTTGAACGTTGCGAAGCAACGGCCCGGAGGGTGGCGGGCAGGACGCCCGCCATAAACTGCCAGGCATCAAAT…
86	53045	> csrA-rev 5'-agtaactggactgctgggat-3'	CTTCCTTCGGGGCATTTACNCCNATACGTANCTGGTTGCCCTTTACCCCTAAAANTGTCACGGGGACCTCATCCCCNAGTCATGAGGGTCTCACCAACTCGACGAGTCNNAATCANCANTTTCCTCCTTAGCGGCCGCGAATCCACCANAACNGCCAAGCNTAAAAATGTAAACAACGACGGTGCTCGAGAATTNACTGCTCACAAGAAAAAAGGCACGTCATCTGACGNGCCTTTTTTATTTGTACTNACCCTGNACGATTAAAGCTTANNACCCACTTTCACATTTAAGTTGTNTTTCNNNTCNNCATATGATCAATTCNNGGCCGAANNAGAAGGCTGGCTCTGCACCTTGGTGATCAAATAATTCGATAGCTTGTCGTAATAATGGCGGCATACT…
87	53046	> GFP-R 5'-CCATCTAATTCAACAAGAATTGGGACAAC-3'	TTTACGCATGCTAACCATGACTAACTCCTTTTTTATCATCTCTGGAACACACACAATCCGTGTGCAGGTCCCTGCCAGAGTCGACCTGTGTGGAATCCACCATAACCGCCAAGCATAAAAATGTAAACAACGACGGTGCTCGAGACGTCAGGTGGCACTTTTCGGGGAAATGTGCGCGGAACCCCTATTTGTTTATTTTTCTAAATACATTCAAATATGTATCCGCTCATGAGACAATAACCCTGATAAATGCTTCAATAATATTGAAAAAGGAAGAGTATGAGTATTCAACATTTCCGTGTCGCCCTTATTCCCTTTTTTGCGGCATTTTGCCTTCCTGTTTTTGCTCACCCAGAAACGCTGGTGAAAGTAAAAGATGCTGAAGATCAGTTGGGTGCA…
87	53046	> csrA-rev 5'-agtaactggactgctgggat-3'	AGAGCTTCCTTCGGGGCATTTACNCCNATACGTANCTGGTTGCCCTTTACCCCTAAAANTGTCACGGGGACCTCATCCCCNAGTCATGAGGGTCTCACCAACTCGACNATCANAATCANCATTTTCCTCCTTANCGGCCGCCTGTGAGGAATCNATTATACGCNNAGCNTAAAAATGTCAACAACGACGGNGNTCGAGAATTCACTGCTCACAAGANAAAAGGCACGTCATCGGACNTGCCTTTTTTATTNGTNCTACCCTGTNNGATTAAAGCTNAAGACCCACTTTCACATTNAAGTTGTTTTTCTAATCCGCATATGATCAATTCANNGGCGAATAAGAAGGCTGGCTCTGCACCTTGGTGATCAAATAATTCGATAGCTTGTCGTAATAATGGCG…
87	53046	> TetR-F1 5'-TTGATCACCAAGGTGCAGAG-3'	TATGCGGATTAGAAAAACAACTTAAATGTGAAAGTGGGTCTTAAGCTTTAATCGTACAGGGTAGTACAAATAAAAAAGGCACGTCAGATGACGTGCCTTTTTTCTTGTGAGCAGTGAATTCTCGAGCACCGTCGTTGTTGACATTTTTATGCTTGGCGTATAATGGATTCCACACAGGCGGCCGCTAAGGAGGAAAATGCTGATTCTGACTCGTCGAGTTGGTGAGACCCTCATGATTGGGGATGAGGTCACCGTGACAGTTTTAGGGGTAAAGGGCAACCAGGTACGTATTGGCGTAAATGCCCCGAAGGAAGTTTCTGTTCACCGTGAAGAGATCTACCAGCGTATCCAGGCTGAAAAATCCCAGCAGTCCAGTTACTAAGGGCCCATGGTACGCGT…
87	53046	> GFP-F 5'-GGTCCTTCTTGAGTTTGTAAC-3'	CTCTACAATAAAAGCTAGCTTGGCTGTTTTGGCGGATGAGAGAAGATTTTCAGCCTGATACAGATTAAATCAGAACGCAGAAGCGGTCTGATAAAACAGAATTTGCCTGGCGGCAGTAGCGCGGTGGTCCCACCTGACCCCATGCCGAACTCAGAAGTGAAACGCCGTAGCGCCGATGGTAGTGTGGGGTCTCCCCATGCGAGAGTAGGGAACTGCCAGGCATCAAATAAAACGAAAGGCTCAGTCGAAAGACTGGGCCTTTCGTTTTATCTGTTGTTTGTCGGTGAACGCTCTCCTGAGTAGGACAAATCCGCCGGGAGCGGATTTGAACGTTGCGAAGCAACGGCCCGGAGGGTGGCGGGCAGGACGCCCGCCATAAACTGCCAGGCATCAAATTAA…
88	51486	> Addgene NGS result	ATCCGGATTGGCGAATGGGACGCGCCCTGTAGCGGCGCATTAAGCGCGGCGGGTGTGGTGGTTACGCGCAGCGTGACCGCTACACTTGCCAGCGCCCTAGCGCCCGCTCCTTTCGCTTTCTTCCCTTCCTTTCTCGCCACGTTCGCCGGCTTTCCCCGTCAAGCTCTAAATCGGGGGCTCCCTTTAGGGTTCCGATTTAGTGCTTTACGGCACCTCGACCCCAAAAAACTTGATTAGGGTGATGGTTCACGTAGTGGGCCATCGCCCTGATAGACGGTTTTTCGCCCTTTGACGTTGGAGTCCACGTTCTTTAATAGTGGACTCTTGTTCCAAACTGGAACAACACTCAACCCTATCTCGGTCTATTCTTTTGATTTATAAGGGATTTTGCCGATTTCG…
88	51486	> T7 5'-TAATACGACTCACTATAGGG-3'	ATAATTTTGTTTAACTTTAAGAAGGAGATATACATATGGATGTGTTTATGAAAGGTCTGAGCAAAGCGAAAGAAGGCGTGGTGGCTGCGGCGGAAAAAACGAAACAGGGCGTGGCGGAAGCGGCCGGCAAAACGAAAGAAGGTGTTCTGTATGTCGGCAGCAAAACCAAAGAAGGCGTGGTTCATGGTGTGGCCACCGTTGCAGAAAAAACGAAAGAACAGGTCACCAACGTGGGCGGTGCTGTCGTGACCGGTGTTACGGCTGTCGCGCAAAAAACGGTGGAAGGCGCGGGTTCTATTGCGGCGGCAACCGGTTTCGTTAAAAAAGATCAGCTGGGTAAAAATGAAGAAGGCGCGCCGCAAGAAGGTATCCTGGAAGACATGCCGGTGGATCCGGACA…
89	51489	> Addgene NGS Result	CGCCGGTGATGCCGGCCACGATGCGTCCGGCGTAGAGGATCGAGATCTCGATCCCGCGAAATTAATACGACTCACTATAGGGAGACCACAACGGTTTCCCTCTAGAAATAATTTTGTTTAACTTTAAGAAGGAGATATACATATGGCAAGCAAGCGCGCACTGGTGATTCTGGCCAAGGGCGCCGAAGAGATGGAAACCGTGATCCCGGTTGATGTGATGCGCCGCGCCGGTATTAAAGTGACCGTGGCAGGTCTGGCCGGCAAAGATCCGGTGCAGTGCAGCCGCGATGTGGTGATTTGTCCGGATGCCAGCCTGGAAGATGCCAAAAAAGAGGGGCCGTATGATGTGGTGGTTCTGCCGGGCGGCAATCTGGGTGCCCAGAATCTGAGCGAAAGCGC…
89	51489	> T7 5'-TAATACGACTCACTATAGGG-3'	ATTTTGTTTACTTTAAGAAGGAGATATACATATGGCAAGCAAGCGCGCACTGGTGATTCTGGCCAAGGGCGCCGAAGAGATGGAAACCGTGATCCCGGTTGATGTGATGCGCCGCGCCGGTATTAAAGTGACCGTGGCAGGTCTGGCCGGCAAAGATCCGGTGCAGTGCAGCCGCGATGTGGTGATTTGTCCGGATGCCAGCCTGGAAGATGCCAAAAAAGAGGGGCCGTATGATGTGGTGGTTCTGCCGGGCGGCAATCTGGGTGCCCAGAATCTGAGCGAAAGCGCCGCCGTGAAGGAGATCCTGAAAGAGCAGGAGAACCGCAAAGGCCTGATTGCCGCCATTTGTGCAGGCCCGACCGCACTGCTGGCCCATGAAATTGGCTTCGGTAGCAAGGT…
90	61718	> SP6 5'-ATTTAGGTGACACTATAG-3'	ATGAGCTTCATCTGTGGATTGCAGTCTGCTGCTAGAAACCATGTTTTCTTCCGATTTAATTCACTGTCTAACTGGAGAAAATGTAACACATTAGCATCCACCTCACGGGGCTGTCATCAAGTACAAGTTAACCATATAGTAAATAAGTATCAGGGACTGGGAGTAAATCAGTGTGACAGGTGGAGTTTTCTGCCTGGAAACTTTCATTTTTATAGTACTTTTAACAACAAAAGAACAGGAGGCCTCTCAAGTACCAAAAGTAAGGAAATTTGGAGGATTACCAGCAAATGTACTGTATGGAATGATGCTTTTTCAAGACAGCTGCTAATAAAAGAAGTTACAGCAGTCCCTAGTCTGTCAGTATTGCATCCTCTAAGCCCTGCTTCCATAAGAGCTATT…
90	61718	> T7 5'-TAATACGACTCACTATAGGG-3'	ATGTTAATGGTATTTGCTCCTGTTTTTGAATAGGAAGAGTATCCATTTTCTGTTTCTTCGTGATATTTAGGTCTTCTTTCTCTGATTCTTCAAGAAAATGCTTCGTGCTGAGTTTGAATAGTAATCGAGGGTCTGGATTAGACAGTGGTGGACAATTACACATCTCTCTAATTTTGAGAGCCTGAGGTATAAGTCTATCCAAGTACTCAACTCGATTGCCATGAGAAGGGTGTGTAGATAACCATTCTGGCATCTTGGGTTGGCCATGCAGGCTATCAACGAACTCCATTTGCTGCCAAAACACTGAACTGGCTCTTATGTCTGCACAAGCCTTTGCAGCAAGCAGTAGTCCAATTTTGTCAGCTTCGGCCTCCAATTTTCTGCTGTATGGTCTATTAA…
91	74056	> Full plasmid sequence	GATAAAATAAAAGATTTTATTTAGTCTCCAGAAAAAGGGGGGAATGAAAGACCCCACCTGTAGGTTTGGCAAGCTAGCTTAAGTAACGCCATTTTGCAAGGCATGGAAAATACATAACTGAGAATAGAGAAGTTCAGATCAAGGTTAGGAACAGAGAGACAGCAGAATATGGGCCAAACAGGATATCTGTGGTAAGCAGTTCCTGCCCCGGCTCAGGGCCAAGAACAGATGGTCCCCAGATGCGGTCCCGCCCTCAGCAGTTTCTAGAGAACCATCAGATGTTTCCAGGGTGCCCCAAGGACCTGAAAATGACCCTGTGCCTTATTTGAACTAACCAATCAGTTCGCTTCTCGCTTCTGTTCGCGCGCTTCTGCTCCCCGAGCTCAATAAAAGAGCCCA…
91	74056	> pBABE5 5'-CTTTATCCAGCCCTCAC-3'	CTGCGGCCGCGCCACCATGGAGAAGGATAACACCGTGCCACTGAAATTGATTGCCCTGTTAGCGAACGGTGAATTTCACTCTGGCGAGCAGTTGGGTGAAACGCTGGGAATGAGCCGGGCGGCTATTAATAAACACATTCAGACACTGCGTGACTGGGGCGTTGATGTCTTTACCGTTCCGGGTAAAGGATACAGCCTGCCTGAGCCTATCCAGTTACTTAATGCTAAACAGATATTGGGTCAGCTGGATGGCGGTAGTGTAGCCGTGCTGCCAGTGATTGACTCCACGAATCAGTACCTTCTTGATCGTATCGGAGAGCTTAAATCGGGCGATGCTTGCATTGCAGAATACCAGCAGGCTGGCCGTGGTCGCCGGGGTCGGAAATGGTTTTCGCCTTT…
91	74056	> mCherry-R 5'-TTGGTCACCTTCAGCTTGG-3'	ACTCGTGGCCGTTCACGGAGCCCTCCATGTGCACCTTGAAGCGCATGAACTCCTTGATGATGGCCATGTTATCCTCCTCGCCCTTGCTCACCATAGGGCCGGGGTTCTCCTCCACGTCGCCGGCCTGCTTCAGCAGGCTGAAGTTGGTGGCGCCGCTGCCTTTTTCTGCACTACGCAGGGATATTTCACCGCCCATCCAGGGTTTTATTATTCCATCCTGCTCAAGTAATAAAGCCCCCTGTTTGTCTATTCCGCGTGAAATGCCAAATATTTCTTTATCACCAATGATAAGTTTCACTGGGCGATTAATAAAATTATCCAGCTTTTCCCAGCGCGACAGATAAGGTGCCAATCCTTCTTGTTCGAAGAGTTCCAACGCAGCACGTAATTCACGTATTA…
92	113128	> Addgene NGS Result	GACGGATCGGGAGATCTCCCGATCCCCTATGGTGCACTCTCAGTACAATCTGCTCTGATGCCGCATAGTTAAGCCAGTATCTGCTCCCTGCTTGTGTGTTGGAGGTCGCTGAGTAGTGCGCGAGCAAAATTTAAGCTACAACAAGGCAAGGCTTGACCGACAATTGCATGAAGAATCTGCTTAGGGTTAGGCGTTTTGCGCTGCTTCGCGATGTACGGGCCAGATATACGCGTTGACATTGATTATTGACTAGTTATTAATAGTAATCAATTACGGGGTCATTAGTTCATAGCCCATATATGGAGTTCCGCGTTACATAACTTACGGTAAATGGCCCGCCTGGCTGACCGCCCAACGACCCCCGCCCATTGACGTCAATAATGACGTATGTTCCCATAG…
92	113128	> p3s-ABE7.10 sequence 8574 bps	GACGGATCGGGAGATCTCCCGATCCCCTATGGTGCACTCTCAGTACAATCTGCTCTGATGCCGCATAGTTAAGCCAGTATCTGCTCCCTGCTTGTGTGTTGGAGGTCGCTGAGTAGTGCGCGAGCAAAATTTAAGCTACAACAAGGCAAGGCTTGACCGACAATTGCATGAAGAATCTGCTTAGGGTTAGGCGTTTTGCGCTGCTTCGCGATGTACGGGCCAGATATACGCGTTGACATTGATTATTGACTAGTTATTAATAGTAATCAATTACGGGGTCATTAGTTCATAGCCCATATATGGAGTTCCGCGTTACATAACTTACGGTAAATGGCCCGCCTGGCTGACCGCCCAACGACCCCCGCCCATTGACGTCAATAATGACGTATGTTCCCATAG…
93	118585	> Addgene NGS Result	ATCCGGATATAGTTCCTCCTTTCAGCAAAAAACCCCTCAAGACCCGTTTAGAGGCCCCAAGGGGTTATGCTAGTTATTGCTCAGCGGTGGCAGCAGCCAACTCAGCTTCCTTTCGGGCTTTGTTAGCAGCCGGATCTCAGTGGTGGTGGTGGTGGTGCTCGAGTGCGGCCGCAAGCTTGTCGACGGAGCTCGAATTCGGATCCTTAACGACGCTCGAGGATTTCGAAACAATAGCTATGCGAGTTCTGCGCATCAGCATCGTGGAATTCGCTGAATACCGATTCCCAGTCATCCGGCTCGTAATCCGGAAAATGGGTGTCGCCTTCCACTTCTGCATCGATATGCGTCAGATACAGTTTTTGCGCTTTTGGCAAGAACTGTTCATAAACGCGTCCGCCG…
93	118585	> T7 forward	GATATACATATGATCAGTCTGATTGCGGCGCTAGCGGTAGATCGCGTTATCGGCATGGAAAACGCCATGCCATGGCCGCCGCTGCCTGCCGATTTCGCCTGGTTTAAACGCAACACCTTAAATAAACCCGTGATTATGGGGCGCCATACCTGGGAATCAATCCCAGAAAAAAACAGGCCTTTGCCCGGCCGCAAAAATATTATCCTCAGCAGTCAACCCGGGACCGATGATCGGGTTACCTGGGTTAAATCGGTCGACGAAGCCATCGCGGCGTGTGGTGACGTACCAGAAATCATGGTGATTGGCGGCGGACGCGTTTATGAACAGTTCTTGCCAAAAGCGCAAAAACTGTATCTGACGCATATCGATGCAGAAGTGGAAGGCGACACCCATTTTCCG…
94	51488	> T7 5'-TAATACGACTCACTATAGGG-3'	ATTTTGTTTACTTTAAGAAGGAGATATACATATGGCAAGCAAGCGCGCACTGGTGATTCTGGCCAAGGGCGCCGAAGAGATGGAAACCGTGATCCCGGTTGATGTGATGCGCCGCGCCGGTATTAAAGTGACCGTGGCAGGTCTGGCCGGCAAAGATCCGGTGCAGTGCAGCCGCGATGTGGTGATTTGTCCGGATGCCAGCCTGGAAGATGCCAAAAAAGAGGGGCCGTATGATGTGGTGGTTCTGCCGGGCGGCAATCTGGGTGCCCAGAATCTGAGCGAAAGCGCCGCCGTGAAGGAGATCCTGAAAGAGCAGGAGAACCGCAAAGGCCTGATTGCCGCCATTTGTGCAGGCCCGACCGCACTGCTGGCCCATGAAATTGGCTTCGGTAGCAAGGT…
95	69758	> pBABE5 5'-CTTTATCCAGCCCTCAC-3'	CCGGTCGCCACCATGGTGAGCAAGGGCGAGGAGGATAACATGGCCATCATCAAGGAGTTCATGCGCTTCAAGGTGCACATGGAGGGCTCCGTGAACGGCCACGAGTTCGAGATCGAGGGCGAGGGCGAGGGCCGCCCCTACGAGGGCACCCAGACCGCCAAGCTGAAGGTGACCAAGGGTGGCCCCCTGCCCTTCGCCTGGGACATCCTGTCCCCTCAGTTCATGTACGGCTCCAAGGCCTACGTGAAGCACCCCGCCGACATCCCCGACTACTTGAAGCTGTCCTTCCCCGAGGGCTTCAAGTGGGAGCGCGTGATGAACTTCGAGGACGGCGGCGTGGTGACCGTGACCCAGGACTCCTCCCTGCAGGACGGCGAGTTCATCTACAAGGTGAAGCTG…
95	69758	> pBABE3 5'-ACCCTAACTGACACACATTCC-3'	TGCATTCATTTTATGTTTCAGGTTCAGGGGGAGGTGTGGGAGGTTTTTTAAAGCAAGTAAAACCTCTACAAATGTGGTATGGCTGATTATGATCAGTTATCTAGATCCGGTGGATCCCGGGCCCGCGGTACCGTCGACTGCAGAATTGAACCTTCCTCTTCTTCTTAGGAGGCCTCAGGCTGCTTCGGGAAACCTGTCGTGCCAGCTGCATTAATGAATCGGCCAACGCGCGGGGAGAGGCGGTTTGCGTATTGGGCGCCAGGGTGGTTTTTCTTTTCACCAGTGAGACGGGCAACAGCTGATTGCCCTTCACCGCCTGGCCCTGAGAGAGTTGCAGCAAGCGGTCCACGCTGGTTTGCCCCAGCAGGCGAAAATCCTGTTTGATGGTGGTTAACGGCG…
95	69758	> mCherry-F 5'-ccccgtaatgcagaagaaga-3'	CCCCGAGGACGGCGCCCTGAAGGGCGAGATCAAGCAGAGGCTGAAGCTGAAGGACGGCGGCCACTACGACGCTGAGGTCAAGACCACCTACAAGGCCAAGAAGCCCGTGCAGCTGCCCGGCGCCTACAACGTCAACATCAAGTTGGACATCACCTCCCACAACGAGGACTACACCATCGTGGAACAGTACGAACGCGCCGAGGGCCGCCACTCCACCGGCGGCATGGACGAGCTGTACAAGTCCGGAGGGGATCGGTGGAGCTCCACCGGTGGCGGCCGCTCTAGAGAGAATCTTTATTTTCAGGGCGCCGCCAAATTCAAAGAAACCGCTGCTGCTAAATTCGAACGCCAGCACATGGACAGCGGAGGTGGAGGTACTAGTCTCGAGATGGCAGACCA…
96	69760	> pBABE5 5'-CTTTATCCAGCCCTCAC-3'	CAAGGGCGAGGAGGATAACATGGCCATCATCAAGGAGTTCATGCGCTTCAAGGTGCACATGGAGGGCTCCGGTGAACGGCCACGAGTTCGAGATCGAGGGCGAGGGCGAGGGCCGCCCCTACNAGGGCACCCAGACCGCCAAGCTGAAGGTGACCAAGGGTGGCCCCCTGCCCTTCGCCTGGGACATCCTGTCCCCTCAGTTCATGTACGGCTCCAAGGCCTACGTGAAGCACCCCGCCGACATCCCCGACTACTTGAAGCTGTCCTTCCCCGAGGGCTTCAAGTGGGAGCGCGTGATGAACTTCGAGGACGGCGGCGTGGTGACCGTGACCCATGACTCCTCCCTGCAGGACGGCGAGTTCATCTACAAGGTGAAGCTGCGCGGCACCAACTTCCCCT…
96	69760	> pBABE3 5'-ACCCTAACTGACACACATTCC-3'	ATTCATTTTATGTTTCAGGTTCAGGGGGAGGTGTGGGAGGTTTTTTAAAGCAAGTAAAACCTCTACAAATGTGGTATGGCTGATTATGATCAGTTATCTAGATCCGGTGGATCCCGGGCCCGCGGTACCGTCGACTGCAGAATTCTTACTGGGCAGGAAAGACGGAGTTCCCGCTATAAGCACAAGGAATCAGCAGTTGGCGATATTCCAGCGGCAGATGACGTTCCACCAGGACATGCAGCGACACTTGATCCGTAACCAGTCCTTGACGACGCATCAGCAGCTCCAGATCCTCAGGTTTCACTGTTTTACGCCCAGCATGAGCGGCAAACACTTCCAGATCGTCACACAGATGTTGGAAATATTTGTCCAGGCATTTTTCGACCATTTCCAGAGCTT…
97	69761	> mCherry-F 5'-ccccgtaatgcagaagaaga-3'	CCGAGGAGGCGCCCTGAAGGGCGAGATCAAGCAGAGGCTGAAGCTGAAGGACGGCGGCCACTACGACGCTGAGGTCAAGACCACCTACAAGGCCAAGAAGCCCGTGCAGCTGCCCGGCGCCTACAACGTCAACATCAAGTTGGACATCACCTCCCACAACGAGGACTACACCATCGTGGAACAGTACGAACGCGCCGAGGGCCGCCACTCCACCGGCGGCATGGACGAGCTGTACAAGTCCGGAGGGGATCGGTGGAGCTCCACCGGTGGCGGCCGCTCTAGAGAGAATCTTTATTTTCAGGGCGCCGCCAAATTCAAAGAAACCGCTGCTGCTAAATTCGAACGCCAGCACATGGACAGCGGAGGTGGAGGTACTAGTCTCGAGATGGCAGACCACAA…
97	69761	> pBABE3 5'-ACCCTAACTGACACACATTCC-3'	GCATTCATTTTATGTTTCAGGTTCAGGGGGAGGTGTGGGAGGTTTTTTAAAGCAAGTAAAACCTCTACAAATGTGGTATGGCTGATTATGATCAGTTATCTAGATCCGGTGGATCCCGGGCCCGCGGTACCGTCGACTGCAGAATTGAACCTTCCTCTTCTTCTTAGGAGGCCTCAGGCTGCTTCGGGAAACCTGTCGTGCCAGCTGCATTAATGAATCGGCCAACGCGCGGGGAGAGGCGGTTTGCGTATTGGGCGCCAGGGTGGTTTTTCTTTTCACCAGTGAGACGGGCAACAGCTGATTGCCCTTCACCGCCTGGCCCTGAGAGAGTTGCAGCAAGCGGTCCACGCTGGTTTGCCCCAGCAGGCGAAAATCCTGTTTGATGGTGGTTAACGGCGG…
98	83916	> Addgene NGS Result	ATGAGCGATAAAATTATTCACCTGACTGACGACAGTTTTGACACGGATGTACTCAAAGCGGACGGGGCGATCCTCGTCGATTTCTGGGCAGAGTGGTGCGGTCCGTGCAAAATGATCGCCCCGATTCTGGATGAAATCGCTGACGAATATCAGGGCAAACTGACCGTTGCAAAACTGAACATCGATCAAAACCCTGGCACTGCGCCGAAATATGGCATCCGTGGTATCCCGACTCTGCTGCTGTTCAAAAACGGTGAAGTGGCGGCAACCAAAGTGGGTGCACTGTCTAAAGGTCAGTTGAAAGAGTTCCTCGACGCTAACCTGGCCGGTTCTGGTTCTGGCCATATGCACCATCATCATCATCATTCTTCTGGTCTGGTGCCACGCGGTTCTGGTATG…
99	131377	> Addgene NGS Result	GGAAACAGAATTCGGTGACCATGCAAGCGTCGCAATTTTCAGCCCAGGTTCTGGACTGGTACGATAAATACGGGCGAAAAACTCTGCCCTGGCAAATTGACAAGACGCCCTACAAAGTATGGCTCTCAGAAGTGATGTTGCAACAAACTCAGGTTGCGACCGTTATCCCCTATTTTGAACGCTTTATGGCGCGCTTCCCGACGGTGACCGATCTCGCCAATGCGCCGCTCGACGAAGTTCTCCACTTGTGGACCGGGCTTGGCTATTACGCCCGCGCGCGCAATCTGCATAAAGCGGCACAACAAGTGGCGACCTTACACGGCGGTAAATTCCCGGAAACCTTTGAGGAAGTTGCAGCACTGCCGGGCGTCGGGCGTTCCACCGCAGGCGCGATTCTCT…
99	131377	> UpTac (5-prime Sequencing Primer)	TCGTATAATGTGTGGAATTGTGAGCGGATAACAATTTCACACAGGAAACAGAATTCGGTGACCATGCAAGCGTCGCAATTTTCAGCCCAGGTTCTGGACTGGTACGATAAATACGGGCGAAAAACTCTGCCCTGGCAAATTGACAAGACGCCCTACAAAGTATGGCTCTCAGAAGTGATGTTGCAACAAACTCAGGTTGCGACCGTTATCCCCTATTTTGAACGCTTTATGGCGCGCTTCCCGACGGTGACCGATCTCGCCAATGCGCCGCTCGACGAAGTTCTCCACTTGTGGACCGGGCTTGGCTATTACGCCCGCGCGCGCAATCTGCATAAAGCGGCACAACAAGTGGCGACCTTACACGGCGGTAAATTCCCGGAAACCTTTGAGGAAGTTGCA…
99	131377	> TacTrm (3-prime Sequencing Primer)	TTATATTCGCGCCAAACACGTTGATGGGACACCGGAAAGGCGTACGCCTTCAACTCGTCTTCCGGCGCAAGCCGGTAAGGCTCCTCGACCGGTCCGCCATGAACCAAACGGCCGGGAAACACGGTCAACTGCCAGACTAACGCATGCTCAAACGAAACGATCGGTTCTGTAAGCTCCACTTGCAAACCGTATTGCTCCCCAACCATTTGCTCGAGCTTCTCTTTTCCATCTGCGCCGTCCGTTTCGCAGCTGGGGAACTCCCATAAGTTCGCAAGCAAACCGGTGCTGTCGCGCTTGCGAATGAGAACGCGGCCTTCATCATCGGCCAGCACCGCTACTGCGAGCGGCACTTGTTTGACCGCTGTTTTTTTCGGTTTTTTGCCCGGATAAAGCGCCCAG…
100	131378	> Addgene NGS Result	GGAAACAGAATTCGGTGACCATGCAAGCGTCGCAATTTTCAGCCCAGGTTCTGGACTGGTACGATAAATACGGGCGAAAAACTCTGCCCTGGCAAATTGACAAGACGCCCTACAAAGTATGGCTCTCAGAAGTGATGTTGCAACAAACTCAGGTTGCGACCGTTATCCCCTATTTTGAACGCTTTATGGCGCGCTTCCCGACGGTGACCGATCTCGCCAATGCGCCGCTCGACGAAGTTCTCCACTTGTGGACCGGGCTTGGCTATTACGCCCGCGCGCGCAATCTGCATAAAGCGGCACAACAAGTGGCGACCTTACACGGCGGTAAATTCCCGGAAACCTTTGAGGAAGTTGCAGCACTGCCGGGCGTCGGGCGTTCCACCGCAGGCGCGATTCTCT…
100	131378	> UpTac (5-prime Sequencing Primer)	GGCTCGTATAATGTGTGGAATTGTGAGCGGATAACAATTTCACACAGGAAACAGAATTCGGTGACCATGCAAGCGTCGCAATTTTCAGCCCAGGTTCTGGACTGGTACGATAAATACGGGCGAAAAACTCTGCCCTGGCAAATTGACAAGACGCCCTACAAAGTATGGCTCTCAGAAGTGATGTTGCAACAAACTCAGGTTGCGACCGTTATCCCCTATTTTGAACGCTTTATGGCGCGCTTCCCGACGGTGACCGATCTCGCCAATGCGCCGCTCGACGAAGTTCTCCACTTGTGGACCGGGCTTGGCTATTACGCCCGCGCGCGCAATCTGCATAAAGCGGCACAACAAGTGGCGACCTTACACGGCGGTAAATTCCCGGAAACCTTTGAGGAAGTT…
100	131378	> TacTrm (3-prime Sequencing Primer)	TCATGGGGGCGGGCGTACTCCGCTCGCCCATTCTTTATATTCGCGCCAAACACGTTGATGGGACACCGGAAAGGCGTACGCCTTCAACTCGTCTTCCGGCGCAAGCCGGTAAGGCTCCTCGACCGGTCCGCCATGAACCAAACGGCCGGGAAACACGGTCAACTGCCAGACTAAATCGGGAAACGCATGCTCAAACGAAACGATCGGTTCTGTAAGCTCCACTTGCAAACCGTATTGCTCCCCAACCATTTGCTCGAGCTTCTCTTTTCCATCTGCGCCGTCCGTTTCGCAGCTGGGGAACTCCCATAAGTTCGCAAGCAAACCGGTGCTGTCGCGCTTGCGAATGAGAACGCGGCCTTCATCATCGGCCAGCACCGCTACTGCGAGCGGCACTTGTTT…
101	131379	> Addgene NGS Result	GGAAACAGAATTCGGTGACCATGCAAGCGTCGCAATTTTCAGCCCAGGTTCTGGACTGGTACGATAAATACGGGCGAAAAACTCTGCCCTGGCAAATTGACAAGACGCCCTACAAAGTATGGCTCTCAGAAGTGATGTTGCAACAAACTCAGGTTGCGACCGTTATCCCCTATTTTGAACGCTTTATGGCGCGCTTCCCGACGGTGACCGATCTCGCCAATGCGCCGCTCGACGAAGTTCTCCACTTGTGGACCGGGCTTGGCTATTACGCCCGCGCGCGCAATCTGCATAAAGCGGCACAACAAGTGGCGACCTTACACGGCGGTAAATTCCCGGAAACCTTTGAGGAAGTTGCAGCACTGCCGGGCGTCGGGCGTTCCACCGCAGGCGCGATTCTCT…
101	131379	> UpTac (5-prime Sequencing Primer)	GGCTCGTATAATGTGTGGAATTGTGAGCGGATAACAATTTCACACAGGAAACAGAATTCGGTGACCATGCAAGCGTCGCAATTTTCAGCCCAGGTTCTGGACTGGTACGATAAATACGGGCGAAAAACTCTGCCCTGGCAAATTGACAAGACGCCCTACAAAGTATGGCTCTCAGAAGTGATGTTGCAACAAACTCAGGTTGCGACCGTTATCCCCTATTTTGAACGCTTTATGGCGCGCTTCCCGACGGTGACCGATCTCGCCAATGCGCCGCTCGACGAAGTTCTCCACTTGTGGACCGGGCTTGGCTATTACGCCCGCGCGCGCAATCTGCATAAAGCGGCACAACAAGTGGCGACCTTACACGGCGGTAAATTCCCGGAAACCTTTGAGGAAGTT…
101	131379	> TacTrm (3-prime Sequencing Primer)	GGCGTACTCCGCTCGCCCATTCTTTATATTCGCGCCAAACACGTTGATGGGACACCGGAAAGGCGTACGCCTTCAACTCGTCTTCCGGCGCAAGCCGGTAAGGCTCCTCGACCGGTCCGCCATGAACCAAACGGCCGGGAAACACGGTCAACTGCCAGACTAAATGGGCAGCCGCATGCTCAAACGAAACGATCGGTTCTGTAAGCTCCACTTGCAAACCGTATTGCTCCCCAACCATTTGCTCGAGCTTCTCTTTTCCATCTGCGCCGTCCGTTTCGCAGCTGGGGAACTCCCATAAGTTCGCAAGCAAACCGGTGCTGTCGCGCTTGCGAATGAGAACGCGGCCTTCATCATCGGCCAGCACCGCTACTGCGAGCGGCACTTGTTTGACCGCTGTTT…
102	131381	> Addgene NGS Result	GGAAACAGAATTCGGTGACCATGCAAGCGTCGCAATTTTCAGCCCAGGTTCTGGACTGGTACGATAAATACGGGCGAAAAACTCTGCCCTGGCAAATTGACAAGACGCCCTACAAAGTATGGCTCTCAGAAGTGATGTTGCAACAAACTCAGGTTGCGACCGTTATCCCCTATTTTGAACGCTTTATGGCGCGCTTCCCGACGGTGACCGATCTCGCCAATGCGCCGCTCGACGAAGTTCTCCACTTGTGGACCGGGCTTGGCTATTACGCCCGCGCGCGCAATCTGCATAAAGCGGCACAACAAGTGGCGACCTTACACGGCGGTAAATTCCCGGAAACCTTTGAGGAAGTTGCAGCACTGCCGGGCGTCGGGCGTTCCACCGCAGGCGCGATTCTCT…
102	131381	> UpTac (5-prime Sequencing Primer)	ATCATCGGCTCGTATAATGTGTGGAATTGTGAGCGGATAACAATTTCACACAGGAAACAGAATTCGGTGACCATGCAAGCGTCGCAATTTTCAGCCCAGGTTCTGGACTGGTACGATAAATACGGGCGAAAAACTCTGCCCTGGCAAATTGACAAGACGCCCTACAAAGTATGGCTCTCAGAAGTGATGTTGCAACAAACTCAGGTTGCGACCGTTATCCCCTATTTTGAACGCTTTATGGCGCGCTTCCCGACGGTGACCGATCTCGCCAATGCGCCGCTCGACGAAGTTCTCCACTTGTGGACCGGGCTTGGCTATTACGCCCGCGCGCGCAATCTGCATAAAGCGGCACAACAAGTGGCGACCTTACACGGCGGTAAATTCCCGGAAACCTTTGAG…
102	131381	> TacTrm (3-prime Sequencing Primer)	TCTTTATATTCGCGCCAAACACGTTGATGGGACACCGGAAAGGCGTACGCCTTCAACTCGTCTTCCGGCGCAAGCCGGTAAGGCTCCTCGACCGGTCCGCCATGAACCAAACGGCCGGGAAACACGGTCAACTGCCAGACTAAATGGGAATACGCATGCTCAAACGAAACGATCGGTTCTGTAAGCTCCACTTGCAAACCGTATTGCTCCCCAACCATTTGCTCGAGCTTCTCTTTTCCATCTGCGCCGTCCGTTTCGCAGCTGGGGAACTCCCATAAGTTCGCAAGCAAACCGGTGCTGTCGCGCTTGCGAATGAGAACGCGGCCTTCATCATCGGCCAGCACCGCTACTGCGAGCGGCACTTGTTTGACCGCTGTTTTTTTCGGTTTTTTGCCCGGA…
103	131382	> Addgene NGS Result	GGAAACAGAATTCGGTGACCATGCAAGCGTCGCAATTTTCAGCCCAGGTTCTGGACTGGTACGATAAATACGGGCGAAAAACTCTGCCCTGGCAAATTGACAAGACGCCCTACAAAGTATGGCTCTCAGAAGTGATGTTGCAACAAACTCAGGTTGCGACCGTTATCCCCTATTTTGAACGCTTTATGGCGCGCTTCCCGACGGTGACCGATCTCGCCAATGCGCCGCTCGACGAAGTTCTCCACTTGTGGACCGGGCTTGGCTATTACGCCCGCGCGCGCAATCTGCATAAAGCGGCACAACAAGTGGCGACCTTACACGGCGGTAAATTCCCGGAAACCTTTGAGGAAGTTGCAGCACTGCCGGGCGTCGGGCGTTCCACCGCAGGCGCGATTCTCT…
103	131382	> UpTac (5-prime Sequencing Primer)	ACACAGGAAACAGAATTCGGTGACCATGCAAGCGTCGCAATTTTCAGCCCAGGTTCTGGACTGGTACGATAAATACGGGCGAAAAACTCTGCCCTGGCAAATTGACAAGACGCCCTACAAAGTATGGCTCTCAGAAGTGATGTTGCAACAAACTCAGGTTGCGACCGTTATCCCCTATTTTGAACGCTTTATGGCGCGCTTCCCGACGGTGACCGATCTCGCCAATGCGCCGCTCGACGAAGTTCTCCACTTGTGGACCGGGCTTGGCTATTACGCCCGCGCGCGCAATCTGCATAAAGCGGCACAACAAGTGGCGACCTTACACGGCGGTAAATTCCCGGAAACCTTTGAGGAAGTTGCAGCACTGCCGGGCGTCGGGCGTTCCACCGCAGGCGCGAT…
103	131382	> TacTrm (3-prime Sequencing Primer)	TTCTTTATATTCGCGCCAAACACGTTGATGGGACACCGGAAAGGCGTACGCCTTCAACTCGTCTTCCGGCGCAAGCCGGTAAGGCTCCTCGACCGGTCCGCCATGAACCAAACGGCCGGGAAACACGGTCAACTGCCAGACTAAATGGGAAGCCGCATGCTCAAACGAAACGATCGGTTCTGTAAGCTCCACTTGCAAACCGTATTGCTCCCCAACCATTTGCTCGAGCTTCTCTTTTCCATCTGCGCCGTCCGTTTCGCAGCTGGGGAACTCCCATAAGTTCGCAAGCAAACCGGTGCTGTCGCGCTTGCGAATGAGAACGCGGCCTTCATCATCGGCCAGCACCGCTACTGCGAGCGGCACTTGTTTGACCGCTGTTTTTTTCGGTTTTTTGCCCGG…
104	131393	> Addgene NGS Result	GGAAACAGAATTCGGTGACCATGCAAGCGTCGCAATTTTCAGCCCAGGTTCTGGACTGGTACGATAAATACGGGCGAAAAACTCTGCCCTGGCAAATTGACAAGACGCCCTACAAAGTATGGCTCTCAGAAGTGATGTTGCAACAAACTCAGGTTGCGACCGTTATCCCCTATTTTGAACGCTTTATGGCGCGCTTCCCGACGGTGACCGATCTCGCCAATGCGCCGCTCGACGAAGTTCTCCACTTGTGGACCGGGCTTGGCTATTACGCCCGCGCGCGCAATCTGCATAAAGCGGCACAACAAGTGGCGACCTTACACGGCGGTAAATTCCCGGAAACCTTTGAGGAAGTTGCAGCACTGCCGGGCGTCGGGCGTTCCACCGCAGGCGCGATTCTCT…
104	131393	> UpTac (5-prime Sequencing Primer)	ACACAGGAAACAGAATTCGGTGACCATGCAAGCGTCGCAATTTTCAGCCCAGGTTCTGGACTGGTACGATAAATACGGGCGAAAAACTCTGCCCTGGCAAATTGACAAGACGCCCTACAAAGTATGGCTCTCAGAAGTGATGTTGCAACAAACTCAGGTTGCGACCGTTATCCCCTATTTTGAACGCTTTATGGCGCGCTTCCCGACGGTGACCGATCTCGCCAATGCGCCGCTCGACGAAGTTCTCCACTTGTGGACCGGGCTTGGCTATTACGCCCGCGCGCGCAATCTGCATAAAGCGGCACAACAAGTGGCGACCTTACACGGCGGTAAATTCCCGGAAACCTTTGAGGAAGTTGCAGCACTGCCGGGCGTCGGGCGTTCCACCGCAGGCGCGAT…
104	131393	> TacTrm (3-prime Sequencing Primer)	CTTTATATTCGCGCCAAACACGTTGATGGGACACCGGAAAGGCGTACGCCTTCAACTCGTCTTCCGGCGCAAGCCGGTAAGGCTCCTCGACCGGTCCGCCATGAACCAAACGGCCGGGAAACACGGTCAACTGCCAGACTAAATGGACAAACGCATGCTCAAACGAAACGATCGGTTCTGTAAGCTCCACTTGCAAACCGTATTGCTCCCCAACCATTTGCTCGAGCTTCTCTTTTCCATCTGCGCCGTCCGTTTCGCAGCTGGGGAACTCCCATAAGTTCGCAAGCAAACCGGTGCTGTCGCGCTTGCGAATGAGAACGCGGCCTTCATCATCGGCCAGCACCGCTACTGCGAGCGGCACTTGTTTGACCGCTGTTTTTTTCGGTTTTTTGCCCGGAT…
105	131394	> Addgene NGS Result	GGAAACAGAATTCGGTGACCATGCAAGCGTCGCAATTTTCAGCCCAGGTTCTGGACTGGTACGATAAATACGGGCGAAAAACTCTGCCCTGGCAAATTGACAAGACGCCCTACAAAGTATGGCTCTCAGAAGTGATGTTGCAACAAACTCAGGTTGCGACCGTTATCCCCTATTTTGAACGCTTTATGGCGCGCTTCCCGACGGTGACCGATCTCGCCAATGCGCCGCTCGACGAAGTTCTCCACTTGTGGACCGGGCTTGGCTATTACGCCCGCGCGCGCAATCTGCATAAAGCGGCACAACAAGTGGCGACCTTACACGGCGGTAAATTCCCGGAAACCTTTGAGGAAGTTGCAGCACTGCCGGGCGTCGGGCGTTCCACCGCAGGCGCGATTCTCT…
105	131394	> UpTac (5-prime Sequencing Primer)	CACAGGAAACAGAATTCGGTGACCATGCAAGCGTCGCAATTTTCAGCCCAGGTTCTGGACTGGTACGATAAATACGGGCGAAAAACTCTGCCCTGGCAAATTGACAAGACGCCCTACAAAGTATGGCTCTCAGAAGTGATGTTGCAACAAACTCAGGTTGCGACCGTTATCCCCTATTTTGAACGCTTTATGGCGCGCTTCCCGACGGTGACCGATCTCGCCAATGCGCCGCTCGACGAAGTTCTCCACTTGTGGACCGGGCTTGGCTATTACGCCCGCGCGCGCAATCTGCATAAAGCGGCACAACAAGTGGCGACCTTACACGGCGGTAAATTCCCGGAAACCTTTGAGGAAGTTGCAGCACTGCCGGGCGTCGGGCGTTCCACCGCAGGCGCGATT…
105	131394	> TacTrm (3-prime Sequencing Primer)	GCTTGGCTGCAGTCATGGGGGCGGGCGTACTCCGCTCGCCCATTCTTTATATTCGCGCCAAACACGTTGATGGGACACCGGAAAGGCGTACGCCTTCAACTCGTCTTCCGGCGCAAGCCGGTAAGGCTCCTCGACCGGTCCGCCATGAACCAAACGGCCGGGAAACACGGTCAACTGCCAGACTAAATGGGCAAACGCATGCTCAAACGAAACGATCGGTTCTGTAAGCTCCACTTGCAAACCGTATTGCTCCCCAACCATTTGCTCGAGCTTCTCTTTTCCATCTGCGCCGTCCGTTTCGCAGCTGGGGAACTCCCATAAGTTCGCAAGCAAACCGGTGCTGTCGCGCTTGCGAATGAGAACGCGGCCTTCATCATCGGCCAGCACCGCTACTGCGAG…
106	69757	> EGFP-C 5'-CATGGTCCTGCTGGAGTTCGTG-3'	AGTCCGGAGGGGATCGGTGGAGCTCCACCGGTGGCGGCCGCTCTAGAGAGAATCTTTATTTTCAGGGCGCCGCCAAATTCAAAGAAACCGCTGCTGCTAAATTCGAACGCCAGCACATGGACAGCGGAGGTGGAGGTACTAGTCTCGAGATGGCAGACCACAACCCTGACAGCGATTCTACACCTCGTACACTGCTGCGTCGTGTGCTGGATACTGCTGATCCTCGTACTCCTCGTCGTCCTCGTAGCGCTCGTGCTGGTGCTCGCCGTGCCCTGCTGGAAACAGCCTCTCCTCGTAAACTGAGTGGCCAGACCCGTACTATTGCCCGTGGGCGTTCACATGGAGCCCGCTCGGTCGGTCGTAGTGCTCACATTCAAGCCTCGGGACACCTGGAAGAAC…
106	69757	> SV40pA-R 5'-GAAATTTGTGATGCTATTGC-3'	GCTGCTTCGGGAAACCTGTCGTGCCAGCTGCATTAATGAATCGGCCAACGCGCGGGGAGAGGCGGTTTGCGTATTGGGCGCCAGGGTGGTTTTTCTTTTCACCAGTGAGACGGGCAACAGCTGATTGCCCTTCACCGCCTGGCCCTGAGAGAGTTGCAGCAAGCGGTCCACGCTGGTTTGCCCCAGCAGGCGAAAATCCTGTTTGATGGTGGTTAACGGCGGGATATAACATGAGCTGTCTTCGGTATCGTCGTATCCCACTACCGAGATATCCGCACCAACGCGCAGCCCGGACTCGGTAATGGCGCGCATTGCGCCCAGCGCCATCTGATCGTTGGCAACCAGCATCGCA
106	69757	> ORF	TAGTTATTAATAGTAATCAATTACGGGGTCATTAGTTCATAGCCCATATATGGAGTTCCGCGTTACATAACTTACGGTAAATGGCCCGCCTGGCTGACCGCCCAACGACCCCCGCCCATTGACGTCAATAATGACGTATGTTCCCATAGTAACGCCAATAGGGACTTTCCATTGACGTCAATGGGTGGAGTATTTACGGTAAACTGCCCACTTGGCAGTACATCAAGTGTATCATATGCCAAGTACGCCCCCTATTGACGTCAATGACGGTAAATGGCCCGCCTGGCATTATGCCCAGTACATGACCTTATGGGACTTTCCTACTTGGCAGTACATCTACGTATTAGTCATCGCTATTACCATGGTGATGCGGTTTTGGCAGTACATCAATGGGCGTGG…
107	74126	> Lac-promoter 5'-CACTTTATGCTTCCGGCTCG-3'	ACATTTCACACAGGAAACAGCTATGACCATGATTACGGATTCACTGGCCGTCGTTTTACAACGTCGTGACTGGGAAAACCCTGGCGTTACCCAACTTAATCGCCTTGCAGCACATCCCCCTTTCGCCAGCTGGCGTAATAGCGAAGAGGCCCGCACCGATCGCCCTTCCCAACAGTTGCCTAAGAAACCATTATTATCATGACATTAACCTATAAAAATAGGCGTATCACGAGGCCCTTTCGTCTTCACCTCGAGAAATCATAAAAAATTTATTTGCTTTGTGAGCGGATAACAATTATAATAGATTCAATTGTGAGCGGATAACAATTTCACACAGAATTCATTAAAGAGGAGAAATTAACTACTAGTATGTTTGAACCAATGGAACTTACCAATGAC…
107	74126	> T0term-R 5'-GCGGCAACCGAGCGTTC-3'	ATTACTGGATCTATCAACAGGAGTCCAAGCTCAGCTAATTAAGCTTGGCTGCAGGTCGACCCTTAGCGGCCGCTTATCAAAACACTTCTTCCATGCTGCTGCCGCTGCCGCTGCCGCCATCAGCTTGCTTACGCAGGAATGCTGGGATATCCAGATAATCCGGCTCTTTCGCAGTTTGCGGCGCATTGTCATTCACGACTTTAGCAACCGGCTTCTGCTCCTGGGTCAGCGGAGCCATCCCATGCTGCTGGTAGCGATCCATCACTGGCTGCTGAACCTGCTTATTGGTCACCAGAGTGATTTCAGGACGTTTGTCCATGCCGATACCTGTCGCAACAACGGTTACGCGCAGCTCGTCATTCATATCCGGGTCAAGAGAAGTACCGATAACCACAGTCG…
107	74126	> AGAACCAGCAGCGGAGCC	CTTAGCGGCCGCTTATCAAAACACTTCTTCCATGCTGCTGCCGCTGCCGCTGCCGCCATCAGCTTGCTTACGCAGGAATGCTGGGATATCCAGATAATCCGGCTCTTTCGCAGTTTGCGGCGCATTGTCATTCACGACTTTAGCAACCGGCTTCTGCTCCTGGGTCAGCGGAGCCATCCCATGCTGCTGGTAGCGATCCATCACTGGCTGCTGAACCTGCTTATTGGTCACCAGAGTGATTTCAGGACGTTTGTCCATGCCGATACCTGTCGCAACAACGGTTACGCGCAGCTCGTCATTCATATCCGGGTCAAGAGAAGTACCGATAACCACAGTCGCGTTGTCGGAAGCAAATGCACGGATGGTGTTACCTACCGTTTCGAACTCATCCAGACGCAG…
108	26489	> Author sequence	TCGAGAATTGTGAGCGGATAACAATTGACATTGTGAGCGGATAACAAGATACTGAGCACATCAGCAGGACGCACTGACCGAATTCATTAAAGAGGAGAAAGGTACCATGTCCAGATTAGATAAAAGTAAAGTGATTAACAGCGCATTAGAGCTGCTTAATGAGGTCGGAATCGAAGGTTTAACAACCCGTAAACTCGCCCAGAAGCTAGGTGTAGAGCAGCCTACATTGTATTGGCATGTAAAAAATAAGCGGGCTTTGCTCGACGCCTTAGCCATTGAGATGTTAGATAGGCACCATACTCACTTTTGCCCTTTAGAAGGGGAAAGCTGGCAAGATTTTTTACGTAATAACGCTAAAAGTTTTAGATGTGCTTTACTAAGTCATCGCGATGGAGCAAA…
108	26489	> 26489 with Tet-R	GCTCTAATGCGCTGTTAATCACTTTACTTTTATCTAATCTGGACATGGTACCTTTCTCCTCTTTAATGAATTCGGTCAGTGCGTCCTGCTGATGTGCTCAGTATCTTGTTATCCGCTCACAATGTCAATTGTTATCCGCTCACAATTCTCGAGGTGAAGACGAAAGGGCCTCGTGATACGCCTATTTTTATAGGTTAATGTCATGATAATAATGGTTTCTTAGACGTCAGGTGGCACTTTTCGGGGAAATGTGCGCGGAACCCCTATTTGTTTATTTTTCTAAATACATTCAAATATGTATCCGCTCATGAGACAATAACCCTGATAAATGCTTCAATAATATTGAAAAAGGAAGAGTATGAGTATTCAACATTTCCGTGTCGCCCTTATTCCCTTTTT…
109	69753	> pBABE3 5'-ACCCTAACTGACACACATTCC-3'	TGCATTCATTTTATGTTTCAGGTTCAGGGGGAGGTGTGGGAGGTTTTTTAAAGCAAGTAAAACCTCTACAAATGTGGTATGGCTGATTATGATCAGTTATCTAGATCCGGTGGATCCCGGGCCCGCGGTACCGTCGACTGCAGAATTCCTACAGCGACACTTGATCCGTAACCAGTCCTTGACGACGCATCAGCAGCTCCAGATCCTCAGGTTTCACTGTTTTACGCCCAGCATGAGCGGCAAACACTTCCAGATCGTCACACAGATGTTGGAAATATTTGTCCAGGCATTTTTCGACCATTTCCAGAGCTTTACGCTCCATCGGCATTTTGGCATAGAACGAGAACAGTTTAACATAATGGCTCAGTCTTGCTTTATGAGGGTCTTGGCGAGGACGTG…
109	69753	> EGFP-C 5'-CATGGTCCTGCTGGAGTTCGTG-3'	GTCCGGAGGGGATCGGTGGAGCTCCACCGGTGGCGGCCGCTCTAGAGAGAATCTTTATTTTCAGGGCGCCGCCAAATTCAAAGAAACCGCTGCTGCTAAATTCGAACGCCAGCACATGGACAGCGGAGGTGGAGGTACTAGTCTCGAGATGGCAGACCACAACCCTGACAGCGATTCTACACCTCGTACACTGCTGCGTCGTGTGCTGGATACTGCTGATCCTCGTACTCCTCGTCGTCCTCGTAGCGCTCGTGCTGGTGCTCGCCGTGCCCTGCTGGAAACAGCCTCTCCTCGTAAACTGAGTGGCCAGACCCGTACTATTGCCCGTGGGCGTTCACATGGAGCCCGCTCGGTCGGTCGTAGTGCTCACATTCAAGCCTCGGGACACCTGGAAGAACA…
110	20871	> Author sequence	GGAAATTGTAAACGTTAATATTTTGTTAAAATTCGCGTTAAATTTTTGTTAAATCAGCTCATTTTTTAACCAATAGGCCGAAATCGGCAAAATCCCTTATAAATCAAAAGAATAGACCGAGATAGGGTTGAGTGTTGTTCCAGTTTGGAACAAGAGTCCACTATTAAAGAACGTGGACTCCAACGTCAAAGGGCGAAAAACCGTCTATCAGGGCGATGGCCCACTACGTGAACCATCACCCTAATCAAGTTTTTTGGGGTCGAGGTGCCGTAAAGCACTAAATCGGAACCCTAAAGGGAGCCCCCGATTTAGAGCTTGACGGGGAAAGCCGGCGAACGTGGCGAGAAAGGAAGGGAAGAAAGCGAAAGGAGCGGGCGCTAGGGCGCTGGCAAGTGTAGC…
110	20871	> 20871 with T7	GGTATCGATAAGCTTCACGCTGCCGCAAGCACTCAGGGCGCAAGGGCTGCTAAAGGAAGCGGAACACGTAGAAAGCCAGTCCGCAGAAACGGTGCTGACCCCGGATGAATGTCAGCTACTGGGCTATCTGGACAAGGGAAAACGCAAGCGCAAAGAGAAAGCAGGTAGCTTGCAGTGGGCTTACATGGCGATAGCTAGACTGGGCGGTTTTATGGACAGCAAGCGAACCGGAATTGCCAGCTGGGGCGCCCTCTGGTAAGGTTGGGAAGCCCTGCAAAGTAAACTGGATGGCTTTCTTGCCGCCAAGGATCTGATGGCGCAGGGGATCAAGATCTAACCAGGAGCTATTTAATGGCAACAGTTAACCAGCTGGTACGCAAACCACGTGCTCGCAAAGTT…
110	20871	> T7 5'-TAATACGACTCACTATAGGG-3'	GAGGTCGACGGTATCGATAAGCTTCACGCTGCCGCAAGCACTCAGGGCGCAAGGGCTGCTAAAGGAAGCGGAACACGTAGAAAGCCAGTCCGCAGAAACGGTGCTGACCCCGGATGAATGTCAGCTACTGGGCTATCTGGACAAGGGAAAACGCAAGCGCAAAGAGAAAGCAGGTAGCTTGCAGTGGGCTTACATGGCGATAGCTAGACTGGGCGGTTTTATGGACAGCAAGCGAACCGGAATTGCCAGCTGGGGCGCCCTCTGGTAAGGTTGGGAAGCCCTGCAAAGTAAACTGGATGGCTTTCTTGCCGCCAAGGATCTGATGGCGCAGGGGATCAAGATCTAACCAGGAGCTATTTAATGGCAACAGTTAACCAGCTGGTACGCAAACCACGTGCT…
111	35133	> Kan-R 5'-ATCGCGAGCCCATTTATACC-3'	AATCGCGGCCTCGAAACGTGAGTCTTTTCCTTACCCATGGTTGTGTACAATGTTCGGATGTGATGTGAGAACTGTATCCTAGCAAGATTTTAAAAGGAAGTATATGAAAGAAGAACCTCAGTGGCAAATCCTAACCTTTTATATTTCTCTACAGGGGCGCGGCGTGGGGACAATTCAACGCGTCTGTGAGGGGAGCGTTTCCCTGCTCGCAGGTCCGCAGCGAGGAGCCGTAATTTTTGCTTCGCGCCGTGCGGCCATCAAAATGTATGGATGCAAATGATTATACATGGGGATGTATGGGCTAAATGTACGGGCGACAGTCACATCATGCCCCTGAGCTGCGCACGTCAAGACTGTCAAGGAGGGTATTCTGGGCCTCCATGTCGCTGGCCGGGTGAC…
112	1235	> CAT-R 5'-GCAACTGACTGAAATGCCTC-3'	TGGTATATCCAGTGATTTTTTTCTCCATTTTAGCTTCCTTAGCTCCTGAAAATCTCGTCGAAGCTCGGCGGATTTGTCCTACTCAAGCTTGGCTGCAGGTCGACGGATCCTCTAGAGTCCGCTCACTTTTCAGGCAAAACATCTTAAATATAGTCTTTTCCGTCTAACTTATAGACAAAAACGAGCCCCGAAGGGCTCGTTTTATCATTTACTGGACGGCGACAATCCGGTCTTCATTAACTTCCAGGCGAATCACTTTACCCGGAACCAATTCACCAGACAGTATTTGCTGTGCCAGCGGGTTTTCGATCTGCTGCTGAATTGCACGTTTCAGAGGACGTGCACCATAGACCGGATCGTAACCGTTCTCGCTCAGCAGTTTCAGCGCCTCGTCAGAAA…
113	102961	> Addgene NGS Result	CATTTTTGATAGTAGTGATTTTAGTGGTAATCTTGACACAGCCACTATATTAAAACCTTAGCGTTTTAATAACCCTTATAAGTCCGCCAAGACTTCTTAAGGGTTTCACTCCTGTTATTATATCGTCTTTTGAAAAATAAGCATTAAAAGGCGCTTAAATGCCCATGAATACGAATTTTGAACAGCTTAGAAAACAAGAATTGGAATTACGAAAATTATTAGAAGAATTAGAAACGCTCCCACAAACCCCACAAATTAAACTGCAAAAACAAAAAATACAAACTTACATAGACAAGATAACACCAAGTATTTTGAGCGGTTTTGATCAAAAATTCAAAGAAATTATAGAAAATCTATCAAATGAATTTGAAAAAGAAAAATCCACACCACTCAAAGAGC…
113	102961	> pHel3 sequence 5509 bps	AGAAGCTTGTCCGTTAGCAAATATAATGTGTTTAGCACCTAAAAGCGCATCTATCTTGTGTTAGCCATCTAACCTAAACAAAACCGCCTAGCGAGCGTTAGCGAGCATGGACAAAAGCGCATCGCAGTTTGAAATCGTAGGCGTTAGCAGGATGGGGTTTTGCGTTAGCAAAATCAAACAAGNTAGCGGAAAACCGGGGGGGTCACCAAAAAAAACCCTAAAACTAAAATCCCCAAAATATGTAGCGCGTCATGCGCGTTGTTTTTATTACATGTTTTAATAACTATGTTGTTTTTACATGTTTTTACAACGCGCGCGCGTGTGAGGGATTGGGGGTTGCAACCCCCTAAATAACGAAGCTGTAGGGTTTCTCATTTTTGGGTTAAAATGAATAAAACA…
114	112240	> Addgene NGS Result	CCGAAAAGTGCCACCTGACGCGCCCTGTAGCGGCGCATTAAGCGCGGCGGGTGTGGTGGTTACGCGCAGCGTGACCGCTACACTTGCCAGCGCCCTAGCGCCCGCTCCTTTCGCTTTCTTCCCTTCCTTTCTCGCCACGTTCGCCGGCTTTCCCCGTCAAGCTCTAAATCGGGGGCTCCCTTTAGGGTTCCGATTTAGTGCTTTACGGCACCTCGACCCCAAAAAACTTGATTAGGGTGATGGTTCACGTAGTGGGCCATCGCCCTGATAGACGGTTTTTCGCCCTTTGACGTTGGAGTCCACGTTCTTTAATAGTGGACTCTTGTTCCAAACTGGAACAACACTCAACCCTATCTCGGTCTATTCTTTTGATTTATAAGGGATTTTGCCGATTTCGGC…
115	112241	> Addgene NGS Result	GCCACCTGACGCGCCCTGTAGCGGCGCATTAAGCGCGGCGGGTGTGGTGGTTACGCGCAGCGTGACCGCTACACTTGCCAGCGCCCTAGCGCCCGCTCCTTTCGCTTTCTTCCCTTCCTTTCTCGCCACGTTCGCCGGCTTTCCCCGTCAAGCTCTAAATCGGGGGCTCCCTTTAGGGTTCCGATTTAGTGCTTTACGGCACCTCGACCCCAAAAAACTTGATTAGGGTGATGGTTCACGTAGTGGGCCATCGCCCTGATAGACGGTTTTTCGCCCTTTGACGTTGGAGTCCACGTTCTTTAATAGTGGACTCTTGTTCCAAACTGGAACAACACTCAACCCTATCTCGGTCTATTCTTTTGATTTATAAGGGATTTTGCCGATTTCGGCCTATTGGTT…
116	112242	> Addgene NGS Result	AAGTGCCACCTGACGCGCCCTGTAGCGGCGCATTAAGCGCGGCGGGTGTGGTGGTTACGCGCAGCGTGACCGCTACACTTGCCAGCGCCCTAGCGCCCGCTCCTTTCGCTTTCTTCCCTTCCTTTCTCGCCACGTTCGCCGGCTTTCCCCGTCAAGCTCTAAATCGGGGGCTCCCTTTAGGGTTCCGATTTAGTGCTTTACGGCACCTCGACCCCAAAAAACTTGATTAGGGTGATGGTTCACGTAGTGGGCCATCGCCCTGATAGACGGTTTTTCGCCCTTTGACGTTGGAGTCCACGTTCTTTAATAGTGGACTCTTGTTCCAAACTGGAACAACACTCAACCCTATCTCGGTCTATTCTTTTGATTTATAAGGGATTTTGCCGATTTCGGCCTATT…
117	104399	> Addgene NGS Result	GAACGATGCCCTCATTCAGCATTTGCATGGTTTGTTGAAAACCGGACATGGCACTCCAGTCGCCTTCCCGTTCCGCTATCGGCTGAATTTGATTGCGAGTGAGATATTTATGCCAGCCAGCCAGACGCAGACGCGCCGAGACAGAACTTAATGGGCCCGCTAACAGCGCGATTTGCTGGTGACCCAATGCGACCAGATGCTCCACGCCCAGTCGCGTACCGTCTTCATGGGAGAAAATAATACTGTTGATGGGTGTCTGGTCAGAGACATCAAGAAATAACGCCGGAACATTAGTGCAGGCAGCTTCCACAGCAATGGCATCCTGGTCATCCAGCGGATAGTTAATGATCAGCCCACTGACGCGTTGCGCGAGAAGATTGTGCACCGCCGCTTTACAGG…
117	104399	> PIA586 sequence 7153 bps	GAACGATGCCCTCATTCAGCATTTGCATGGTTTGTTGAAAACCGGACATGGCACTCCAGTCGCCTTCCCGTTCCGCTATCGGCTGAATTTGATTGCGAGTGAGATATTTATGCCAGCCAGCCAGACGCAGACGCGCCGAGACAGAACTTAATGGGCCCGCTAACAGCGCGATTTGCTGGTGACCCAATGCGACCAGATGCTCCACGCCCAGTCGCGTACCGTCTTCATGGGAGAAAATAATACTGTTGATGGGTGTCTGGTCAGAGACATCAAGAAATAACGCCGGAACATTAGTGCAGGCAGCTTCCACAGCAATGGCATCCTGGTCATCCAGCGGATAGTTAATGATCAGCCCACTGACGCGTTGCGCGAGAAGATTGTGCACCGCCGCTTTACAGG…
118	35109	> pMKV006 sequence 6951 bps	TCGCGCGTTTCGGTGATGACGGTGAAAACCTCTGACACATGCAGCTCCCGGAGACGGTCACAGCTTGTCTGTAAGCGGATGCCGGGAGCAGACAAGCCCGTCAGGGCGCGTCAGCGGGTGTTGGCGGGTGTCGGGGCTGGCTTAACTATGCGGCATCAGAGCAGATTGTACTGAGAGTGCACCACGCTTTTCAATTCAATTCATCATTTTTTTTTTATTCTTTTTTTTGATTTCGGTTTCTTTGAAATTTTTTTGATTCGGTAATCTCCGAACAGAAGGAAGAACGAAGGAAGGAGCACAGACTTAGATTGGTATATATACGCATATGTAGTGTTGAAGAAACATGAAATTGCCCAGTATTCTTAACCCAACTGCACAGAACAAAAACCTGCAGGAAAC…
118	35109	> M13pUC-Fwd 5'-CCCAGTCACGACGTTGTAAAACG-3'	GACTCACTATAGGGCGAATTGGAGCTCCACCGCGGTGGCGGCCGCATAGGCCACTAGTGGATCTGATATCACCTAATAACTTCGTATAGCATACATTATACGAAGTTATATTAAGGGTTCTCGAGAGCTCGTTTTCGACACTGGATGGCGGCGTTAGTATCGAATCGACAGCAGTATAGCGACCAGCATTCACATACGATTGACGCATGATATTACTTTCTGCGCACTTAACTTCGCATCTGGGCAGATGATGTCGAGGCGAAAAAAAATATAAATCACGCTAACATTTGATTAAAATAGAACAACTACAATATAAAAAAACTATACAAATGACAAGTTCTTGAAAACAAGAATCTTTTTATTGTCAGTACTGATTAACGGCCTTTTGCCAGATATTGA…
119	53225	> PCRT7 tetR pLtetO MBP-MEK1 XX Amp sequence 6001 bps	GATCTATGATATCGATTTTTATTTGATGCCTGGCAGTTCCCTACTCTCGCATGGGGAGACCCCACACTACCATCGGCGCTACGGCGTTTCACTTCTGAGTTCGGCATGGGGTCAGGTGGGACCACCGCGCTACTGCCGCCAGGCATCTAGATTAAGACCCACTTTCACATTTAAGTTGTTTTTCTAATCCGCATATGATCAATTCAAGGCCGAATAAGAAGGCTGGCTCTGCACCTTGGTGATCAAATAATTCGATAGCTTGTCGTAATAATGGCGGCATACTATCAGTAGTAGGTGTTTCCCTTTCTTCTTTAGCGACTTGATGCTCTTGATCTTCCAATACGCAACCTAAAGTAAAATGCCCCACAGCGCTGAGTGCATATAATGCATTCTCTAGTG…
119	53225	> MBP-F 5'-GATGAAGCCCTGAAAGACGCGCAG-3'	ACAATAACAACAACCTCGGGATCGAGGGAAGGGAAAATCTGTATTTTCAAGGTCATATGCCGAAGAAGAAACCGACCCCGATCCAGCTGAACCCGGCTCCGGACGGTTCTGCTGTTAACGGCACCTCTTCTGCTGAAACCAACCTGGAAGCTCTGCAAAAGAAACTGGAAGAACTGGAACTGGACGAACAGCAGCGTAAACGTCTGGAAGCGTTCCTGACCCAGAAACAGAAAGTTGGTGAACTGAAAGACGACGACTTCGAAAAAATCTCTGAACTGGGTGCTGGTAACGGTGGTGTTGTTTTCAAAGTTTCTCACAAACCGTCCGGTCTGGTTATGGCTCGTAAACTGATCCACCTGGAAATCAAACCGGCTATCCGTAACCAGATCATCCGTGAAC…
119	53225	> T7term 5'-GCTAGTTATTGCTCAGCGG-3'	CAGCCGGATCAAGCTAGCTTGTCGACGGAGCTCGAATTCGGATCCGGCGCGCCTTAGTGATGGTGGTGATGATGCGCAGCTGCGGCTGCCACACCAGCAGCGTGGGTCGGGGTAGACGGCTGGTTCAGACCGATGGTAGAGCACAGCCAACCAGCGAAGTCAACTTCTTCAGCGTCAGAACGTTTGATGAAAGCGTGAACCATCAGCTGTTTCAGGTCAGCACGTTCAGCCGGGTTTTTGATCAGGCATTTGTTAACGAAGTCCTGGAACTCCAGAGAGAAAACACCAGACGGCAGTTTCGGAGGCGGTTCGTTAACGATGTAGTCCAGCAGTTCGAAGATAGCCATCGGCGGACGAGAGTCCATACCGTAAGAAGACAGCGGACGACCCGGAGTACGC…
120	126971	> Addgene NGS Result	TTAATTAAGGAGTTTTGCAGGTGCCTTGGAACACCTGCTTTTCGCTGAATTCGCGGCCGCTTCTAGAGCGTCTCTGGAGTGAGACCGGAGTTGACGGCTAGCTCAGTCCTAGGTACAGTGCTAGCGTACTTGTTTAACTTTAAGAAGGAGATATACAATGGTAGCCCGTAAAGGCGAAGAGCTGTTCACTGGTGTCGTCCCTATTCTGGTGGAACTGGATGGTGATGTCAACGGTCATAAGTTTTCCGTGCGTGGCGAGGGTGAAGGTGACGCAACTAATGGTAAACTGACGCTGAAGTTCATCTGTACTACTGGTAAACTGCCGGTACCTTGGCCGACTCTGGTAACGACGCTGACTTATGGTGTTCAGTGCTTTGCTCGTTATCCGGACCATATGAA…
121	126988	> Addgene NGS Result	TTAATTAAGGAGTTTTGCAGGTGCACCTGCTTTTCGCTGAATTCGCGGCCGCTTCTAGAGGGTCTCTGGAGTGAGACGGGAGTTGACGGCTAGCTCAGTCCTAGGTACAGTGCTAGCGTACTTGTTTAACTTTAAGAAGGAGATATACAATGGTAGCCCGTAAAGGCGAAGAGCTGTTCACTGGTGTCGTCCCTATTCTGGTGGAACTGGATGGTGATGTCAACGGTCATAAGTTTTCCGTGCGTGGCGAGGGTGAAGGTGACGCAACTAATGGTAAACTGACGCTGAAGTTCATCTGTACTACTGGTAAACTGCCGGTACCTTGGCCGACTCTGGTAACGACGCTGACTTATGGTGTTCAGTGCTTTGCTCGTTATCCGGACCATATGAAGCAGCATG…
122	31392	> Author sequence	TAAGCACCTGTAGGATCGTACAGGTTTACGCAAGAAAATGGTTTGTTATAGTCGAATAACACCGTGCGTGTTGACTATTTTACCTCTGGCGGTGATATACTGGAGAAAGAGGAGAAATACTAGAGATGATAGATCCCGTCGTTTTACAACGTCGTGACTGGGAAAACCCTGGCGTTACCCAACTTAATCGCCTTGCAGCACATCCCCCTTTCGCCAGCTGGCGTAATAGCGAAGAGGCCCGCACCGATCGCCCTTCCCAACAGTTGCGCAGCCTGAATGGCGAATGGCGCTTTGCCTGGTTTCCGGCACCAGAAGCGGTGCCGGAAAGCTGGCTGGAGTGCGATCTTCCTGAGGCCGATACTGTCGTCGTCCCCTCAAACTGGCAGATGCACGGTTACG…
122	31392	> Amp-R 5'-ATAATACCGCGCCACATAGC-3'	TTTCACCAGCGTTTCTGGGTGAGCAAAAACAGGAAGGCAAAATGCCGCAAAAAAGGGAATAAGGGCGACACGGAAATGTTGAATACTCATACTCTTCCTTTTTCAATATTATTGAAGCATTTATCANGGTTATTGTCTCATGAGCGGATACATATTTGAATGTATTTAGAAAAATAAACAAATAGGGGTTCCGCGCACATTTCCCATGGTGCCACCTGACGTCTAANAAACCATTATTATCATGACATTAACCTATAAAAATAGGCGTATCACGAGGCAGAATTTCAGATAAAAAAAATCCTTAGCTTTCGCTAAGGATGATTTCTGGAATTCGCGGCCGCTTCTAGAGTAAGCACCTGTAGGATCGT
122	31392	> LacZ-R 5'-GACAGTATCGGCCTCAGGAA-3'	GCACGCTTCTGGTGCCGGAAACCAGGCAAAGCGCCATTCGCCATTCAGGCTGCGCAACTGTCTGGGAAGGGCGATCGGTGCGGGCCTCTTCGCTATTACGCCAGCTGGCGAAAGGGGGATGTGCTGCAAGGCGATTAAGTTGGGTAACGCCAGGGTTTTCCCAGTCACGACGTTGTAAAACGACGGGATCTATCATCTCTAGTATTTCTCCTCTTTCTCCAGTATATCACCGCCAGAGGTAAAATAGTCAACACGCACGGTGTTATTCGACTATAACACACCATTTTCTTGTTGTCAACCTGTACGATCCTACAGGTGCTTACTCTAGAAGCGGCCGCGAATTCCAGAAATCATCCTTAGCGAAAGCTAAGGATTTTTTTTATCTGAAATTCTGCCTCG…
123	31393	> Author sequence	TAAGCACCTGTAGGATCGTACAGGTTGACAACAAGAAAATGGTGTGTTATAGTCGAATAACACCGTGCGTGTTGACTATTTTACCTCTGGCGGTGATAACACACTGTTCCCCAGGACATCCTAACGCCGCGCCATGATAGATCCCGTCGTTTTACAACGTCGTGACTGGGAAAACCCTGGCGTTACCCAACTTAATCGCCTTGCAGCACATCCCCCTTTCGCCAGCTGGCGTAATAGCGAAGAGGCCCGCACCGATCGCCCTTCCCAACAGTTGCGCAGCCTGAATGGCGAATGGCGCTTTGCCTGGTTTCCGGCACCAGAAGCGGTGCCGGAAAGCTGGCTGGAGTGCGATCTTCCTGAGGCCGATACTGTCGTCGTCCCCTCAAACTGGCAGATGCA…
123	31393	> Amp-R 5'-ATAATACCGCGCCACATAGC-3'	GTTTCTGGGTGAGCAAAAACAGGAAGGCAAAATGCCGCAAAAAAGGGAATAAGGGCGACACGGAAATGTTGAATACTCATACTCTTCCTTTTTCAATATTATTGAAGCATTTATCANGGTTATTGTCTCATGAGCGGATACATATTTGAATGTATTTAGAAAAATAAACAAATAGGGGTTCCGCGCACATTTCCCATGGTGCCACCTGACGTCTAANAAACCATTATTATCATGACATTAACCTATAAAAATAGGCGTATCACGAGGCAGAATTTCAGATAAAAAAAATCCTTAGCTTTCGCTAAGGATGATTTCTGGAATTCGCGGCCGCTTCTAGAGTAAGCACCTGTAGGATCGTACAGGTTGACAACAAGAAAATGGTGTGTTATAGTCGAATAA…
123	31393	> LacZ-R 5'-GACAGTATCGGCCTCAGGAA-3'	GCACGCTTCTGGTGCCGGAACCAGGCAAAGCGCCATTCGCCATTCAGGCTGCGCAACTGTTGGGAAGGGCGATCGGTGCGGGCCTCTTCGCTATTACGCCAGCTGGCGAAAGGGGGATGTGCTGCAAGGCGATTAAGTTGGGTAACGCCAGGGTTTTCCCAGTCACGACGTTGTAAAACGACGGGATCTATCATGGCGCGGCGTTAGGATGTCCTGGGGAACAGTGTGTTATCACCGCCAGAGGTAAAATAGTCAACACGCACGGTGTTATTCGACTATAACACACCATTTTCTTGTTGTCAACCTGTACGATCCTACAGGTGCTTACTCTAGAAGCGGCCGCGAATTCCAGAAATCATCCTTAGCGAAAGCTAAGGATTTTTTTTATCTGAAATTCTG…
124	35107	> pMKV001 sequence 6879 bps	TCGCGCGTTTCGGTGATGACGGTGAAAACCTCTGACACATGCAGCTCCCGGAGACGGTCACAGCTTGTCTGTAAGCGGATGCCGGGAGCAGACAAGCCCGTCAGGGCGCGTCAGCGGGTGTTGGCGGGTGTCGGGGCTGGCTTAACTATGCGGCATCAGAGCAGATTGTACTGAGAGTGCACCACGCTTTTCAATTCAATTCATCATTTTTTTTTTATTCTTTTTTTTGATTTCGGTTTCTTTGAAATTTTTTTGATTCGGTAATCTCCGAACAGAAGGAAGAACGAAGGAAGGAGCACAGACTTAGATTGGTATATATACGCATATGTAGTGTTGAAGAAACATGAAATTGCCCAGTATTCTTAACCCAACTGCACAGAACAAAAACCTGCAGGAAAC…
124	35107	> M13pUC-Fwd 5'-CCCAGTCACGACGTTGTAAAACG-3'	TACGACTCACTATAGGGCGAATTGGAGCTCCACCGCGGTGGCGGCCGCATAGGCCACTAGTGGATCTGATATCATCGATGAATTCGAGCTCGTTTTTGACACTGGATGGCGGCGTTAGTATCGAATCGACAGCAGTATAGCGACCAGCATTCACATACGATTGACGCATGATATTACTTTCTGCGCACTTAACTTCGCATCTGGGCAGATGATGTCGAGGCGAAAAAAAATATAAATCACGCTAACATTTGATTAAAATAGAACAACTACAATATAAAAAAACTATACAAATGACAAGTTCTTGAAAACAAGAATCTTTTTATTGTCAGTACTGATTAACGGCCTTTTGCCAGATATTGATTCATCTCTTCTTCCGGCACCATTCCACCTCCCGTCGCC…
125	102960	> Addgene NGS Result	AACTATGTTGTTTTTACATGTTTTTACAACGCGCGCGCGTGTGAGGGATTGGGGGTTGCAACCCCCTAAATAACGAAGCTGTAGGGTTTCTCATTTTTGGGTTAAAATGAATAAAACAGAACTTCTTACGAGTGATAACAGAACTTCTTACGAGTGATAACAGAACTTCTTACGAGTGATAACAGAACTTCTTACGAGTGATAACAGAACTTCTTTATTGTGAAGTTATGATTATTAACAATTTTTAGCTAAAATAACAACCTAAGGCGGTGTAACATGGTTGCTAATCCTAGTGTTAACAAATTTGGAGCAATTAGCTTTAAAAGCTAGTGGGTTGGGAGTTTGTAGCGGGTAGCACTCCGTTAGGAGGCACACCATGAAAGCATTTTTGATAGTAGT…
125	102960	> pHel2 sequence 5101 bps	AGAAGCTTGTCCGTTAGCAAATATAATGTGTTTAGCACCTAAAAGCGCATCTATCTTGTGTTAGCCATCTAACCTAAACAAAACCGCCTAGCGAGCGTTAGCGAGCATGGACAAAAGCGCATCGCAGTTTGAAATCGTAGGCGTTAGCAGGATGGGGTTTTGCGTTAGCAAAATCAAACAAGNTAGCGGAAAACCGGGGGGGTCACCAAAAAAAACCCTAAAACTAAAATCCCCAAAATATGTAGCGCGTCATGCGCGTTGTTTTTATTACATGTTTTAATAACTATGTTGTTTTTACATGTTTTTACAACGCGCGCGCGTGTGAGGGATTGGGGGTTGCAACCCCCTAAATAACGAAGCTGTAGGGTTTCTCATTTTTGGGTTAAAATGAATAAAACA…
126	19184	> Author sequence	AAGCTTGCATGCCTGCAGGTCGACTCTAGATGGATTACAAGGACGATGACGATAAGATGAGTAAAGGAGAAGAACTTTTCACTGGAGTTGTCCCAACATGTCGTCGTAACCTGTAGAACGGAGTAACCTCGGTGTGCGGTTGTATGCCTGCTGTGGATTGCTGCTGTGTCCTGCTTATCCACAACATTTTGCGCACGGTTATGTGGACAAAATACCTGGTTACCCAGGCCGTGCCGGCACGTTAACCGGGCTGCATCCGATGCAAGTGTGTCGCTGTCGAGATATGACGGTGTTCACAAAGTTCCTTAAATTTTACTTTTGGTTACATATTTTTTCTTTTTGAAACCAAATCTTTATCTTTGTAGCACTTTCACGGTAGCGAAACGTTAGTTTGAATGG…
126	19184	> pBRrevBam 5'-GGTGATGTCGGCGATATAGG-3'	NNATGGGCGGTGAGCCGGCCACGATGNGTNCGGCGNTANAGGATCCACAGGACGGGTGTGGTCNCNTTGATCGCGTANTCGATAGTGGCTCCAAGTAGCGAAGCGAGCAGGACTGGGCGGCGGCCAAAGCGGTCGGACAGTGCTCCGANAACGGGTGCGCATAGAAATTGCATCAACGCATATAGCGCTAGCANTCACGCCATAGTGACTGGCGATGCTGTCGGAATGGACGATATCCCGCAAGAGGCCCGGCAGTACCGGCATAACCAAGCCTATGCCTACAGCATCCAGGGTGACGGTGCCGAGGATGACGATGAGCGCATTGTTAGATTTCATACACGGTGCCTGACTGCGTTGGAGAACCATTAAGCCTTANGACGCTTCACGCCATACTTGGAA…
127	47924	> pET22b-EC12WTC9A sequence 6066 bps	TGGCGAATGGGACGCGCCCTGTAGCGGCGCATTAAGCGCGGCGGGTGTGGTGGTTACGCGCAGCGTGACCGCTACACTTGCCAGCGCCCTAGCGCCCGCTCCTTTCGCTTTCTTCCCTTCCTTTCTCGCCACGTTCGCCGGCTTTCCCCGTCAAGCTCTAAATCGGGGGCTCCCTTTAGGGTTCCGATTTAGTGCTTTACGGCACCTCGACCCCAAAAAACTTGATTAGGGTGATGGTTCACGTAGTGGGCCATCGCCCTGATAGACGGTTTTTCGCCCTTTGACGTTGGAGTCCACGTTCTTTAATAGTGGACTCTTGTTCCAAACTGGAACAACACTCAACCCTATCTCGGTCTATTCTTTTGATTTATAAGGGATTTTGCCGATTTCGGCCTATTG…
127	47924	> pBRrevBam 5'-GGTGATGTCGGCGATATAGG-3'	CGATGCGTCCGGCGTAGAGGATCGAGATCTCGATCCCGCGAAATTAATACGACTCACTATAGGGGAATTGTGAGCGGATAACAATTCCCCTCTAGAAATAATTTTGTTTAACTTTAAGAAGGAGATATACATATGCACCACCACCACCACCACGAAAACCTGTACTTCCAGGACTGGGTCATCCCTCCCATCAGCGCCCCCGAAAATGAAAAGGGCGAATTTCCAAAGAACCTGGTTCAGATCAAATCCAACAGGGACAAAGAAACAAAGGTTTTCTACAGCATCACCGGCCAAGGAGCTGACAAACCCCCCGTTGGCGTTTTCATCATTGAGAGGGAGACAGGCTGGCTGAAAGTGACACAGCCTCTGGATAGAGAAGCCATTGCCAAGTACATCCTC…
127	47924	> T7-term	TAGCAGCCGGATCTCAGTGGTGGTGGTGGTGGTGCTCGAGTCAAGGAGCGTTGTCATTAATATCCTTGACAGTGATCACAGCCTTGGCTGTTGTGCTCAAGCCTTCACCTTGAAGGTCAGCAGCCTGAACCACCAGAGTGTATGTAGGGTAACTCTCTCGGTCCAGCCCAGAGGTGAGCACACTGATGACCCCGGTGTCCCTATTGACAGTGAACATGTTTTTGTGAGGCAGCTCAGGATCCTGGCTGACGATGGTGTAGGCGATGGCAGCGTTGTAGGTGTTGACGTCATCGTCTGCATCGGTGGCTGAGACCTTCATCACGGAGGTTCCTGGAACAGCGCCTTCTGCAACGAATCCCTCAAAGACCGGCTGGGTAAACTCTGGCCTGTTGTCATTCT…
128	42875	> Addgene NGS Result	GTGAAGACGAAAGGGCCTCGTGATACGCCTATTTTTATAGGTTAATGTCATGATAATAATGGTTTCTTAGACGTCGGAATTGCCAGCTGGGGCGCCCTCTGGTAAGGTTGGGAAGCCCTGCAAAGTAAACTGGATGGCTTTCTTGCCGCCAAGGATCTGATGGCGCAGGGGATCAAGATCTGATCAAGAGACAGGATGAGGATCGTTTCGCATGATTGAACAAGATGGATTGCACGCAGGTTCTCCGGCCGCTTGGGTGGAGAGGCTATTCGGCTATGACTGGGCACAACAGACAATCGGCTGCTCTGATGCCGCCGTGTTCCGGCTGTCAGCGCAGGGGCGCCCGGTTCTTTTTGTCAAGACCGACCTGTCCGGTGCCCTGAATGAACTGCAGGACGA…
128	42875	> pCRISPR sequence 2707 bps	GTGAAGACGAAAGGGCCTCGTGATACGCCTATTTTTATAGGTTAATGTCATGATAATAATGGTTTCTTAGACGTCGGAATTGCCAGCTGGGGCGCCCTCTGGTAAGGTTGGGAAGCCCTGCAAAGTAAACTGGATGGCTTTCTTGCCGCCAAGGATCTGATGGCGCAGGGGATCAAGATCTGATCAAGAGACAGGATGAGGATCGTTTCGCATGATTGAACAAGATGGATTGCACGCAGGTTCTCCGGCCGCTTGGGTGGAGAGGCTATTCGGCTATGACTGGGCACAACAGACAATCGGCTGCTCTGATGCCGCCGTGTTCCGGCTGTCAGCGCAGGGGCGCCCGGTTCTTTTTGTCAAGACCGACCTGTCCGGTGCCCTGAATGAACTGCAGGACGA…
128	42875	> Neo-R 5'-GCCCAGTCATAGCCGAATAG-3'	ACCTGCGTGCAATCCATCTTGTTCAATCATGCGAAACGATCCTCATCCTGTCTCTTGATCAGATCTTGATCCCCTGCGCCATCAGATCCTTGGCGGCAAGAAAGCCATCCAGTTTACTTTGCAGGGCTTCCCAACCTTACCAGAGGGCGCCCCAGCTGGCAATTCCGACGTCTAAGAAACCATTATTATCATGACATTAACCTATAAAAATAGGCGTATCACGAGGCCCTTTCGTCTTCACCTCGAGTCCCTATCAGTGATAGAGATTGACATCCCTATCAGTGATAGAGATACTGAGCACATCAGCAGGACGCACTGACCGAATTCAACTCAACAAGTCTCAGTGTGCTGAAGTTTTGGGACCATTCAAAACAGCATAGCTCTAAAACGAGACCTTTG…
129	42876	> Addgene NGS Result	GTGTCATTCCGCTGTTATGGCCGCGTTTGTCTCATTCCACGCCTGACACTCAGTTCCGGGTAGGCAGTTCGCTCCAAGCTGGACTGTATGCACGAACCCCCCGTTCAGTCCGACCGCTGCGCCTTATCCGGTAACTATCGTCTTGAGTCCAACCCGGAAAGACATGCAAAAGCACCACTGGCAGCAGCCACTGGTAATTGATTTAGAGGAGTTAGTCTTGAAGTCATGCGCCGGTTAAGGCTAAACTGAAAGGACAAGTTTTGGTGACTGCGCTCCTCCAAGCCAGTTACCTCGGTTCAAAGAGTTGGTAGCTCAGAGAACCTTCGAAAAACCGCCCTGCAAGGCGGTTTTTTCGTTTTCAGAGCAAGAGATTACGCGCAGACCAAAACGATCTCAAGA…
129	42876	> pCas9 sequence 9326 bps	GAATTCCGGATGAGCATTCATCAGGCGGGCAAGAATGTGAATAAAGGCCGGATAAAACTTGTGCTTATTTTTCTTTACGGTCTTTAAAAAGGCCGTAATATCCAGCTGAACGGTCTGGTTATAGGTACATTGAGCAACTGACTGAAATGCCTCAAAATGTTCTTTACGATGCCATTGGGATATATCAACGGTGGTATATCCAGTGATTTTTTTCTCCATTTTAGCTTCCTTAGCTCCTGAAAATCTCGATAACTCAAAAAATACGCCCGGTAGTGATCTTATTTCATTATGGTGAAAGTTGGAACCTCTTACGTGCCGATCAACGTCTCATTTTCGCCAAAAGTTGGCCCAGGGCTTCCCGGTATCAACAGGGACACCAGGATTTATTTATTCTGCGAA…
129	42876	> StrepPyoCas9-5UTR-F 5'-CGGTGCCACTTTTTCAAGTTG-3'	AATGGTTCCAACAAGATTATTTTATAACTTTTATAACAAATAATCAAGGAGAAATTCAAAGAAATTTATCAGCCATAAAACAATACTTAATACTATAGAATGATAACAAAATAAACTACTTTTTAAAAGAATTTTGTGTTATAATCTATTTATTATTAAGTATTGGGTAATATTTTTTGAAGAGATATTTTGAAAAAGAAAAATTAAAGCATATTAAACTAATTTCGGAGGTCATTAAAACTATTATTGAAATCATCAAACTCATTATGGATTTAATTTAAACTTTTTATTTTAGGAGGCAAAAATGGATAAGAAATACTCAATAGGCTTAGATATCGGCACAAATAGCGTCGGATGGGCGGTGATCACTGATGAATATAAGGTTCCGTCTAAAAAGTT…
129	42876	> pBRrevBam 5'-GGTGATGTCGGCGATATAGG-3'	GATGCGTCCGGCGTAGAGGATCCACAGGACGGGTGTGGTCGCCATGATCGCGTAGTCGATAGTGGCTCCAAGTAGCGAAGCGAGCAGGACTGGGCGGCGGCCAAAGCGGTCGGACAGTGCTCCGAGAACGGGTGCGCATAGAAATTGCATCAACGCATATAGCGCTAGCAGCACGCCATAGTGACTGGCGATGCTGTCGGAATGGACGATCACACTACTCTTCTTTTGCCTATTATAACATGAAAACGCTTTAACAGAAAGAATAGGAAGGTATCCGACTGCTGGTATTAACCCTCTTTCTCAAGTTATCATCGGCAATGTTGAATGGAGTCCATTCAAAACAGCATAGCTCTAAAACATGGAACTCAACAAGTCTCAGTGTGCTGAAGTTTTGGGACC…
129	42876	> p15A-F 5'-gattacgcgcagaccaaaac-3'	TATTTCTAGATTTCAGTGCAATTTATCTCTTCAAATGTAGCACCTGAAGTCAGCCCCATACGATATAAGTTGTAATTCTCATGTTTGACAGCTTATCATCGATAAGCTTTAATGCGGTAGTTTATCACAGTTAAATTGCTAACGCAGTCAGGCACCGTGTATGAAATCTAACAATGCGCTCATCGTCATCCTCGGCACCGTCACCCTGGATGCTGTAGGCATAGGCTTGGTTATGCCGGTACTGCCGGGCCTCTTGCGGGATTACGAAATCATCCTGTGGAGCTTAGTAGGTTTAGCAAGATGGCAGCGCCTAAATGTAGAATGATAAAAGGATTAAGAGATTAATTTCCCTAAAAATGATAAAACAAGCGTTTTGAAAGCGCTTGTTTTTTTGGTTTG…
129	42876	> dCas9-R1 5'-TTTCAACCAATTGGCGTTTG-3'	CGTTCAGCTTTCGTTAAATTATCAAACTTACGTTGAGTGATTAACTTGGCGTTTAGAAGTTGTCTCCAATAGTTTTTCATCTTTTTGACTACTTCTTCACTTGGAACGTTATCCGATTTACCACGATTTTTATCAGAACGCGTTAAGACCTTATTGTCTATTGAATCGTCTTTAAGGAAACTTTGTGGAACAATGTGATCGACATCATAATCACTTAAACGATTAATATCTAATTCTTGGTCCACATACATGTCTCTTCCATTTTGGAGATAATAGAGATAGAGCTTTTCATTTTGCAATTGAGTATTTTCAACAGGATGCTCTTTAAGAATCTGACTTCCTAATTCTTTGATACCTTCTTCGATTCGTTTCATACGCTCTCGCGAATTTTTCTGGCCC…
130	89579	> Addgene NGS Result	CGTTTAGTACTGATGAGCGGTCGCGTTGTTACCAAAGCCAACCTGAGTCACGTTGACGGAGGAGTTAGATGCAGTCTGGTCAACTGCAGCACCGTTGCCACCACCGAACTGTTTAACCGTCATTTCAGAATTTTTGCCGTTCCACTGATCAAGAGTAGCGCTGTTACCGAAGCCACGTTGGGTCAGATCGATTGAGCTGTCATCTGAGCCCTGACCAACATCTGCACCATTACCGCCGCCATGCTGGGTAATAGTCAAGTCAGAGTTACGGGCATCAGTTTGCAGAGCAAGTGCAGAGTTACCGCCACCGTACTGGTAAATGTTCAGCTCAGAATTTGGGCCGCTATTATTACCGCCACCACCGTGGTTACCGCCGCCGCCGTACTGAGGAACAACACC…
130	89579	> csgA insert	ATGAAACTTTTAAAAGTAGCAGCAATTGCAGCAATCGTATTCTCCGGTAGCGCTCTGGCAGGTGTTGTTCCTCAGTACGGCGGCGGCGGTAACCACGGTGGTGGCGGTAATAATAGCGGCCCAAATTCTGAGCTGAACATTTACCAGTACGGTGGCGGTAACTCTGCACTTGCTCTGCAAACTGATGCCCGTAACTCTGACTTGACTATTACCCAGCATGGCGGCGGTAATGGTGCAGATGTTGGTCAGGGCTCAGATGACAGCTCAATCGATCTGACCCAACGTGGCTTCGGTAACAGCGCTACTCTTGATCAGTGGAACGGCAAAAATTCTGAAATGACGGTTAAACAGTTCGGTGGTGGCAACGGTGCTGCAGTTGACCAGACTGCATCTAACTCC…
131	89580	> Addgene NGS Result	TCCCTATCAGTGATAGAGATTGACATCCCTATCAGTGATAGAGATACTGAGCACAGTCGACACCCAAATCCAGGAGGTGATTGGTAGTGGTGGTTAATGAAAATTAACTTACTACTACCATATATCTCTAGATGCCTGGCGGCAGTAGCGCGGTGGTCCCACCTGACCCCATGCCGAACTCAGAAGTGAAACGCCGTAGCGCCGATGGTAGTGTGGGGTCTCCCCATGCGAGAGTAGGGAACTGCCAGGCATCAAATAAAACGAAAGGCTCAGTCGAAAGACTGGGCCTTCTCGAGTCCCTATCAGTGATAGAGATTGACATCCCTATCAGTGATAGAGATACTGAGCACATCAGCAGGACGCACTGACCGAATTCTACCATTCACCTCTTGGATTTGG…
131	89580	> pZa-tetO-csgB-CmR sequence 2729 bps	CGCGTGGCATCAAATAAAACGAAAGGCTCAGTCGAAAGACTGGGCCTTTCGTTTTATCTGTTGTTTGTCGGTGAACGCTCTCCTGAGTAGGACAAATCCGCCGCCCTAGACCTAGGGGATATATTCCGCTTCCTCGCTCACTGACTCGCTACGCTCGGTCGTTCGACTGCGGCGAGCGGAAATGGCTTACGAACGGGGCGGAGATTTCCTGGAAGATGCCAGGAAGATACTTAACAGGGAAGTGAGAGGGCCGCGGCAAAGCCGTTTTTCCATAGGCTCCGCCCCCCTGACAAGCATCACGAAATCTGACGCTCAAATCAGTGGTGGCGAAACCCGACAGGACTATAAAGATACCAGGCGTTTCCCCCTGGCGGCTCCCTCGTGCGCTCTCCTGTTCCT…
131	89580	> csgB- sequenced with CCGGGTACCATGAAAAACAAATTGTTATTTATGAT	ACTGGGTGCGCCTGGGATTGCAGCCGCAGCAGGTTATGATTTAGCTAATTCAGAATATAACTTCGCGGTAAATGAATTGAGTAAGTCTTCATTTAATCAGGCAGCCATAATTGGTCAAGCTGGGACTAATAATAGTGCTCAGTTACGGCAGGGAGGCTCAAAACTTTTGGCGGTTGTTGCGCAAGAAGGTAGTAGCAACCGGGCAAAGATTGACCAGACAGGAGATTATAACCTTGCATATATTGATCAGGCGGGCAGTGCCAACGATGCCAGTATTTCGCAAGGTGCTTATGGTAATACTGCGATGATTATCCAGAAAGGTTCTGGTAATAAAGCAAATATTACACAGTATGGTACTCAAAAAACGGCAATTGTAGTGCAGAGACAGTCGCAAATGGC…
132	65568	> pBRrevBam 5'-GGTGATGTCGGCGATATAGG-3'	CCGGCCACGATGCGTCCGGCGTAGAGGATCGAGATCGATCTCGATCCCGCGAAATTAATACGACTCACTATAGGGGAATTGTGAGCGGATAACAATTCCCCTCTAGAAATAATTTTGTTTAACTTTAAGAAGGAGATATACCATGGCATTGAAGAAGGTTTGGCTTAACCGTTATCCCGCGGACGTTCCGACGGAGATCAACCCTGACCGTTATCAATCTCTGGTAGATATGTTTGAGCAGTCGGTCGCGCGCTACGCCGATCAACCTGCGTTTGTGAATATGGGGGAGGTAATGACCTTCCGCAAGCTGGAAGAACGCAGTCGCGCGTTTGCCGCTTATTTGCAACAAGGGTTGGGGCTGAAGAAAGGCGATCGCGTTGCGTTGATGATGCCTAATTT…
132	65568	> T7term 5'-GCTAGTTATTGCTCAGCGG-3'	CNGGTATAGCTGCGCTGTAGACGAGTCCATGTGCTGGCGTTCAAATTTCGCAGCAGCGGTTTCTTTACCAGACTCGAGGGTACCGACGTCAGCGATCGCGTGGCCGGCCGATATCCAATTGAGATCTGCCATATGTATATCTCCTTCTTATACTTAACTAATATACTAAGATGGGGAATTGTTATCCGCTCACAATTCCCCTATAGTGAGTCGTATTAATTTCGATTATGCGGCCGTGTACAATACGATTACTTTCTGTTCGACTTAAGCATTATGCGGCCGCAAGCTTGGATCCTCATTCATTCAGTGATGATGATGGTGATGAGAAGAACCTCAGGCTTTATTGTCCACTTTGCCGCGCGCTTCGTCACGTAATTCTCGTCGCAAAATTTTTCCGAC…
132	65568	> T7term 5'-GCTAGTTATTGCTCAGCGG-3'	CNGGTATAGCTGCGCTGTAGACGAGTCCATGTGCTGGCGTTCAAATTTCGCAGCAGCGGTTTCTTTACCAGACTCGAGGGTACCGACGTCAGCGATCGCGTGGCCGGCCGATATCCAATTGAGATCTGCCATATGTATATCTCCTTCTTATACTTAACTAATATACTAAGATGGGGAATTGTTATCCGCTCACAATTCCCCTATAGTGAGTCGTATTAATTTCGATTATGCGGCCGTGTACAATACGATTACTTTCTGTTCGACTTAAGCATTATGCGGCCGCAAGCTTGGATCCTCATTCATTCAGTGATGATGATGGTGATGAGAAGAACCTCAGGCTTTATTGTCCACTTTGCCGCGCGCTTCGTCACGTAATTCTCGTCGCAAAATTTTTCCGAC…
132	65568	> FadD gene insert	TTGAAGAAGGTTTGGCTTAACCGTTATCCCGCGGACGTTCCGACGGAGATCAACCCTGACCGTTATCAATCTCTGGTAGATATGTTTGAGCAGTCGGTCGCGCGCTACGCCGATCAACCTGCGTTTGTGAATATGGGGGAGGTAATGACCTTCCGCAAGCTGGAAGAACGCAGTCGCGCGTTTGCCGCTTATTTGCAACAAGGGTTGGGGCTGAAGAAAGGCGATCGCGTTGCGTTGATGATGCCTAATTTATTGCAATATCCGGTGGCGCTGTTTGGCATTTTGCGTGCCGGGATGATCGTCGTAAACGTTAACCCGTTGTATACCCCGCGTGAGCTAGAGCATCAGCTTAACGATAGCGGCGCATCGGCGATTGTTATCGTGTCTAACTTTGCTCAC…
133	119818	> Addgene NGS Result	GTCGACATGAAGGATAACACCGTGCCACTGAAATTGATTGCCCTGTTAGCGAACGGTGAATTTCACTCTGGCGAGCAGTTGGGTGAAACGCTGGGAATGAGCCGGGCGGCTATTAATAAACACATTCAGACACTGCGTGACTGGGGCGTTGATGTCTTTACCGTTCCGGGTAAAGGATACAGCCTGCCTGAGCCTATCCAGTTACTTAATGCTAAACAGATATTGGGTCAGCTGGATGGCGGTAGTGTAGCCGTGCTGCCAGTGATTGACTCCACGAATCAGTACCTTCTTGATCGTATCGGAGAGCTTAAATCGGGCGATGCTTGCATTGCAGAATACCAGCAGGCTGGCCGTGGTCGCCGGGGTCGGAAATGGTTTTCGCCTTTTGGCGCAAACTTA…
134	133446	> Addgene NGS Result	GGGTTTAATAGGCTTAAAGAGAAATTCTTTAATGATTCCAAATTCGAGCGTGTGGGACAGTTTATGGATGTTGTACAGGATAATGTCCAGAAGGTCGATAGAAAGCGTGAGAAACAGCGTACAGACGATTTAGAGATGTAGAGGTACTTTTATGCCGAGAAAACTTTTTGCGTGTGACAGTCCTTAAAATATACTTAGAGCGTAAGCGAAAGTAGTAGCGACAGCTATTAACTTTCGGTTGCAAAGCTCTAGGATTTTTAATGGACGCAGCGCATCACACGCAAAAAGGAAATTGGAATAAATGCGAAATTTGAGATGTTAATTAAAGACCTTTTTGAGGTCTTTTTTTCTTAGATTTTTGGGGTTATTTAGGGGAGAAAACATAGGGGGGTACTACGA…
135	18877	> pBAD-fwd	ACTNCTGAGCTTTTNTCGCACTCTCTACTGTTTCTCCATACCCGTTTTTTTGGGCTAGCGAATTCGAGCTCGGTACCCGGGGATCCTCTAGAGTCGACCTGCAGGGAGGAATAACCCTATGCCAATACACGATAAATCCCCTCGTCCGCAGGAGTTTGCTGCGGTCGATCTTGGTTCAAACAGTTTTCACATGGTCATAGCCCGTGTGGTAGATGGTGCCATGCAGATTATTGGCCGCCTGAAACAGCGGGTGCATCTGGCGGACGGCCTGGGGCCAGATAATATGTTGAGTGAAGAGGCAATGACGCGCGGTTTAAACTGTCTGTCGCTGTTTGCCGAACGGCTACAAGGGTTTTCTCCTGCCAGCGTCTGTATAGTTGGTACCCATACGCTGCGTCA…
136	18987	> T3 5'-GCAATTAACCCTCACTAAAGG-3'	NNNNNNNNNNNNNNNNNCCTCGAGGTCGANGGTATCGATACAAATTCCCCGTAGGCGCTAGGGACCTCTTTAGCTCCTTGGAAGCTGTCAGTAGTATACCTAATAATTTATCTACATTCCCTTTAGTAACGTGTAACTTTCCAAATTTACAAAAGCGACTCATAGAATTATTTCCTCCCGTTAAATAATAGATAACTATTAAAAATAGACAATACTTGCTCATAAGTAACGGTACTTAAATTGTTTACTTTGGCGTGTTTCATTGCTTGATGAAACTGATTTTTAGTAAACAGTTGACGATATTCTCGATTGACCCATTTTGAAACAAAGTACGTATATAGCTTCCAATATTTATCTGGAACATCTGTGGTATGGCGGGTAAGTTTTATTAAGACACTG…
136	18987	> 18987 with araE-R (CGGACGTTACGGTTGATCTT)	ATTTCGTTGANTTCTTCTCGCGCTTTTTCCGACGTATCGCGCAGCATACGCAATACTTCTTCCGCCTCAATATGACGCCCCTTTTCCGCCAGCCAGCGCGGGCTATTTGGCAGGAAGACTACCAGAATAATCAGCAGAACTGCTGGTAAAGCAAGAACCCCCAACATTGCGCGCCAGTTACCGCTATAACTGAACGCTGTATCGGATAAAAACGCCAGCACGATGCCGAGTGTGACCATCAACTGGTACATACTGATCATCTTACCGCGAACGTTTTCACTTGCCATTTCAGAAAGATACAGAGGAGCGGTGTAAGACGCGATCCCGACAGCAATGCCCAGCACCACACGAGCGGCGATTAACATCTCTACGCTGGTCGCAAAAGCGGACCCTATAGAA…
137	19182	> Author sequence	TCTAGAATGGATTACAAGGACGATGACGATAAGATGAGTAAAGGAGAAGAACTTTTCACTGGAGTTGTCCCAAGAATTCCTGTTGACAATTAATCATCGGCATAGTATATCGGCATAGTATAATACGACAAGGTGAGGAACTAAACCCAGGAGGCAGATCATGAGTCTGAAAGAAAAAACACAATCTCTGTTTGCCAACGCATTTGGCTACCCTGCCACTCACACCATTCAGGCGCCTGGCCGCGTGAATTTGATTGGTGAACACACCGACTACAACGACGGTTTCGTTCTGCCCTGCGCGATTGATTATCAAACCGTGATCAGTTGTGCACCACGCGATGACCGTAAAGTTCGCGTGATGGCAGCCGATTATGAAAATCAGCTCGACGAGTTTTCCCT…
137	19182	> Amp-R 5'-ATAATACCGCGCCACATAGC-3'	NANGNNNCNNGNNAACGTTCTTCGGGGCGAAACTCTCAAGGATCTTACCGCTGTTGAGATCCAGTTCGATGTAACCCACTCGTGCACCCAACTGATCTTCAGCATCTTTTACTTTCACCAGCGTTTCTGGGTGAGCAAAAACAGGAAGGCAAAATGCCGCAAAAAAGGGAATAAGGGCGACACGGAAATGTTGAATACTCATACTCTTCCTTTTTCAATATTATTGAAGCATTTATCAGGGTTATTGTCTCATGAGCGGATACATATTTGAATGTATTTAGAAAAATAAACAAATAGGGGTTCCGCGCACATTTCCCCGAAAAGTGCCACCTGACGTCTAAGAAACCATTATTATCATGACATTAACCTATAAAAATAGGCGTATCACGAGGCCCTTTC…
137	19182	> 19182 with pMOD4-5 5'-GTCAGTGAGCGAGGAAGCGGAAG	AATGGATTACAAGGACGATGACGATNAGATGAGTAAAGGAGAAGAACTTTTCACTGGAGTTGTCCCAAGAATTCCTGTTGACAATTAATCATCGGCATAGTATATCGGCATAGTATAATACGACAAGGTGAGGAACTAAACCCAGGAGGCAGATCATGAGTCTGAAAGAAAAAACACAATCTCTGTTTGCCAACGCATTTGGCTACCCTGCCACTCACACCATTCAGGCGCCTGGCCGCGTGAATTTGATTGGTGAACACACCGACTACAACGACGGTTTCGTTCTGCCCTGCGCGATTGATTATCAAACCGTGATCAGTTGTGCACCACGCGATGACCGTAAAGTTCGCGTGATGNCAGCCGATTATGAAAATCAGCTCGACGAGTTTTCCCTCGATG…
138	19183	> Author sequence	CTGCAGATGGCAGGCCTTGCGCAACACGATGAAGCCGTGGACAACAAATTCAACAAAACCGGTATGGAAAAGAGAAGATGGAAAAAGAATTTCATAGCCGTCTCAGCAGCCAACTCTAGAATGGATTACAAGGACGATGACGATAAGATGAGTAAAGGAGAAGAACTTTTCACTGGAGTTGTCCCAAGAATTCCTGTTGACAATTAATCATCGGCATAGTATATCGGCATAGTATAATACGACAAGGTGAGGAACTAAACCCAGGAGGCAGATCATGAGTCTGAAAGAAAAAACACAATCTCTGTTTGCCAACGCATTTGGCTACCCTGCCACTCACACCATTCAGGCGCCTGGCCGCGTGAATTTGATTGGTGAACACACCGACTACAACGACGGTTT…
138	19183	> Amp-R 5'-ATAATACCGCGCCACATAGC-3'	TAGGCNACATTGGAAACGTTCTTCGGGGCGAAAACTCTCAAGGATCTTACCGCTGTTGAGATCCAGTTCGATGTAACCCACTCGTGCACCCAACTGATCTTCAGCATCTTTTACTTTCACCAGCGTTTCTGGGTGAGCAAAAACAGGAAGGCAAAATGCCGCAAAAAAGGGAATAAGGGCGACACGGAAATGTTGAATACTCATACTCTTCCTTTTTCAATATTATTGAAGCATTTATCAGGGTTATTGTCTCATGAGCGGATACATATTTGAATGTATTTAGAAAAATAAACAAATAGGGGTTCCGCGCACATTTCCCCGAAAAGTGCCACCTGACGTCTAAGAAACCATTATTATCATGACATTAACCTATAAAAATAGGCGTATCACGAGGCCCTT…
138	19183	> 19183 with pMOD4-5 5'-GTCAGTGAGCGAGGAAGCGGAAG	GCGTGTCTCTTATACACATCNTCAACCCTGNAAGCTCTTGTTGGCTAGTGCGTAGTCGTTGGCAAGCTTGCATGCCTGCAGATGGCAGGCCTTGCGCAACACGATGAAGCCGTGGACAACAAATTCAACAAAACCGGTATGGAAAAGAGAAGATGGAAAAAGAATTTCATAGCCGTCTCAGCAGCCAACTCTAGAATGGATTACAAGGACGATGACGATAAGATGAGTAAAGGAGAAGAACTTTTCACTGGAGTTGTCCCAAGAATTCCTGTTGACAATTAATCATCGGCATAGTATATCGGCATAGTATAATACGACAAGGTGAGGAACTAAACCCAGGAGGCAGATCATGAGTCTGAAAGAAAAAACACAATCTCTGTTTGCCAACGCATTTGGCTA…
139	14467	> Author sequence	CCATGGGCAAATGGGATTGGCTTTACTAAGCTGATCCGGTGGATGACCTTTTGAATGACCTTTAATAGATTATATTACTAATTAATTGGGGACCCTAGAGGTCCCCTTTTTTATTTTAAAAATTTTTTCACAAAACGGTTTACAAGCATAAAGCTTGCTCAATCAATCACCGGATCTAGATATCGATTAATTAAGTCGACATCTAGAGTTTAAACTTTAATTAAGCCCGGGCTGCAGCCCGGGGGATCCACTAGGTTAACGCATGCGGGCCCGGTACCAGGCCTAGATAGATAGAGAGAGAGAGAGACTAGTGGAGGAAGAAAAAATGACCATGATTACGGATTCACTGGCCGTCGTTTTACAACGTCGTGACTGGGAAAACCCTGGCGTTACCCAACT…
139	14467	> 14467 with pRU1064-F (cggtttacaagcataaagc)	CGACATCTAGAGTTTAACTTTAATTAAGCCCGGGCTGCAGCCCGGGGGATCCACTAGGTTAACGCATGCGGCCCGGTACCAGGCCTAGATAGATAGAGAGAGAGAGAGACTAGTGGAGGAAGAAAAAATGACCATGATTACGGATTCACTGGCCGTCGTGGCCCGCACCGATCGCCCTTCCCAACAGTTGCGCAGCCTGAATGGCGAATGGCGCTTTGCCTGGTTTCCGGCACCAGAAGCGGTGCCGGAAAGCTGGCTGGAGTGCGATCTTCCTGAGGCCGATACTGTCGTCGTCCCCTCAAACTGGCAGATGCACGGTTACGATGCGCCCATCTACACCAACGTGACCTATCCCATTACGGTCAATCCGCCGTTTGTTCCCACGGAGAATCCGACGGG…
140	26599	> 26599 with Tet-R	ATGCGCTGTTATCACTTTACTTTTATCTAATCTAGATACCTTCCTCTTCTTTTTTGGCATGGCTGGCGAATTCGATATCAAGCTTATCGATACCGTCGACCTCGAGGAATTCTTTGCCAAAATGATGAGACAGCACAATAACCAGCACGTTGCCCAGGAGCTGTAGGAAAAAGAAGAAGGCATGAACATGGTTAGCAGAGGCTCTAGAGCCGCCGGTCACACGCCAGAAGCCGAACCCCGCCCTGCCCCGTCCCCCCCGAAGGCAGCCGTCCCCCCGCGGACAGCCCCGAGGCTGGAGAGGGAGAAGGGGACGGCGGCGCGGCGACGCACGAAGGCCCTCCCCGCCCATTTCCTTCCTGCCGGCGCCGCACCGCTTCGCCCCGCGCCCGCTAGAGGGGG…
140	26599	> 26599 with pCAG-F	AGATTCCTCGAGGTCGACGGTATCGATAAGCTTGATATCGAATTCGCCAGCCATGCCAAAAAACCCCNTTTNAAGGNATCTAGATTAGATAAAAGTAAAGTGATTAACAGCGCATTAGAGCTGCTTAATGAGGTCGGAATCGAAGGTTTAACAACCCGTAAACTCGCCCAGAAGCTAGGTGTAGAGCAGCCTACATTGTATTGGCATGTAAAAAATAAGCGGGCTTTGCTCGACGCCTTAGCCATTGAGATGTTAGATAGGCACCATACTCACTTTTGCCCTTTAGAAGGGGAAAGCTGGCAAGATTTTTTACGTAATAACGCTAAAAGTTTTAGATGTGCTTTACTAAGTCATCGCGATGGAGCAAAAGTACATTTAGGTACACGGCCTACAGAAAAA…
141	27397	> Author sequence	CTCGAGAAAATTTATCAAAAAGAGTGTTGACTTGTGAGCGGATAACAATTTCACACAGAATTCATTAAAGAGGAGAAAGGATCCATATGCGTAACTTTGATTTATCCCCGCTTTACCGTTCTGCTATTGGATTTGACCGTTTGTTTAACCACTTAGAAAACAACCAGAGCCAGAGTAATGGCGGCTACCCTCCGTATAACGTTGAACTGGTAGACGAAAACCATTACCGCATTGCTATCGCTGTGGCTGGTTTTGCTGAGAGCGAACTGGAAATTACCGCCCAGGATAATCTGCTGGTGGTGAAAGGTGCTCACGCCGACGAACAAAAAGAGCGCACCTATCTGTACCAGGGCATCGCTGAACGCAACTTTGAACGCAAATTCCAGTTAGCTGAGAACA…
141	27397	> 27397 with F1ori-F (5' GTGGACTCTTGTTCCAAACTGG 3')	CTCGGTCTATTCTTTTGATTTATAAGGGATTTTGCCGATTTCGGCCTATTGGTTAAAAAATGAGCTGATTTAACAAAAATTTAACGCGAATTTTAACAAAATATTAACGCTTACAATTTCTAAGAAACCATTATTATCATGACATTAACCTATAAAAATAGGCGTATCACGAGGCCCTTTCGTCTTCACCTCGAGAAAATTTATCAAAAAGAGTGTTGACTTGTGAGCGGATAACAATTTCACACAGAATTCATTAAAGAGGAGAAAGGATCCATATGCGTAACTTTGATTTATCCCCGCTTTACCGTTCTGCTATTGGATTTGACCGTTTGTTTAACCACTTAGAAAACAACCAGAGCCAGAGTAATGGCGGCTACCCTCCGTATAACGTTGAACTGG…
141	27397	> 27397 with Amp-R	CTCGTGCACCCAACTGATCTTCAGCATCTTTTACTTTCACCAGCGTTTCTGGGTGAGCAAAAACAGGAAGGCAAAATGCCGCAAAAAAGGGAATAAGGGCGACACGGAAATGTTGAATACTCATACTCTTCCTTTTTCAATATTATTGAAGCATTTATCAGGGTTATTGTCTCATGAGCGGATACATATTTGAATGTATTTAGAAAAATAAACAAATAGGGGTTCCGCGCACATTTCCCCGAAAAGTGCCACCTCAGGATTCTGGCGTACCGTTCCTGTCTAAAATCCCTTTAATCGGCCTCCTGTTTAGCTCCCGCTCTGATTCTAACGAGGAAAGCACGTTATACGTGCTCGTCAAAGCAACCATAGTACGCGCCCTGTAGCGGCGCATTAAGCGCG…
142	25088	> Author sequence	TAAGCACCTGTAGGATCGTACAGGTTTACGCAAGAAAATGGTTTGTTATAGTCGAATAACACCGTGCGTGTTGACTATTTTACCTCTGGCGGTGATATACTAGAGAAAGAGGAGAAATACTAGAGATGATAGATCCCGTCGTTTTACAACGTCGTGACTGGGAAAACCCTGGCGTTACCCAACTTAATCGCCTTGCAGCACATCCCCCTTTCGCCAGCTGGCGTAATAGCGAAGAGGCCCGCACCGATCGCCCTTCCCAACAGTTGCGCAGCCTGAATGGCGAATGGCGCTTTGCCTGGTTTCCGGCACCAGAAGCGGTGCCGGAAAGCTGGCTGGAGTGCGATCTTCCTGAGGCCGATACTGTCGTCGTCCCCTCAAACTGGCAGATGCACGGTTACG…
142	25088	> 25088 with Amp-R	CTCTCAAGGATCTTACCGCTGTTGAGATCCAGTTCGATGTAACCCACTCGTGCACCCAACTGATCTTCAGCATCTTTTACTTTCACCAGCGTTTCTGGGTGAGCAAAAACAGGAAGGCAAAATGCCGCAAAAAAGGGAATAAGGGCGACACGGAAATGTTGAATACTCATACTCTTCCTTTTTCAATATTATTGAAGCATTTATCAGGGTTATTGTCTCATGAGCGGATACATATTTGAATGTATTTAGAAAAATAAACAAATAGGGGTTCCGCGCACATTTCCCATGGTGCCACCTGACGTCTAAGAAACCATTATTATCATGACATTAACCTATAAAAATAGGCGTATCACGAGGCAGAATTTCAGATAAAAAAAATCCTTAGCTTTCGCTAAGGAT…
143	25089	> Author sequence	TAAGCACCTGTAGGATCGTACAGGTTTACGCAAGAAAATGGTTTGTTATAGTCGAATAACACCGTGCGTGTTGACTATTTTACCTCTGGCGGTGATATACTGGAGAAAGAGGAGAAATACTAGAGATGATAGATCCCGTCGTTTTACAACGTCGTGACTGGGAAAACCCTGGCGTTACCCAACTTAATCGCCTTGCAGCACATCCCCCTTTCGCCAGCTGGCGTAATAGCGAAGAGGCCCGCACCGATCGCCCTTCCCAACAGTTGCGCAGCCTGAATGGCGAATGGCGCTTTGCCTGGTTTCCGGCACCAGAAGCGGTGCCGGAAAGCTGGCTGGAGTGCGATCTTCCTGAGGCCGATACTGTCGTCGTCCCCTCAAACTGGCAGATGCACGGTTACG…
143	25089	> 25089 with Amp-R	AAACTCTCAAGGATCTTACCGCTGTTGAGATCCAGTTCGATGTAACCCACTCGTGCACCCAACTGATCTTCAGCATCTTTTACTTTCACCAGCGTTTCTGGGTGAGCAAAAACAGGAAGGCAAAATGCCGCAAAAAAGGGAATAAGGGCGACACGGAAATGTTGAATACTCATACTCTTCCTTTTTCAATATTATTGAAGCATTTATCAGGGTTATTGTCTCATGAGCGGATACATATTTGAATGTATTTAGAAAAATAAACAAATAGGGGTTCCGCGCACATTTCCCATGGTGCCACCTGACGTCTAAGAAACCATTATTATCATGACATTAACCTATAAAAATAGGCGTATCACGAGGCAGAATTTCAGATAAAAAAAATCCTTAGCTTTCGCTAAG…
144	25092	> Author sequence	TAAGCACCTGTAGGATCGTACAGGTTTACGCAAGAAAATGGTTTGTTATAGTCGAATAACACCGTGCGTGTTGACTATTTTACCTCTGGCGGTGATATACTAGAGAAAGAGGAGAAATACTAGAGATGATAGATCCCGTCGTTTTACAACGTCGTGACTGGGAAAACCCTGGCGTTACCCAACTTAATCGCCTTGCAGCACATCCCCCTTTCGCCAGCTGGCGTAATAGCGAAGAGGCCCGCACCGATCGCCCTTCCCAACAGTTGCGCAGCCTGAATGGCGAATGGCGCTTTGCCTGGTTTCCGGCACCAGAAGCGGTGCCGGAAAGCTGGCTGGAGTGCGATCTTCCTGAGGCCGATACTGTCGTCGTCCCCTCAAACTGGCAGATGCACGGTTACG…
144	25092	> 25092 with Amp-R	GTTCTTCGGGGCGAAAACTCTCAAGGATCTTACCGCTGTTGAGATCCAGTTCGATGTAACCCACTCGTGCACCCAACTGATCTTCAGCATCTTTTACTTTCACCAGCGTTTCTGGGTGAGCAAAAACAGGAAGGCAAAATGCCGCAAAAAAGGGAATAAGGGCGACACGGAAATGTTGAATACTCATACTCTTCCTTTTTCAATATTATTGAAGCATTTATCAGGGTTATTGTCTCATGAGCGGATACATATTTGAATGTATTTAGAAAAATAAACAAATAGGGGTTCCGCGCACATTTCCCATGGTGCCACCTGACGTCTAAGAAACCATTATTATCATGACATTAACCTATAAAAATAGGCGTATCACGAGGCAGAATTTCAGATAAAAAAAATCCT…
145	47925	> pET22b-EC12WTC9AAvi sequence 6117 bps	TGGCGAATGGGACGCGCCCTGTAGCGGCGCATTAAGCGCGGCGGGTGTGGTGGTTACGCGCAGCGTGACCGCTACACTTGCCAGCGCCCTAGCGCCCGCTCCTTTCGCTTTCTTCCCTTCCTTTCTCGCCACGTTCGCCGGCTTTCCCCGTCAAGCTCTAAATCGGGGGCTCCCTTTAGGGTTCCGATTTAGTGCTTTACGGCACCTCGACCCCAAAAAACTTGATTAGGGTGATGGTTCACGTAGTGGGCCATCGCCCTGATAGACGGTTTTTCGCCCTTTGACGTTGGAGTCCACGTTCTTTAATAGTGGACTCTTGTTCCAAACTGGAACAACACTCAACCCTATCTCGGTCTATTCTTTTGATTTATAAGGGATTTTGCCGATTTCGGCCTATTG…
145	47925	> pBRrevBam 5'-GGTGATGTCGGCGATATAGG-3'	ATGCGTCCGGCGTAGAGGATCGAGATCTCGATCCCGCGAAATTAATACGACTCACTATAGGGGAATTGTGAGCGGATAACAATTCCCCTCTAGAAATAATTTTGTTTAACTTTAAGAAGGAGATATACATATGCACCACCACCACCACCACGAAAACCTGTACTTCCAGGACTGGGTCATCCCTCCCATCAGCGCCCCCGAAAATGAAAAGGGCGAATTTCCAAAGAACCTGGTTCAGATCAAATCCAACAGGGACAAAGAAACAAAGGTTTTCTACAGCATCACCGGCCAAGGAGCTGACAAACCCCCCGTTGGCGTTTTCATCATTGAGAGGGAGACAGGCTGGCTGAAAGTGACACAGCCTCTGGATAGAGAAGCCATTGCCAAGTACATCCTCTA…
145	47925	> T7-term	GCCGGATCTCAGTGGTGGTGGTGGTGGTGCTCGAGTCATTCGTGCCATTCGATTTTCTGAGCCTCGAAGATGTCGTTCAGACCGCCACCAGGAGCGTTGTCATTAATATCCTTGACAGTGATCACAGCCTTGGCTGTTGTGCTCAAGCCTTCACCTTGAAGGTCAGCAGCCTGAACCACCAGAGTGTATGTAGGGTAACTCTCTCGGTCCAGCCCAGAGGTGAGCACACTGATGACCCCGGTGTCCCTATTGACAGTGAACATGTTTTTGTGAGGCAGCTCAGGATCCTGGCTGACGATGGTGTAGGCGATGGCAGCGTTGTAGGTGTTGACGTCATCGTCTGCATCGGTGGCTGAGACCTTCATCACGGAGGTTCCTGGAACAGCGCCTTCTGCAACG…
146	47926	> pET22b-EC12-129/138 sequence 6066 bps	TGGCGAATGGGACGCGCCCTGTAGCGGCGCATTAAGCGCGGCGGGTGTGGTGGTTACGCGCAGCGTGACCGCTACACTTGCCAGCGCCCTAGCGCCCGCTCCTTTCGCTTTCTTCCCTTCCTTTCTCGCCACGTTCGCCGGCTTTCCCCGTCAAGCTCTAAATCGGGGGCTCCCTTTAGGGTTCCGATTTAGTGCTTTACGGCACCTCGACCCCAAAAAACTTGATTAGGGTGATGGTTCACGTAGTGGGCCATCGCCCTGATAGACGGTTTTTCGCCCTTTGACGTTGGAGTCCACGTTCTTTAATAGTGGACTCTTGTTCCAAACTGGAACAACACTCAACCCTATCTCGGTCTATTCTTTTGATTTATAAGGGATTTTGCCGATTTCGGCCTATTG…
146	47926	> pBRrevBam 5'-GGTGATGTCGGCGATATAGG-3'	ATGCGTCCGGCGTAGAGGATCGAGATCTCGATCCCGCGAAATTAATACGACTCACTATAGGGGAATTGTGAGCGGATAACAATTCCCCTCTAGAAATAATTTTGTTTAACTTTAAGAAGGAGATATACATATGCACCACCACCACCACCACGAAAACCTGTACTTCCAGGACTGGGTCATCCCTCCCATCAGCGCCCCCGAAAATGAAAAGGGCGAATTTCCAAAGAACCTGGTTCAGATCAAATCCAACAGGGACAAAGAAACAAAGGTTTTCTACAGCATCACCGGCCAAGGAGCTGACAAACCCCCCGTTGGCGTTTTCATCATTGAGAGGGAGACAGGCTGGCTGAAAGTGACACAGCCTCTGGATAGAGAAGCCATTGCCAAGTACATCCTCTA…
146	47926	> T7-term	GCAGCCGGATCTCAGTGGTGGTGGTGGTGGTGCTCGAGTCAAGGAGCGTTGTCATTAATATCCTTGACAGTGATCACAGCCTTGGCTGTTGTGCTCAAGCCTTCACCTTGAAGGTCAGCAGCCTGAACCACCAGAGTGTATGTAGGGTAACTCTCTCGGTCCAGCCCAGAGGTGAGCACACTGATGACCCCGGTGTCCCTATTGACAGTGAACATGTTTTTGTGAGGCAGCTCAGGATCCTGGCTGACGATGGTGTAGGCGATGGCAGCGTTGTAGGTGTTGACGCAATCGTCTGCATCGGTGGCTGAGACGCACATCACGGAGGTTCCTGGAACAGCGCCTTCTGCAACGAATCCCTCAAAGACCGGCTGGGTAAACTCTGGCCTGTTGTCATTCTGA…
147	47927	> pET22b-EC12-129/138Avi sequence 6117 bps	TGGCGAATGGGACGCGCCCTGTAGCGGCGCATTAAGCGCGGCGGGTGTGGTGGTTACGCGCAGCGTGACCGCTACACTTGCCAGCGCCCTAGCGCCCGCTCCTTTCGCTTTCTTCCCTTCCTTTCTCGCCACGTTCGCCGGCTTTCCCCGTCAAGCTCTAAATCGGGGGCTCCCTTTAGGGTTCCGATTTAGTGCTTTACGGCACCTCGACCCCAAAAAACTTGATTAGGGTGATGGTTCACGTAGTGGGCCATCGCCCTGATAGACGGTTTTTCGCCCTTTGACGTTGGAGTCCACGTTCTTTAATAGTGGACTCTTGTTCCAAACTGGAACAACACTCAACCCTATCTCGGTCTATTCTTTTGATTTATAAGGGATTTTGCCGATTTCGGCCTATTG…
147	47927	> pBRrevBam 5'-GGTGATGTCGGCGATATAGG-3'	GATGCGTCCGGCGTAGAGGATCGAGATCTCGATCCCGCGAAATTAATACGACTCACTATAGGGGAATTGTGAGCGGATAACAATTCCCCTCTAGAAATAATTTTGTTTAACTTTAAGAAGGAGATATACATATGCACCACCACCACCACCACGAAAACCTGTACTTCCAGGACTGGGTCATCCCTCCCATCAGCGCCCCCGAAAATGAAAAGGGCGAATTTCCAAAGAACCTGGTTCAGATCAAATCCAACAGGGACAAAGAAACAAAGGTTTTCTACAGCATCACCGGCCAAGGAGCTGACAAACCCCCCGTTGGCGTTTTCATCATTGAGAGGGAGACAGGCTGGCTGAAAGTGACACAGCCTCTGGATAGAGAAGCCATTGCCAAGTACATCCTCT…
147	47927	> T7-term	GCAGCCGGATCTCAGTGGTGGTGGTGGTGGTGCTCGAGTCATTCGTGCCATTCGATTTTCTGAGCCTCGAAGATGTCGTTCAGACCGCCACCAGGAGCGTTGTCATTAATATCCTTGACAGTGATCACAGCCTTGGCTGTTGTGCTCAAGCCTTCACCTTGAAGGTCAGCAGCCTGAACCACCAGAGTGTATGTAGGGTAACTCTCTCGGTCCAGCCCAGAGGTGAGCACACTGATGACCCCGGTGTCCCTATTGACAGTGAACATGTTTTTGTGAGGCAGCTCAGGATCCTGGCTGACGATGGTGTAGGCGATGGCAGCGTTGTAGGTGTTGACGCAATCGTCTGCATCGGTGGCTGAGACGCACATCACGGAGGTTCCTGGAACAGCGCCTTCTGCA…
148	47064	> p7XNH3 sequence 6976 bps	TCGAGCACCACCACCACCACCACTGAGATCCGGCTGCTAACAAAGCCCGAAAGGAAGCTGAGTTGGCTGCTGCCACCGCTGAGCAATAACTAGCATAACCCCTTGGGGCCTCTAAACGGGTCTTGAGGGGTTTTTTGCTGAAAGGAGGAACTATATCCGGATTGGCGAATGGGACGCGCCCTGTAGCGGCGCATTAAGCGCGGCGGGTGTGGTGGTTACGCGCAGCGTGACCGCTACACTTGCCAGCGCCCTAGCGCCCGCTCCTTTCGCTTTCTTCCCTTCCTTTCTCGCCACGTTCGCCGGCTTTCCCCGTCAAGCTCTAAATCGGGGGCTCCCTTTAGGGTTCCGATTTAGTGCTTTACGGCACCTCGACCCCAAAAAACTTGATTAGGGTGATGG…
148	47064	> T7 5'-TAATACGACTCACTATAGGG-3'	AATATTTTGTTTAACTTTAAGAAGGAGATATACATATGCACCATCATCATCACCATCATCATCATCATTTAGAAGTTTTGTTTCAAGGTCCAAGTAGAAGAGCGAGCTGCAGACTGGCTGTGTATAAGGGAGCCTGACATTTATATTCCCCAGAACATCAGGTTAATGGCGTTTTTGATGTCATTTTCGCGGTGGCTGAGATCAGCCACTTCTTCCCCGATAACGGAGACCGGCACACTGGCCATATCGGTGGTCATCATGCGCCAGCTTTCATCCCCGATATGCACCACCGGGTAAAGTTCACGGGAGACTTTATCTGACAGCAGACGTGCACTGGCCAGGGGGATCACCATCCGTCGCCCGGGCGTGTCAATAATATCACTCTGTACATCCACAAAC…
148	47064	> T7-term	CAGCCGGATCTCAGTGGTGGTGGTGGTGGTGCTCGAGTAGTTATTATGCAGAAGAGCTGAACTAGTGGATCCCCAAAAAAGAAGAGAAAGGTAGATCCAAAAAAGAAGAGAAAGGTAGCTAGCGAATTCGATATCACAAGTTTGTACAAAAAAGCTGAACGAGAAACGTAAAATGATATAAATATCAATATATTAAATTAGATTTTGCATAAAAAACAGACTACATAATACTGTAAAACACAACATATCCAGTCACTATGGCGGCCGCATTAGGCACCCCAGGCTTTACACTTTATGCTTCCGGCTCGTATAATGTGTGGATTTTGAGTTAGGATCCGTCGAGATTTTCAGGAGCTAAGGAAGCTAAAATGGAGAAAAAAATCACTGGATATACCACCG…
149	47065	> p7XC3H sequence 6999 bps	TCGAGCACCACCACCACCACCACTGAGATCCGGCTGCTAACAAAGCCCGAAAGGAAGCTGAGTTGGCTGCTGCCACCGCTGAGCAATAACTAGCATAACCCCTTGGGGCCTCTAAACGGGTCTTGAGGGGTTTTTTGCTGAAAGGAGGAACTATATCCGGATTGGCGAATGGGACGCGCCCTGTAGCGGCGCATTAAGCGCGGCGGGTGTGGTGGTTACGCGCAGCGTGACCGCTACACTTGCCAGCGCCCTAGCGCCCGCTCCTTTCGCTTTCTTCCCTTCCTTTCTCGCCACGTTCGCCGGCTTTCCCCGTCAAGCTCTAAATCGGGGGCTCCCTTTAGGGTTCCGATTTAGTGCTTTACGGCACCTCGACCCCAAAAAACTTGATTAGGGTGATGG…
149	47065	> T7 5'-TAATACGACTCACTATAGGG-3'	ACTTTAAGAAGGAGATATACATATGAGTTGAAGAGCGACCTGCAGACTGGCTGTGTATAAGGGAGCCTGACATTTATATTCCCCAGAACATCAGGTTAATGGCGTTTTTGATGTCATTTTCGCGGTGGCTGAGATCAGCCACTTCTTCCCCGATAACGGAGACCGGCACACTGGCCATATCGGTGGTCATCATGCGCCAGCTTTCATCCCCGATATGCACCACCGGGTAAAGTTCACGGGAGACTTTATCTGACAGCAGACGTGCACTGGCCAGGGGGATCACCATCCGTCGCCCGGGCGTGTCAATAATATCACTCTGTACATCCACAAACAGACGATAACGGCTCTCTCTTTTATAGGTGTAAACCTTAAACTGCATTTCACCAGCCCCTGTTCTCG…
149	47065	> T7-term	GCAGCCGGATCTCAGTGGTGGTGGTGGTGGTGCTCGAGCTTCTGAGATGAGTTTTTGTTCTAGATTATTAATGATGATGATGATGGTGATGATGATGGTGTGGACCTTGAAACAAAACTTCTAATGCAGAAGAGCTGAACTAGTGGATCCCCAAAAAAGAAGAGAAAGGTAGATCCAAAAAAGAAGAGAAAGGTAGCTAGCGAATTCGATATCACAAGTTTGTACAAAAAAGCTGAACGAGAAACGTAAAATGATATAAATATCAATATATTAAATTAGATTTTGCATAAAAAACAGACTACATAATACTGTAAAACACAACATATCCAGTCACTATGGCGGCCGCATTAGGCACCCCAGGCTTTACACTTTATGCTTCCGGCTCGTATAATGTGTGGA…
150	47066	> p7XC3GH sequence 7721 bps	TCGAGCACCACCACCACCACCACTGAGATCCGGCTGCTAACAAAGCCCGAAAGGAAGCTGAGTTGGCTGCTGCCACCGCTGAGCAATAACTAGCATAACCCCTTGGGGCCTCTAAACGGGTCTTGAGGGGTTTTTTGCTGAAAGGAGGAACTATATCCGGATTGGCGAATGGGACGCGCCCTGTAGCGGCGCATTAAGCGCGGCGGGTGTGGTGGTTACGCGCAGCGTGACCGCTACACTTGCCAGCGCCCTAGCGCCCGCTCCTTTCGCTTTCTTCCCTTCCTTTCTCGCCACGTTCGCCGGCTTTCCCCGTCAAGCTCTAAATCGGGGGCTCCCTTTAGGGTTCCGATTTAGTGCTTTACGGCACCTCGACCCCAAAAAACTTGATTAGGGTGATGG…
150	47066	> T7 5'-TAATACGACTCACTATAGGG-3'	GAATATTTTGTTTAACTTTAAGAAGGAGATATACATATGAGTTGAAGAGCGACCTGCAGACTGGCTGTGTATAAGGGAGCCTGACATTTATATTCCCCAGAACATCAGGTTAATGGCGTTTTTGATGTCATTTTCGCGGTGGCTGAGATCAGCCACTTCTTCCCCGATAACGGAGACCGGCACACTGGCCATATCGGTGGTCATCATGCGCCAGCTTTCATCCCCGATATGCACCACCGGGTAAAGTTCACGGGAGACTTTATCTGACAGCAGACGTGCACTGGCCAGGGGGATCACCATCCGTCGCCCGGGCGTGTCAATAATATCACTCTGTACATCCACAAACAGACGATAACGGCTCTCTCTTTTATAGGTGTAAACCTTAAACTGCATTTCACC…
150	47066	> T7-term	TGTTAGCAGCCGGATCTCAGTGGTGGTGGTGGTGGTGCTCGAGGATGAGTTTTTGTTCTAGATGGTCGACTTAATGATGGTGATGATGATGGTGATGATGATGACTAGTTTTGTAGAGCTCATCCGTGCCATGTGTAATCCCAGCAGCAGTTACAAACTCAAGAAGGACCATGTGGTCACGCTTTTCGTTGGGATCTTTCGAAAGGGCAGATTGTGTCGACAGGTAATGGTTGTCTGGTAAAAGGACAGGGCCATCGCCAATTGGAGTATTTTGTTGATAATGGTCTGCTAGTTGAACGGAACCATCTTCAATGTTGTGGCGAATTTTGAAGTTAGCTTTGATTCCATTCTTTTGTTTGTCTGCCGTGATGTATACATTGTGTGAGTTATAGTTGTACT…
151	47067	> pBXNH3 sequence 5779 bps	AAGAAACCAATTGTCCATATTGCATCAGACATTGCCGTCACTGCGTCTTTTACTGGCACTTCTCGCTAACCAAACCGGTAACCCCGCTTATTAAAAGCATTCTGTAACAAAGCGGGACCAAAGCCATGACAAAAACGCGTAACAAAAGTGTCTATAATCACGGCAGAAAAGTCCACATTGATTATTTGCACGGCGTCACACTTTGCTATGCCATAGCATTTTTATCCATAAGATTAGCGGATCCTACCTGACGCTTTTTATCGCAACTCTCTACTGTTTCTCCATACCCGTTTTTTGGGCTAACAGGAGGAATTAACCATGCACCATCATCATCACCATCATCATCATCATTTAGAAGTTTTGTTTCAAGGTCCAAGTAGAAGAGCGAGCTGCAGACTG…
151	47067	> CAT-R 5'-GCAACTGACTGAAATGCCTC-3'	ATCAACGGTGGTATATCCAGTGATTTTTTTCTCCATTTTAGCTTCCTTAGCTCCTGAAAATCTCGACGGATCCTAACTCAAAATCCACACATTATACGAGCCGGAAGCATAAAGTGTAAAGCCTGGGGTGCCTAATGCGGCCGCCATAGTGACTGGATATGTTGTGTTTTACAGTATTATGTAGTCTGTTTTTTATGCAAAATCTAATTTAATATATTGATATTTATATCATTTTACGTTTCTCGTTCAGCTTTTTTGTACAAACTTGTGATATCGAATTCGCTAGCTACCTTTCTCTTCTTTTTTGGATCTACCTTTCTCTTCTTTTTTGGGGATCCACTAGTTCAGCTCTTCTGCATAATAACTAGAACAAAAACTCATCTCAGAAGAGGATCTGAA…
151	47067	> pBAD-F 5'-ATGCCATAGCATTTTTATCC-3'	ATCGCAACTCTCTACTGTTTCTCCATACCCGTTTTTTGGGCTAACAGGAGGAATTAACCATGCACCATCATCATCACCATCATCATCATCATTTAGAAGTTTTGTTTCAAGGTCCAAGTAGAAGAGCGAGCTGCAGACTGGCTGTGTATAAGGGAGCCTGACATTTATATTCCCCAGAACATCAGGTTAATGGCGTTTTTGATGTCATTTTCGCGGTGGCTGAGATCAGCCACTTCTTCCCCGATAACGGAGACCGGCACACTGGCCATATCGGTGGTCATCATGCGCCAGCTTTCATCCCCGATATGCACCACCGGGTAAAGTTCACGGGAGACTTTATCTGACAGCAGACGTGCACTGGCCAGGGGGATCACCATCCGTCGCCCGGGCGTGTCAATA…
152	47068	> pBXC3H sequence 5780 bps	AAGAAACCAATTGTCCATATTGCATCAGACATTGCCGTCACTGCGTCTTTTACTGGCACTTCTCGCTAACCAAACCGGTAACCCCGCTTATTAAAAGCATTCTGTAACAAAGCGGGACCAAAGCCATGACAAAAACGCGTAACAAAAGTGTCTATAATCACGGCAGAAAAGTCCACATTGATTATTTGCACGGCGTCACACTTTGCTATGCCATAGCATTTTTATCCATAAGATTAGCGGATCCTACCTGACGCTTTTTATCGCAACTCTCTACTGTTTCTCCATACCCGTTTTTTGGGCTAACAGGAGGAATTAACCATGAGTTGAAGAGCGACCTGCAGACTGGCTGTGTATAAGGGAGCCTGACATTTATATTCCCCAGAACATCAGGTTAATGGC…
152	47068	> CAT-R 5'-GCAACTGACTGAAATGCCTC-3'	TCAACGGTGGTATATCCAGTGATTTTTTTCTCCATTTTAGCTTCCTTAGCTCCTGAAAATCTCGACGGATCCTAACTCAAAATCCACACATTATACGAGCCGGAAGCATAAAGTGTAAAGCCTGGGGTGCCTAATGCGGCCGCCATAGTGACTGGATATGTTGTGTTTTACAGTATTATGTAGTCTGTTTTTTATGCAAAATCTAATTTAATATATTGATATTTATATCATTTTACGTTTCTCGTTCAGCTTTTTTGTACAAACTTGTGATATCGAATTCGCTAGCTACCTTTCTCTTCTTTTTTGGATCTACCTTTCTCTTCTTTTTTGGGGATCCACTAGTTCAGCTCTTCTGCATTAGAAGTTTTGTTTCAAGGTCCACACCATCATCATCACCAT…
152	47068	> pBAD-F 5'-ATGCCATAGCATTTTTATCC-3'	ATCGCAACTCTCTACTGTTTCTCCATACCCGTTTTTTGGGCTAACAGGAGGAATTAACCATGAGTTGAAGAGCGACCTGCAGACTGGCTGTGTATAAGGGAGCCTGACATTTATATTCCCCAGAACATCAGGTTAATGGCGTTTTTGATGTCATTTTCGCGGTGGCTGAGATCAGCCACTTCTTCCCCGATAACGGAGACCGGCACACTGGCCATATCGGTGGTCATCATGCGCCAGCTTTCATCCCCGATATGCACCACCGGGTAAAGTTCACGGGAGACTTTATCTGACAGCAGACGTGCACTGGCCAGGGGGATCACCATCCGTCGCCCGGGCGTGTCAATAATATCACTCTGTACATCCACAAACAGACGATAACGGCTCTCTCTTTTATAGGTG…
152	47068	> pBAD-R 5'-GATTTAATCTGTATCAGG-3'	AACTCAATGATGATGATGATGATGGTCGACGGCGCTATTCAGATCCTCTTCTGAGATGAGTTTTTGTTCTAGATTATTAATGATGATGATGATGGTGATGATGATGGTGTGGACCTTGAAACAAAACTTCTAATGCAGAAGAGCTGAACTAGTGGATCCCCAAAAAAGAAGAGAAAGGTAGATCCAAAAAAGAAGAGAAAGGTAGCTAGCGAATTCGATATCACAAGTTTGTACAAAAAAGCTGAACGAGAAACGTAAAATGATATAAATATCAATATATTAAATTAGATTTTGCATAAAAAACAGACTACATAATACTGTAAAACACAACATATCCAGTCACTATGGCGGCCGCATTAGGCACCCCAGGCTTTACACTTTATGCTTCCGGCTCGTATA…
153	47070	> pBXC3GH sequence 6508 bps	AAGAAACCAATTGTCCATATTGCATCAGACATTGCCGTCACTGCGTCTTTTACTGGCACTTCTCGCTAACCAAACCGGTAACCCCGCTTATTAAAAGCATTCTGTAACAAAGCGGGACCAAAGCCATGACAAAAACGCGTAACAAAAGTGTCTATAATCACGGCAGAAAAGTCCACATTGATTATTTGCACGGCGTCACACTTTGCTATGCCATAGCATTTTTATCCATAAGATTAGCGGATCCTACCTGACGCTTTTTATCGCAACTCTCTACTGTTTCTCCATACCCGTTTTTTGGGCTAACAGGAGGAATTAACCATGAGTTGAAGAGCGACCTGCAGACTGGCTGTGTATAAGGGAGCCTGACATTTATATTCCCCAGAACATCAGGTTAATGGC…
153	47070	> CAT-R 5'-GCAACTGACTGAAATGCCTC-3'	ATCAACGGTGGTATATCCAGTGATTTTTTTCTCCATTTTAGCTTCCTTAGCTCCTGAAAATCTCGACGGATCCTAACTCAAAATCCACACATTATACGAGCCGGAAGCATAAAGTGTAAAGCCTGGGGTGCCTAATGCGGCCGCCATAGTGACTGGATATGTTGTGTTTTACAGTATTATGTAGTCTGTTTTTTATGCAAAATCTAATTTAATATATTGATATTTATATCATTTTACGTTTCTCGTTCAGCTTTTTTGTACAAACTTGTGATATCGAATTCGCTAGCTACCTTTCTCTTCTTTTTTGGATCTACCTTTCTCTTCTTTTTTGGGGATCCACTAGTTCAGCTCTTCTGCATTAGAAGTTTTGTTTCAAGGTCCACAATTCAGCAAAGGAGA…
153	47070	> pBAD-F 5'-ATGCCATAGCATTTTTATCC-3'	TCGCAACTCTCTACTGTTTCTCCATACCCGTTTTTTGGGCTAACAGGAGGAATTAACCATGAGTTGAAGAGCGACCTGCAGACTGGCTGTGTATAAGGGAGCCTGACATTTATATTCCCCAGAACATCAGGTTAATGGCGTTTTTGATGTCATTTTCGCGGTGGCTGAGATCAGCCACTTCTTCCCCGATAACGGAGACCGGCACACTGGCCATATCGGTGGTCATCATGCGCCAGCTTTCATCCCCGATATGCACCACCGGGTAAAGTTCACGGGAGACTTTATCTGACAGCAGACGTGCACTGGCCAGGGGGATCACCATCCGTCGCCCGGGCGTGTCAATAATATCACTCTGTACATCCACAAACAGACGATAACGGCTCTCTCTTTTATAGGTGT…
153	47070	> pBAD-R 5'-GATTTAATCTGTATCAGG-3'	AACTCAATGATGATGATGATGATGGTCGACGGCGCTATTCAGATCCTCTTCTGAGATGAGTTTTTGTTCTAGATGGTCGACTTAATGATGGTGATGATGATGGTGATGATGATGACTAGTTTTGTAGAGCTCATCCATGCCATGTGTAATCCCAGCAGCAGTTACAAACTCAAGAAGGACCATGTGGTCACGCTTTTCGTTGGGATCTTTCGAAAGGGCAGATTGTGTCGACAGGTAATGGTTGTCTGGTAAAAGGACAGGGCCATCGCCAATTGGAGTATTTTGTTGATAATGGTCTGCTAGTTGAACGGAACCATCTTCAATGTTGTGGCGAATTTTGAAGTTAGCTTTGATTCCATTCTTTTGTTTGTCTGCCGTGATGTATACATTGTGTGAGTT…
154	44505	> Addgene NGS Result	CGAGGTGAAGACGAAAGGGCCTCGTGATACGCCTATTTTTATAGGTTAATGTCATGATAATAATGGTTTCTTAGACGTCGGAATTGCCAGCTGGGGCGCCCTCTGGTAAGGTTGGGAAGCCCTGCAAAGTAAACTGGATGGCTTTCTTGCCGCCAAGGATCTGATGGCGCAGGGGATCAAGATCTGATCAAGAGACAGGATGAGGATCGTTTCGCATGATTGAACAAGATGGATTGCACGCAGGTTCTCCGGCCGCTTGGGTGGAGAGGCTATTCGGCTATGACTGGGCACAACAGACAATCGGCTGCTCTGATGCCGCCGTGTTCCGGCTGTCAGCGCAGGGGCGCCCGGTTCTTTTTGTCAAGACCGACCTGTCCGGTGCCCTGAATGAACTGCAGG…
154	44505	> pCRISPR::rpsL sequence 2433 bps	GTGAAGACGAAAGGGCCTCGTGATACGCCTATTTTTATAGGTTAATGTCATGATAATAATGGTTTCTTAGACGTCGGAATTGCCAGCTGGGGCGCCCTCTGGTAAGGTTGGGAAGCCCTGCAAAGTAAACTGGATGGCTTTCTTGCCGCCAAGGATCTGATGGCGCAGGGGATCAAGATCTGATCAAGAGACAGGATGAGGATCGTTTCGCATGATTGAACAAGATGGATTGCACGCAGGTTCTCCGGCCGCTTGGGTGGAGAGGCTATTCGGCTATGACTGGGCACAACAGACAATCGGCTGCTCTGATGCCGCCGTGTTCCGGCTGTCAGCGCAGGGGCGCCCGGTTCTTTTTGTCAAGACCGACCTGTCCGGTGCCCTGAATGAACTGCAGGACGA…
154	44505	> Neo-R 5'-GCCCAGTCATAGCCGAATAG-3'	ATCCATCTTGTTCAATCATGCGAAACGATCCTCATCCTGTCTCTTGATCAGATCTTGATCCCCTGCGCCATCAGATCCTTGGCGGCAAGAAAGCCATCCAGTTTACTTTGCAGGGCTTCCCAACCTTACCAGAGGGCGCCCCAGCTGGCAATTCCGACGTCTAAGAAACCATTATTATCATGACATTAACCTATAAAAATAGGCGTATCACGAGGCCCTTTCGTCTTCACCTCGAGTCCCTATCAGTGATAGAGATTGACATCCCTATCAGTGATAGAGATACTGAGCACATCAGCAGGACGCACTGACCGAATTCAACTCAACAAGTCTCAGTGTGCTGAAGTTTTGGGACCATTCAAAACAGCATAGCTCTAAAACAAAAAACCGAACTCCGCGCTG…
155	52137	> pET28-GG-PUF sequence 5930 bps	TGGCGAATGGGACGCGCCCTGTAGCGGCGCATTAAGCGCGGCGGGTGTGGTGGTTACGCGCAGCGTGACCGCTACACTTGCCAGCGCCCTAGCGCCCGCTCCTTTCGCTTTCTTCCCTTCCTTTCTCGCCACGTTCGCCGGCTTTCCCCGTCAAGCTCTAAATCGGGGGCTCCCTTTAGGGTTCCGATTTAGTGCTTTACGGCACCTCGACCCCAAAAAACTTGATTAGGGTGATGGTTCACGTAGTGGGCCATCGCCCTGATAGACGGTTTTTCGCCCTTTGACGTTGGAGTCCACGTTCTTTAATAGTGGACTCTTGTTCCAAACTGGAACAACACTCAACCCTATCTCGGTCTATTCTTTTGATTTATAAGGGATTTTGCCGATTTCGGCCTATTG…
155	52137	> T7 5'-TAATACGACTCACTATAGGG-3'	AATAATTTTGTTTAACTTTAAGAAGGAGATATACCATGGGCAGCAGCCATCATCATCATCATCACAGCAGCGGCCTGGTGCCGCGCGGCAGCCATGGCCGCAGCCGCCTTTTGGAAGATTTTCGAAACAACCGGTACCCCAATTTACAACTGCGGGAGATTGCCGGAAGAGACCCCGCACAGATGCGTAAGGAGAAAATACCGCATCAGGCGCCATTCGCCATTCAGGCTGCGCAACTGTTGGGAAGGGCGATCGGTGCGGGCCTCTTCGCTATTACGCCAGCTGGCGAAAGGGGGATGTGCTGCAAGGCGATTAAGTTGGGTAACGCCAGGGTTTTCCCAGTCACGACGTTGTAAAACGACGGCCAGTGAATTCGAGCTCGGTACCCGGGGGCGCGCC…
155	52137	> M13pUC-Fwd 5'-CCCAGTCACGACGTTGTAAAACG-3'	GGGGCGCGCCGGATCCTTAATTAAGTCTAGAGTCGACTGTTTAAACCTGCAGGCATGCAAGCTTGGCGTAATCATGGTCATAGCTGTTTCCTGTGTGAAATTGTTATCCGCTCACAATTCCACACAACATACGAGCCGGAAGCATAAAGTGTAAAGCCTGGGGTGCCTAATGAGTGAGCTAACTCACATTAATTGCGTTGCGCTCACTGCCCGCTTTCCAGTCGGTCTCAACCCCACATCGCAACTCTTCGTAAGTACACCTATGGCAAGCACATTCTGGCCAAGCTGGAGAAGTACTACATGAAGAACGGTGTTGACTTAGGGTAACAAGCTTGCGGCCGCACTCGAGCACCACCACCACCACCACTGAGATCCGGCTGCTAACAAAGCCCGAAAGGA…
155	52137	> T7 5'-TAATACGACTCACTATAGGG-3'	ATTTTGTTTAACTTTAAGAAGGAGATATACCATGGGCAGCAGCCATCATCATCATCATCACAGCAGCGGCCTGGTGCCGCGCGGCAGCCATGGCCGCAGCCGCCTTTTGGAAGATTTTCGAAACAACCGGTACCCCAATTTACAACTGCGGGAGATTGCCGGAAGAGACCCCGCACAGATGCGTAAGGAGAAAATACCGCATCAGGCGCCATTCGCCATTCAGGCTGCGCAACTGTTGGGAAGGGCGATCGGTGCGGGCCTCTTCGCTATTACGCCAGCTGGCGAAAGGGGGATGTGCTGCAAGGCGATTAAGTTGGGTAACGCCAGGGTTTTCCCAGTCACGACGTTGTAAAACGACGGCCAGTGAATTCGAGCTCGGTACCCGGGGGCGCGCCGGAT…
155	52137	> M13F(-40)	CCGGGGGCGCGCCGGATCCTTAATTAAGTCTAGAGTCGACTGTTTAAACCTGCAGGCATGCAAGCTTGGCGTAATCATGGTCATAGCTGTTTCCTGTGTGAAATTGTTATCCGCTCACAATTCCACACAACATACGAGCCGGAAGCATAAAGTGTAAAGCCTGGGGTGCCTAATGAGTGAGCTAACTCACATTAATTGCGTTGCGCTCACTGCCCGCTTTCCAGTCGGTCTCAACCCCACATCGCAACTCTTCGTAAGTACACCTATGGCAAGCACATTCTGGCCAAGCTGGAGAAGTACTACATGAAGAACGGTGTTGACTTAGGGTAACAAGCTTGCGGCCGCACTCGAGCACCACCACCACCACCACTGAGATCCGGCTGCTAACAAAGCCCGAAA…
155	52137	> M13R	ACTTAATTAAGGATCCGGCGCGCCCCCGGGTACCGAGCTCGAATTCACTGGCCGTCGTTTTACAACGTCGTGACTGGGAAAACCCTGGCGTTACCCAACTTAATCGCCTTGCAGCACATCCCCCTTTCGCCAGCTGGCGTAATAGCGAAGAGGCCCGCACCGATCGCCCTTCCCAACAGTTGCGCAGCCTGAATGGCGAATGGCGCCTGATGCGGTATTTTCTCCTTACGCATCTGTGCGGGGTCTCTTCCGGCAATCTCCCGCAGTTGTAAATTGGGGTACCGGTTGTTTCGAAAATCTTCCAAAAGGCGGCTGCGGCCATGGCTGCCGCGCGGCACCAGGCCGCTGCTGTGATGATGATGATGATGGCTGCTGCCCATGGTATATCTCCTTCTTAAA…
156	84451	> pTH1 sequence 6537 bps	GCTAGCCTGATATTTTTGACTAAACCAAATGCTAACCCAGAAATACAATCACTGTGTCTAATGAATAATTTGTTTTATAAACACTTTTTTGTTTACTTCTCATTTTTAATTAGTTATAATTAACTAAATAATAGAGCATTAAATATATTTAATAAAACTTATTTAATGCAAAATTATGACTAACATATCTATAATAAATAAAGATTAGATATCAATATATTATCGGGCAAATGTATCGAGCAAGATGCATCGGATCCCCGGGTACCAGGAGGAAAAACATATGGACAACACCGAGGACGTCATCAAGGAGTTCATGCGCTTCAAGGTGCGCATGGAGGGCTCCGTGAACGGCCACGAGTTCGAGATCGAGGGCGAGGGCGAGGGCCGCCCCTACGAGGG…
156	84451	> M13pUC-Rev 5'-AGCGGATAACAATTTCACACAGG-3'	ACGAATTCCTACAGGAACAGGTGGTGGCGGCCCTCGGTGCGCTCGTACTGCTCCACGATGGTGTAGTCCTCGTTGTGGGAGGTGATGTCCAGCTTGGAGTCCACGTAGTAGTAGCCGGGCAGCTGCACGGGCTTCTTGGCCATGTAGATGGACTTGAACTCCACCAGGTAGTGGCCGCCGTCCTTCAGCTTCAGGGCCTTGTGGATCTCGCCCTTCAGCACGCCGTCGCGGGGGTACAGGCGCTCGGTGGAGGGCTCCCAGCCCATAGTCTTCTTCTGCATTACGGGGCCGTCGGAGGGGAAGTTCACGCCGATGAACTTCACCTTGTAGATGAAGCAGCCGTCCTGCAGGGAGGAGTCCTGGGTCACGGTCACCACGCCGCCGTCCTCGAAGTTCATC…
156	84451	> DsRed1-N 5'-GTACTGGAACTGGGGGGACAG-3'	CCTTCAGCTTGGCGGTCTGGGTGCCCTCGTAGGGGCGGCCCTCGCCCTCGCCCTCGATCTCGAACTCGTGGCCGTTCACGGAGCCCTCCATGCGCACCTTGAAGCGCATGAACTCCTTGATGACGTCCTCGGTGTTGTCCATATGTTTTTCCTCCTGGTACCCGGGGATCCGATGCATCTTGCTCGATACATTTGCCCGATAATATATTGATATCTAATCTTTATTTATTATAGATATGTTAGTCATAATTTTGCATTAAATAAGTTTTATTAAATATATTTAATGCTCTATTATTTAGTTAATTATAACTAATTAAAAATGAGAAGTAAACAAAAAAGTGTTTATAAAACAAATTATTCATTAGACACAGTGATTGTATTTCTGGGTTAGCATTTGGT…
157	84452	> pTH2 sequence 6580 bps	GCTAGCCTGATATTTTTGACTAAACCAAATGCTAACCCAGAAATACAATCACTGTGTCTAATGAATAATTTGTTTTATAAACACTTTTTTGTTTACTTCTCATTTTTAATTAGTTATAATTAACTAAATAATAGAGCATTAAATATATTTAATAAAACTTATTTAATGCAAAATTATGACTAACATATCTATAATAAATAAAGATTAGATATCAATATATTATCGGGCAAATGTATCGAGCAAGATGCATCGGATCCCCGGGTACCTTAGGAGGATGATTATTTATGAGTAAAGGAGAAGAACTTTTCACTGGAGTTGTCCCAATTCTTGTTGAATTAGATGGTGATGTTAATGGGCACAAATTTTCTGTCAGTGGAGAGGGTGAAGGTGATGCAACAT…
157	84452	> M13pUC-Rev 5'-AGCGGATAACAATTTCACACAGG-3'	CGAATTCTTACTTGTACAGCTCGTCCATGCCAAGTGTAATCCCAGCAGCTGTTACAAACTCAAGAAGGACCATGTGGTCTCTCTTTTCGTTGGGATCTTTCGAAAGTTTAGATTGTGTGGACAGGTAATGGTTGTCTGGTAAAAGGACAGGGCCATCGCCAATTGGAGTATTTTGTTGATAATGGTCTGCTAGTTGAACGCTTCCATCTTCAATGTTGTGTCTAATTTTGAAGTTAGCTTTGATTCCATTCTTTTGTTTGTCTGCTGTGATGTATACATTATCTGATATAGCGTTGTATTCCAATTTGTGTCCAAGAATGTTTCCATCTTCTTTAAAATCAATACCTTTTAACTCGATTCTATTAACAAGGGTATCACCTTCAAACTTGACTTCAGCAC…
157	84452	> GFP-R 5'-CCATCTAATTCAACAAGAATTGGGACAAC-3'	CCTTTACTCATAAATAATCATCCTCCTAAGGTACCCGGGGATCCGATGCATCTTGCTCGATACATTTGCCCGATAATATATTGATATCTAATCTTTATTTATTATAGATATGTTAGTCATAATTTTGCATTAAATAAGTTTTATTAAATATATTTAATGCTCTATTATTTAGTTAATTATAACTAATTAAAAATGAGAAGTAAACAAAAAAGTGTTTATAAAACAAATTATTCATTAGACACAGTGATTGTATTTCTGGGTTAGCATTTGGTTTAGTCAAAAATATCAGGCTAGCGGATCCTCTAGAGTCGACCTGCAGGCATGCAAGCTTTTAAAAAGCAAATATGAGCCAAATAAATATATTCTAATTCTACAAACAAAAATTTGAGCAAATTCAGT…
158	84453	> pTH3 sequence 6580 bps	GCTAGCCTGATATTTTTGACTAAACCAAATGCTAACCCAGAAATACAATCACTGTGTCTAATGAATAATTTGTTTTATAAACACTTTTTTGTTTACTTCTCATTTTTAATTAGTTATAATTAACTAAATAATAGAGCATTAAATATATTTAATAAAACTTATTTAATGCAAAATTATGACTAACATATCTATAATAAATAAAGATTAGATATCAATATATTATCGGGCAAATGTATCGAGCAAGATGCATCGGATCCCCGGGTACCTTAGGAGGATGATTATTTATGAGTAAAGGAGAAGAACTTTTCACTGGAGTTGTCCCAATTCTTGTTGAATTAGATGGTGATGTTAATGGGCACAAATTTTCTGTCAGTGGAGAGGGTGAAGGTGATGCAACAT…
158	84453	> M13pUC-Rev 5'-AGCGGATAACAATTTCACACAGG-3'	ATTACGAATTCTTACTTGTACAGCTCGTCCATGCCAAGTGTAATCCCAGCAGCTGTTACAAACTCAAGAAGGACCATGTGGTCTCTCTTTTCGTTGGGATCTTTCGAAAGGGCAGATTGATAGGACAGGTAATGGTTGTCTGGTAAAAGGACAGGGCCATCGCCAATTGGAGTATTTTGTTGATAATGGTCTGCTAGTTGAACACCTCCATCTTCAATGTTGTGTCTAATTTTGAAGTTAGCTTTGATTCCATTCTTTTGTTTGTCTGCTGTGATGTATACATTGTGTGAGTTATAGTTGTATTCCAATTTGTGTCCAAGAATGTTTCCATCTTCTTTAAAATCAATACCTTTTAACTCGATTCTATTAACAAGGGTATCACCTTCAAACTTGACTTCA…
159	84455	> pRN11 sequence 6574 bps	GCTAGCCTGATATTTTTGACTAAACCAAATGCTAACCCAGAAATACAATCACTGTGTCTAATGAATAATTTGTTTTATAAACACTTTTTTGTTTACTTCTCATTTTTAATTAGTTATAATTAACTAAATAATAGAGCATTAAATATATTTAATAAAACTTATTTAATGCAAAATTATGACTAACATATCTATAATAAATAAAGATTAGATATCAATATATTATCGGGCAAATGTATCGAGCAAGATGCATCGGATCCCCGGGTACCTTAGGAGGATGTATACATATGGTGAGCAAGGGCGAGGAGGATAATATGGCTATTATCAAAGAATTTATGAGATTCAAAGTTCATATGGAAGGTTCAGTCAATGGTCACGAATTTGAAATTGAGGGAGAAGGTG…
159	84455	> M13pUC-Rev 5'-AGCGGATAACAATTTCACACAGG-3'	AATTCTTACTTGTACAGCTCGTCCATGCCGCCTGTAGAATGTCTTCCTTCAGCTCTCTCATATTGTTCAACAATAGTATAATCTTCATTATGACTTGTAATATCAAGTTTAATGTTGACATTATATGCACCTGGAAGTTGTACCGGTTTCTTCGCTTTGTAAGTTGTTTTAACTTCAGCGTCATAATGTCCACCATCTTTAAGCTTTAGGCGTTGTTTAATTTCGCCTTTAAGGGCACCATCTTCAGGATACATACGCTCACTGGATGCTTCCCATCCCATAGTTTTCTTTTGCATAACTGGACCATCTGAGGGAAAATTGGTACCTCTTAACTTGACTTTGTAGATAAATTCTCCATCTTGAAGAGAACTATCCTGAGTGACTGTAACGACTCCTCCA…
159	84455	> mCherryseq-R 5'-cctcctcgcccttgctcaccat-3'	CCGATGCATCTTGCTCGATACATTTGCCCGATAATATATTGATATCTAATCTTTATTTATTATAGATATGTTAGTCATAATTTTGCATTAAATAAGTTTTATTAAATATATTTAATGCTCTATTATTTAGTTAATTATAACTAATTAAAAATGAGAAGTAAACAAAAAAGTGTTTATAAAACAAATTATTCATTAGACACAGTGATTGTATTTCTGGGTTAGCATTTGGTTTAGTCAAAAATATCAGGCTAGCGGATCCTCTAGAGTCGACCTGCAGGCATGCAAGCTTTTAAAAAGCAAATATGAGCCAAATAAATATATTCTAATTCTACAAACAAAAATTTGAGCAAATTCAGTGTCGATTTTTTAAGACACTGCCCAGTTACATGCAAATTAAAA…
160	66150	> M13-F20 5'-TGTAAAACGACGGCCAGT-3'	AGTCGACCTGCAGGCATGCAAGCTTAGGCCTGGTTACAACATTATGGAACGGCAGAGGTTAATCTGCAGAGTGGTAATAACTTTGACGGTAGTTCACTGGACTTCTTATTACCGTTCTATGATTCCGAAAAAATGCTGGCATTTGGTCAGGTCGGAGCGCGTTACATTGACTCCCGCTTTACGGCAAATTTAGGTGCGGGTCAGCGTTTTTTCCTTCCTGAAAATATGTTGGGCTATAACGTCTTCATTGATCAGGATTTTTCTGGTGATAATACCCGTTTAGGTATTGGTGGCGAATACTGGCGAGACTATTTCAAAAGTAGTGTTAACGGCTATTTCCGCATGAGCGGCTGGCATGAGTCATACAATAAGAAAGACTATGATGAGCGCCCAGCAAAT…
160	66150	> M13-Rev 5'-CAGGAAACAGCTATGACC-3'	ACGGTAATAGTAAGCAGTACATTGTTAGAGCTATTGCCATTACGGTCATAGGCGCGAGCCGTCACTTTATAAACATTGCTACCACCTTGCACATAAGCAGGCAAAATAGCCTGGTAATCTTGTGCGCTTTGGCTTCCGCTATGCTGAATCTGGCCGCCCTGGCTACGTAATGCACTATCATCCCAGACGATACGATCCAGACCGTATTTGCTCTTAACGATCAATTGAATCTTCTGCGTACTGCGTTCAGTACCATTAATATCATGCGGAATATTCAGAGAAAGAATATCCTGCTTTTTGTACTCCAGAATAATATTGTTATTACGCTGAACCAGATCGTAACGGCTGCCTGATAATGTTCTTAACTCGTTAACATATTGTGGCTCAATTTGCTGAGAC…
161	122004	> Addgene NGS Result	GGCCTGCCACCATACCCACGCCGAAACAAGCGCTCATGAGCCCGAAGTGGCGAGCCCGATCTTCCCCATCGGTGATGTCGGCGATATAGGCGCCAGCAACCGCACCTGTGGCGCCGGTGATGCCGGCCACGATGCGTCCGGCGTAGAGGATCGAGATCGATCTCGATCCCGCGAAATTAATACGACTCACTATAGGGGAATTGTGAGCGGATAACAATTCCCCTCTAGAAATAATTTTGTTTAACTTTAAGAAGGAGATATACCATGGCAAGCTGGAGCCACCCGCAGTTCGAAAAGGGTGCACTTGAAGTCCTCTTTCAGGGACCCGGGTACCAGGATCCTGTACAAGTCGACAAGCTTGATATCGAATTCCTGCAGCCCAAACTGCAGTTGACAACA…
162	122006	> Addgene NGS Result	ACGACTCACTATAGGGGAATTGTGAGCGGATAACAATTCCCCTCTAGAAATAATTTTGTTTAACTTTAAGAAGGAGATATACCATGAAACATCACCATCACCATCACTCCGCGGATATGTCCGGCCTGAACGACATCTTCGAGGCTCAGAAAATCGAATGGCACGAATCCGCGGATATGTCCGGCCTGAACGACATCTTCGAGGCTCAGAAAATCGAATGGCACGAATCCGCGGATATGTCCGGCCTGAACGACATCTTCGAGGCTCAGAAAATCGAATGGCACGAATCCGCGGGTCTGGAAGTTCTGTTCCAGGGGCCCATGGACTAATGAGGTACCGGATCCGAATTCGAGCTCCGTCGACAAGCTTGATATCGAATTCCTGCAGCCCAAACTGCAG…
162	122006	> Full Sequence	TGGCGAATGGGACGCGCCCTGTAGCGGCGCATTAAGCGCGGCGGGTGTGGTGGTTACGCGCAGCGTGACCGCTACACTTGCCAGCGCCCTAGCGCCCGCTCCTTTCGCTTTCTTCCCTTCCTTTCTCGCCACGTTCGCCGGCTTTCCCCGTCAAGCTCTAAATCGGGGGCTCCCTTTAGGGTTCCGATTTAGTGCTTTACGGCACCTCGACCCCAAAAAACTTGATTAGGGTGATGGTTCACGTAGTGGGCCATCGCCCTGATAGACGGTTTTTCGCCCTTTGACGTTGGAGTCCACGTTCTTTAATAGTGGACTCTTGTTCCAAACTGGAACAACACTCAACCCTATCTCGGTCTATTCTTTTGATTTATAAGGGATTTTGCCGATTTCGGCCTATTG…
163	122013	> Addgene NGS Result	AGTGGCGAGCCCGATCTTCCCCATCGGTGATGTCGGCGATATAGGCGCCAGCAACCGCACCTGTGGCGCCGGTGATGCCGGCCACGATGCGTCCGGCGTAGAGGATCGAGATCTCGATCCCGCGAAATTAATACGACTCACTATAGGGGAATTGTGAGCGGATAACAATTCCCCTCTAGAAATAATTTTGTTTAACTTTAAGAAGGAGATATACCATGAAACATCACCATCACCATCACGTGAGCAAGGGCGAGGAGCTGTTCACCGGGGTGGTGCCCATCCTGGTCGAGCTGGACGGCGACGTAAACGGCCACAAGTTCAGCGTGTCCGGCGAGGGCGAGGGCGATGCCACCTACGGCAAGCTGACCCTGAAGTTCATCTGCACCACCGGCAAGCTGC…
164	119817	> Addgene NGS Result	GTCGACATGAAGGATAACACCGTGCCACTGAAATTGATTGCCCTGTTAGCGAACGGTGAATTTCACTCTGGCGAGCAGTTGGGTGAAACGCTGGGAATGAGCCGGGCGGCTATTAATAAACACATTCAGACACTGCGTGACTGGGGCGTTGATGTCTTTACCGTTCCGGGTAAAGGATACAGCCTGCCTGAGCCTATCCAGTTACTTAATGCTAAACAGATATTGGGTCAGCTGGATGGCGGTAGTGTAGCCGTGCTGCCAGTGATTGACTCCACGAATCAGTACCTTCTTGATCGTATCGGAGAGCTTAAATCGGGCGATGCTTGCATTGCAGAATACCAGCAGGCTGGCCGTGGTCGCCGGGGTCGGAAATGGTTTTCGCCTTTTGGCGCAAACTTA…
165	59217	> pNDamMyc sequence 9657 bps	TGCGTACTCGCAAATTATTAAAAATAAAACTTTAAAAATAATTTCGTCTAATTAATATTATGAGTTAATTCAAACCCCACGGACATGCTAAGGGTTAATCAACAATCATATCGCTGTCTCACTCAGACTCAATACGACACTCAGAATACTATTCCTTTCACTCGCACTTATTGCAAGCATACGTTAAGTGGATGTCTCTTGCCGACGGGACCACCTTATGTTATTTCATCATGGTCTGGCCATTCTCATCGTGAGCTTCCGGGTGCTCGCATATCTGGCTCTAAGACTTCGGGCCCGACGCAAGGAGTAGCCGACATATATCCGAAATAACTGCTTGTTTTTTTTTTTACCATTATTACCATCGTGTTTACTGTTTATTGCCCCCTCAAAAAGCTAATG…
165	59217	> pCasper-hs 5'-GCAACTACTGAAATCTGCCAAG-3'	ATTGGGAATTCAACATGAAGAAAAATCGCGCTTTTTTGAAGTGGGCAGGGGGCAAGTATCCCCTGCTTGATGATATTAAACGGCATTTGCCCAAGGGCGAATGTCTGGTTGAGCCTTTTGTAGGTGCCGGGTCGGTGTTTCTCAACACCGACTTTTCTCGTTATATCCTTGCCGATATCAATAGCGACCTGATCAGTCTCTATAACATTGTGAAGATGCGTACTGATGAGTACGTACAGGCCGCACGCGAGCTGTTTGTTCCCGAAACAAATTGCGCCGAGGTTTACTATCAGTTCCGCGAAGAGTTCAACAAAAGCCAGGATCCGTTCCGTCGGGCGGTACTGTTTTTATATTTGAACCGCTACGGTTACAACGGCCTGTGTCGTTACAATCTGCGCG…
165	59217	> Pry1 5'-ccttagcatgtccgtggggtttgaat-3'	AGTTTTATTTTTAATAATTTGCGAGTACGCAAAGCTTGGCTGCAGGTCGACGGATCCCCGTTAATTCGAGCTCTCCTGACCGTCCATCGCAATAAAATGAGCCATTATGAGATCGAAAGGGTCTACGAAAATCCGTTCGGAAAAAATCAGAAAATCATCAAAGCCGAATATAATTAAAATGTATTACTAGCTAAAGAAATCATCACTAATATAGAATGTAGAATGAACCCATGTATATTAGATACTAATTGTATCGTAAGACTTTCAAAAGTCTACAAGACATTAAATGACAAGTTGACTTTAAATTTCAAATAAATAATTTATTTTTTCTATAAGCAATAACATTTTTGCTAAATTAAGACTTGGTAATTAGGTAATACTATTGTTGTTCTATGGAAT…
166	59218	> pCMycDam sequence 9668 bps	TGCGTACTCGCAAATTATTAAAAATAAAACTTTAAAAATAATTTCGTCTAATTAATATTATGAGTTAATTCAAACCCCACGGACATGCTAAGGGTTAATCAACAATCATATCGCTGTCTCACTCAGACTCAATACGACACTCAGAATACTATTCCTTTCACTCGCACTTATTGCAAGCATACGTTAAGTGGATGTCTCTTGCCGACGGGACCACCTTATGTTATTTCATCATGGTCTGGCCATTCTCATCGTGAGCTTCCGGGTGCTCGCATATCTGGCTCTAAGACTTCGGGCCCGACGCAAGGAGTAGCCGACATATATCCGAAATAACTGCTTGTTTTTTTTTTTACCATTATTACCATCGTGTTTACTGTTTATTGCCCCCTCAAAAAGCTAATG…
166	59218	> pCasper-hs 5'-GCAACTACTGAAATCTGCCAAG-3'	ATTGGGAATTCGTTAACAGATCTGCGGCCGCGGCCGGCGAACAGAAACTCATCTCTGAAGAGGATCTGGCACCCGGCAAGAAAAATCGCGCTTTTTTGAAGTGGGCAGGGGGCAAGTATCCCCTGCTTGATGATATTAAACGGCATTTGCCCAAGGGCGAATGTCTGGTTGAGCCTTTTGTAGGTGCCGGGTCGGTGTTTCTCAACACCGACTTTTCTCGTTATATCCTTGCCGATATCAATAGCGACCTGATCAGTCTCTATAACATTGTGAAGATGCGTACTGATGAGTACGTACAGGCCGCACGCGAGCTGTTTGTTCCCGAAACAAATTGCGCCGAGGTTTACTATCAGTTCCGCGAAGAGTTCAACAAAAGCCAGGATCCGTTCCGTCGGGCGG…
166	59218	> Pry1 5'-ccttagcatgtccgtggggtttgaat-3'	AGTTTTATTTTTAATAATTTGCGAGTACGCAAAGCTTGGCTGCAGGTCGACGGATCCCCGTTAATTCGAGCTCTCCTGACCGTCCATCGCAATAAAATGAGCCATTATGAGATCGAAAGGGTCTACGAAAATCCGTTCGGAAAAAATCAGAAAATCATCAAAGCCGAATATAATTAAAATGTATTACTAGCTAAAGAAATCATCACTAATATAGAATGTAGAATGAACCCATGTATATTAGATACTAATTGTATCGTAAGACTTTCAAAAGTCTACAAGACATTAAATGACAAGTTGACTTTAAATTTCAAATAAATAATTTATTTTTTCTATAAGCAATAACATTTTTGCTAAATTAAGACTTGGTAATTAGGTAATACTATTGTTGTTCTATGGAAT…
167	75477	> pTrcECT sequence 6666 bps	GTTTGACAGCTTATCATCGACTGCACGGTGCACCAATGCTTCTGGCGTCAGGCAGCCATCGGAAGCTGTGGTATGGCTGTGCAGGTCGTAAATCACTGCATAATTCGTGTCGCTCAAGGCGCACTCCCGTTCTGGATAATGTTTTTTGCGCCGACATCATAACGGTTCTGGCAAATATTCTGAAATGAGCTGTTGACAATTAATCATCCGGCTCGTATAATGTGTGGAATTGTGAGCGGATAACAATTTCACACAGGAAACAGACCATGGAATTCATGAACGCAACCACAGAGCCCTTTACACCCTCCGCCGACCTGGCCAAGCCCAGCGTGGCCGATGCCGTGGTCGGCCATGAGGCCTCACCGCTCTTCATCCGCAAGCCAAGCCCCGATGACGGCT…
167	75477	> pTac-F 5'-cggctcgtataatgtgtgga-3'	ACACCCTCCGCCGACCTGGCCAAGCCCAGCGTGGCCGATGCCGTGGTCGGCCATGAGGCCTCACCGCTCTTCATCCGCAAGCCAAGCCCCGATGACGGCTGGGGCATCTACGAGCTGGTCAAGTCCTGTCCGCCTCTCGACGTCAATTCCGCCTACGCCTATCTGTTGCTGGCCACCCAGTTCCGCGATAGCTGCGCCGTGGCGACCAACGAAGAGGGCGAGATCGTCGGCTTCGTTTCCGGCTACGTGAAGAGCAACGCCCCCGATACCTATTTCCTCTGGCAGGTTGCCGTGGGCGAGAAGGCACGTGGCACCGGCCTGGCCCGTCGTCTGGTGGAAGCCGTGATGACACGCCCGGAAATGGCCGAGGTCCACCATCTCGAGACCACTATCACGCCC…
167	75477	> pTrcHis-R 5'-cttctgcgttctgatttaatctg-3'	AAAGAGCCCCCGATCGTGACCGGGGGCTCTTCGTGCGAGACGGCAGAATACTGCGCCGGGTTACAGCGGCTTCTGGTCGTCGGCTTCGTCGGCAGGTGCGTAGGAACCGTCTTCGCGGTGCACTTCGTTGCCGGTCAGGCCCGGCGTGAACACGCAGGCCAGGTGCATGGTCTTGCTGGCGCGCAGCAGGTGCTCGTCGTGCTGGTCGAGGATGTAGATGTCACCCGGCTTGATGGGCCAGATCTTGCCATCGGCCAGGGTTTCCACTTCGCCCTCGCCTTCGATGCAATAAACAGCCTCGAAGTGATGCTTATAGTGGATGTGGGTCTCGGTACCCTCGAAGATGCGGGTGATGTGGAAGGAGCAGTTGCCACCATCTTCGGCCAGCGACAGGCGGGT…
168	69029	> T7term 5'-GCTAGTTATTGCTCAGCGG-3'	AGCAGCCGGATCCTTATGCCCACTCATTTTTTAACGCTTGATGATGCAGCTGCAGCCATTGCAAAGCGATGACCGACGCTGCGTTGTCGATTTTCCCCTCTTCTACCCACTGGTATGCCTGTTCCCGGCTTACCACATGAACGCGAATATCTTCGTTTTCATCAGCCAGACCGTGAATACCGCTTGCGGTCGTGGCGTCCACTTCGCCCACCATAATTGACGAACGCTCACTGGTGCCCCCCGGGCTTGCCAGGAAACTTAACACCGGTTTGGTCCGTTTGACTATCAGTCCCGCCTCTTCAATCGCTTCGCGACGGGCAACATCTTCCACACTTTCACCCTCTTCAATCATCCCGGCAACCATCTCCAGTAGCCAAGGGGTTTCGCTGGTGTCGTACG…
169	133765	> Addgene NGS Result	GTGCTGATCCTTCAACTCAGCAAAAGTTCGATTTATTCAACAAAGCCACGTTGTGTCTCAAAATCTCTGATGTTACATTGCACAAGATAAAAATATATCATCATGAACAATAAAACTGTCTGCTTACATAAACAGTAATACAAGGGGTGTTATGAGGGAAGCGGTGATCGCCGAAGTATCGACTCAACTATCAGAGGTAGTTGGCGTCATCGAGCGCCATCTCGAACCGACGTTGCTGGCCGTACATTTGTACGGCTCCGCAGTGGATGGCGGCCTGAAGCCACACAGTGATATTGATTTGCTGGTTACGGTGACCGTAAGGCTTGATGAAACAACGCGGCGAGCTTTGATCAACGACCTTTTGGAAACTTCGGCTTCCCCTGGAGAGAGCGAGATTCT…
170	127051	> Addgene NGS Result	TTAATTAAGGAGTTTTGCAGGTGCACCTGCTTTTCGCTGAATTCGCGGCCGCTTCTAGAGGGTCTGCGATGTTTGGTCTCTGGAGGGTAAAACAAACGGGATTGACTTTTAAAAAAGGATTGATTCTAATGAAGAAAGCAGACAAGTAAGCCTCCTAAATTCACTTTAGATAAAAATTTAGGAGGCATATCAAATGAACTTTAATAAAATTGATTTAGACAATTGGAAGAGAAAAGAGATATTTAATCATTATTTGAACCAACAAACGACTTTTAGTATAACCACAGAAATTGATATTAGTGTTTTATACCGAAACATAAAACAAGAAGGATATAAATTTTACCCTGCATTTATTTTCTTAGTGACAAGGGTGATAAACTCAAATACAGCTTTTAGAAC…
171	19977	> Author sequence	GGCCTAGGGATAACAGGGTAATAGATCTTGCTAGCCTTGCATGCCTGCAGGTCGGAGTACTGTCCTCCGAGCGGAGTACTGTCCTCCGAGCGGAGTACTGTCCTCCGAGCGGAGTACTGTCCTCCGAGCGGAGACTCTAGAGGGACGCGTAACATATCCTGGTGTGGAGTAGGGGACGCTGCTCTGACAGAGGCTCGGGGGCCTGAGCTGGCTCTGTGAGCTGGGGAGGAGGCAGACAGCCAGGCCTTGTCTGCAAGCAGACCTGGCAGCATTGGGCTGGCCGCCCCCCAGGGCCTCCTCTTCATGCCCAGTGAATGACTCACCTTGGCACAGACACAATGTTCGGGGTGGGCACAGTGCCTGCTTCCCGCCGCACCCCAGCCCCCCTCAAATGCCTTC…
171	19977	> 19977 with Tet-R	TTAGCAGCTCTAATGCGCTGTTAATCACTTTACTTTTATCTAATCTAGACATGGATCCGCGAGCAGCGGAGGTGATGCGTCTCCTCTCCAACCTGCTCTGGCTCTGCTCGCTCCTGGGATGCGAGGGCTTTATGAAGGAGTGGGCTAGACTGGCGATGCCCGGGTGCCCCTGGCAACACCCCCTGGCATAGCCTGAGGGGGTGGGGTTGGGCCGCAGCCCAGCTATGGGGAGAGCTCTCCCCTCACCCATTTGTGTCCTTGGACTTCTGGGAAGCAGACAGCCCTCCTCTCCCCCCCTGCCACCCACTGTCCATGCCTGGGCATCCCCTGATCCCCTTTCCTGGGCACAGGCTGAATAGAGCCTTGTTCTCCACCGCCGGTGGCGCCACACAGCAAGGG…
172	19980	> Author sequence	GGCCTAGGGATAACAGGGTAATAGATCTTGCTAGCCTTGCATGCCTGCAGGTCGGAGTACTGTCCTCCGAGCGGAGTACTGTCCTCCGAGCGGAGTACTGTCCTCCGAGCGGAGTACTGTCCTCCGAGCGGAGACTCTAGAGGGACGCGTATCGATGGCGCCAGCTGCAGAGGGCCCTGCGTATGAGTGCAAGTGGGTTTTAGGACCAGGATGAGGCGGGGTGGGGGTGCCTACCTGACGACCGACCCCGACCCACTGGACAAGCACCCAACCCCCATTCCCCAAATTGCGCATCCCCTATCAGAGAGGGGGAGGGGAAACAGGATGCGGCGAGGCGCGTGCGCACTGCCAGCTTCAGCACCGCGGACAGTGCCTTCGCCCCCGCCTGGCGGCGCGCGC…
172	19980	> 19980 with pTYF-5	ACAATTACAAAAATTCAAAATTTTCGGGTTTATTACAGGGACAGCAGAGATCCACTTTGGGCGGCCTAGGGATAACAGGGTAATGATCCGATTAATCTGCAGAGGGCCCTGCGTATGAGTGCAAGTGGGTTTTAGGACCAGGATGAGGCGGGGTGGGGGTGCCTACCTGACGACCGACCCCGACCCACTGGACAAGCACCCAACCCCCATTCCCCAAATTGCGCATCCCCTATCAGAGAGGGGGAGGGGAAACAGGATGCGGCGAGGCGCGTGCGCACTGCCAGCTTCAGCACCGCGGACAGTGCCTTCGCCCCCGCCTGGCGGCGCGCGCCACCGCCGCCTCAGCACTGAAGGCGCGCTGACGTCACTCGCCGGTCCCCCGCAAACTCCCCTTCCCGG…
172	19980	> 19980 with Tet-R	CAGCTCTATGCGCTGTTAATCACTTTACTTTTATCTAATCTAGACATGGATCCCGGGTCGACGATGCTAGCCTGCGCTCTCAGGCACGACACGACTCCTCCGCTGCCCACCGCAGACTGAGGCAGCGCTGAGTCGCCGGCGCCGCAGCGCAGATGGTCGCGCCCGTGCCCCCCTATCTCGCGCCTCGCGTGGTGCGGTCCGGCTGGGCCGGCGGCGGCGCGGACGCGACCAAGGTGGCCGGGAAGGGGAGTTTGCGGGGGACCGGCGAGTGACGTCAGCGCGCCTTCAGTGCTGAGGCGGCGGTGGCGCGCGCCGCCAGGCGGGGGCGAAGGCACTGTCCGCGGTGCTGAAGCTGGCAGTGCGCACGCGCCTCGCCGCATCCTGTTTCCCCTCCCCCTC…
173	24378	> Author sequence	TGCATGCCTGCAGGATCCTTTTGTTGTTTCCGGGTGTACAATATGGACTTCCTCTTTTCTGGCAACCAAACCCATACATCGGGATTCCTATAATACCTTCGTTGGTCTCCCTAACATGTAGGTGGCGGAGGGGAGATATACAATAGAACAGATACCAGACAAGACATAATGGGCTAAACAAGACTACACCAATTACACTGCCTCATTGATGGTGGTACATAACGAACTAATACTGTAGCCCTAGACTTGATAGCCATCATCATATCGAAGTTTCACTACCCTTTTTCCATTTGCCATCTATTGAAGTAATAATAGGCGCATGCAACTTCTTTTCTTTTTTTTTCTTTTCTCTCTCCCCCGTTGTTGTCTCACCATATCCGCAATGACAAAAAAAATGAT…
173	24378	> 24378 with EXFP-R	CCTTCTGGCATGGCAGACTTGAAAAAGTCATGTTGTTTCATATGATCTGGGTATCTAGAAAAACATTGAACACCATAAGTTAAAGTAGTGACTAAGGTTGGCCATGGAACTGGCAATTTACCAGTAGTACAAATAAATTTTAAGGTCAATTTACCGTAAGTAGCATCACCTTCACCTTCACCGGAGACAGAAAATTTGTGACCATTAACATCACCATCTAATTCAACCAAAATTGGGACAACACCAGTGAATAATTCTTCACCTTTAGACATGGTACCCCGCGGTATTGTAATAGGTAATTACAGTTGTCCTCTTACCTTGCTTATTTATGAGCAAGAAGGAGTAAAGTAAGAAGCTTTAAGAAATTGAAGGGAAGAGGAAGAATCATAATTAAGTAAA…
173	24378	> 24378 with yADH1-F 5'-ATACGGCCTTCCTTCCAGTT	GCTGTCTTGCTATCAAGTATAAATAGACCTGCAATTATTAATCTTTTGTTTCCTCGTCATTGTTCTCGTTCCCTTTCTTCCTTGTTTCTTTTTCTGCACAATATTTCAAGCTATACCAAGCATACAATCAACTCCGGTACCACTAGTATGGTAAGTAAGGGTGAAGAAGACAATATGGCGATCATTAAGGAATTCATGCGTTTCAAAGTACACATGGAGGGAAGCGTGAACGGACATGAATTTGAAATCGAAGGGGAAGGCGAAGGTAGACCATACGAAGGAACCCAGACCGCAAAGCTTAAAGTTACCAAAGGCGGGCCACTACCATTTGCATGGGATATCTTGAGCCCTCAGTTTATGTATGGCAGTAAGGCCTACGTTAAACACCCAGCTGATATT…
174	25087	> Author sequence	TCCCTTGCATTTACATTTTGAAACATCTATAGCGATAAATGAAACATCTTAAAAGTTTTAGTATCATATTCGTGTTGGATTATTCTGCATTTTTGGGGAGAATGGACTTACTAGAGAAAGAGGAGAAATACTAGAGATGATAGATCCCGTCGTTTTACAACGTCGTGACTGGGAAAACCCTGGCGTTACCCAACTTAATCGCCTTGCAGCACATCCCCCTTTCGCCAGCTGGCGTAATAGCGAAGAGGCCCGCACCGATCGCCCTTCCCAACAGTTGCGCAGCCTGAATGGCGAATGGCGCTTTGCCTGGTTTCCGGCACCAGAAGCGGTGCCGGAAAGCTGGCTGGAGTGCGATCTTCCTGAGGCCGATACTGTCGTCGTCCCCTCAAACTGGCAGAT…
174	25087	> 25087 with Amp-R	ACTCTCAAGGATCTTACCGCTGTTGAGATCCAGTTCGATGTAACCCACTCGTGCACCCAACTGATCTTCAGCATCTTTTACTTTCACCAGCGTTTCTGGGTGAGCAAAAACAGGAAGGCAAAATGCCGCAAAAAAGGGAATAAGGGCGACACGGAAATGTTGAATACTCATACTCTTCCTTTTTCAATATTATTGAAGCATTTATCAGGGTTATTGTCTCATGAGCGGATACATATTTGAATGTATTTAGAAAAATAAACAAATAGGGGTTCCGCGCACATTTCCCATGGTGCCACCTGACGTCTAAGAAACCATTATTATCATGACATTAACCTATAAAAATAGGCGTATCACGAGGCAGAATTTCAGATAAAAAAAATCCTTAGCTTTCGCTAAGGA…
175	46884	> pMA2775 sequence 7545 bps	GTCGATCGACGGATCGGGAGATCTCCCGATCCCCTATGGTGCACTCTCAGTACAATCTGCTCTGATGCCGCATAGTTAAGCCAGTATCTGCTCCCTGCTTGTGTGTTGGAGGTCGCTGAGTAGTGCGCGAGCAAAATTTAAGCTACAACAAGGCAAGGCTTGACCGACAATTGCATGAAGAATCTGCTTAGGGTTAGGCGTTTTGCGCTGCTTCGCGATGTACGGGCCAGATATACGCGCGCGTTGACATTGATTATTGACTAGCTAGTTATTAATAGTAATCAATTACGGGGTCATTAGTTCATAGCCCATATATGGAGTTCCGCGTTACATAACTTACGGTAAATGGCCCGCCTGGCTGACCGCCCAACGACCCCCGCCCATTGACGTCAATAATGA…
175	46884	> pCEP_fwd	TGCTGTTTAATCTGAGGATTCTGTTAAACAATGCAGCTTTTAGAAATGGTCACAACTTCATGGTTCGAAATTTTCGGTGTGGACAACCACTACAAGAGCAGAAACTCATCAGCGAGGAGGACCTGGGATCCAAATTTGTCTCTTTTAATATCAACGGCCTGCGCGCCAGACCTCACCAGCTTGAAGCCATCGTCGAAAAGCACCAACCGGATGTGATTGGCCTGCAGGAGACAAAAGTTCATGACGATATGTTTCCGCTCGAAGAGGTGGCGAAGCTCGGCTACAACGTGTTTTATCACGGGCAGAAAGGCCATTATGGCGTGGCGCTGCTGACCAAAGAGACGCCGATTGCCGTGCGTCGCGGCTTTCCCGGTGACGACGAAGAGGCGCAGCGGCGGA…
176	47069	> pBXNH3CA sequence 5824 bps	AAGAAACCAATTGTCCATATTGCATCAGACATTGCCGTCACTGCGTCTTTTACTGGCTCTTCTCGCTAACCAAACCGGTAACCCCGCTTATTAAAAGCATTCTGTAACAAAGCGGGACCAAAGCCATGACAAAAACGCGTAACAAAAGTGTCTATAATCACGGCAGAAAAGTCCACATTGATTATTTGCACGGCGTCACACTTTGCTATGCCATAGCATTTTTATCCATAAGATTAGCGGATCCTACCTGACGCTTTTTATCGCAACTCTCTACTGTTTCTCCATACCCGTTTTTTGGGCTAACAGGAGGAATTAACCATGCACCATCATCATCACCATCATCATCATCATTTAGAAGTTTTGTTTCAAGGTCCAAGTAGAAGAGCGAGCTGCAGACTG…
176	47069	> CAT-R 5'-GCAACTGACTGAAATGCCTC-3'	TCAACGGTGGTATATCCAGTGATTTTTTTCTCCATTTTAGCTTCCTTAGCTCCTGAAAATCTCGACGGATCCTAACTCAAAATCCACACATTATACGAGCCGGAAGCATAAAGTGTAAAGCCTGGGGTGCCTAATGCGGCCGCCATAGTGACTGGATATGTTGTGTTTTACAGTATTATGTAGTCTGTTTTTTATGCAAAATCTAATTTAATATATTGATATTTATATCATTTTACGTTTCTCGTTCAGCTTTTTTGTACAAACTTGTGATATCGAATTCGCTAGCTACCTTTCTCTTCTTTTTTGGATCTACCTTTCTCTTCTTTTTTGGGGATCCACTAGTTTTGCTCTTCTGCAGGTCTGAACGATATCTTCGAAGCTCAGAAAATCGAATGGCAC…
176	47069	> pBAD-F 5'-ATGCCATAGCATTTTTATCC-3'	TCGCAACTCTCTACTGTTTCTCCATACCCGTTTTTTGGGCTAACAGGAGGAATTAACCATGCACCATCATCATCACCATCATCATCATCATTTAGAAGTTTTGTTTCAAGGTCCAAGTAGAAGAGCGAGCTGCAGACTGGCTGTGTATAAGGGAGCCTGACATTTATATTCCCCAGAACATCAGGTTAATGGCGTTTTTGATGTCATTTTCGCGGTGGCTGAGATCAGCCACTTCTTCCCCGATAACGGAGACCGGCACACTGGCCATATCGGTGGTCATCATGCGCCAGCTTTCATCCCCGATATGCACCACCGGGTAAAGTTCACGGGAGACTTTATCTGACAGCAGACGTGCACTGGCCAGGGGGATCACCATCCGTCGCCCGGGCGTGTCAATAA…
177	47071	> pBXCA3GH sequence 6553 bps	AAGAAACCAATTGTCCATATTGCATCAGACATTGCCGTCACTGCGTCTTTTACTGGCACTTCTCGCTAACCAAACCGGTAACCCCGCTTATTAAAAGCATTCTGTAACAAAGCGGGACCAAAGCCATGACAAAAACGCGTAACAAAAGTGTCTATAATCACGGCAGAAAAGTCCACATTGATTATTTGCACGGCGTCACACTTTGCTATGCCATAGCATTTTTATCCATAAGATTAGCGGATCCTACCTGACGCTTTTTATCGCAACTCTCTACTGTTTCTCCATACCCGTTTTTTGGGCTAACAGGAGGAATTAACCATGAGTTGAAGAGCGACCTGCAGACTGGCTGTGTATAAGGGAGCCTGACATTTATATTCCCCAGAACATCAGGTTAATGGC…
177	47071	> CAT-R 5'-GCAACTGACTGAAATGCCTC-3'	TCAACGGTGGTATATCCAGTGATTTTTTTCTCCATTTTAGCTTCCTTAGCTCCTGAAAATCTCGACGGATCCTAACTCAAAATCCACACATTATACGAGCCGGAAGCATAAAGTGTAAAGCCTGGGGTGCCTAATGCGGCCGCCATAGTGACTGGATATGTTGTGTTTTACAGTATTATGTAGTCTGTTTTTTATGCAAAATCTAATTTAATATATTGATATTTATATCATTTTACGTTTCTCGTTCAGCTTTTTTGTACAAACTTGTGATATCGAATTCGCTAGCTACCTTTCTCTTCTTTTTTGGATCTACCTTTCTCTTCTTTTTTGGGGATCCACTAGTTTTGCTCTTCTGCAGGTCTGAACGATATCTTCGAAGCTCAGAAAATCGAATGGCAC…
177	47071	> pBAD-F 5'-ATGCCATAGCATTTTTATCC-3'	TCGCAACTCTCTACTGTTTCTCCATACCCGTTTTTTGGGCTAACAGGAGGAATTAACCATGAGTTGAAGAGCGACCTGCAGACTGGCTGTGTATAAGGGAGCCTGACATTTATATTCCCCAGAACATCAGGTTAATGGCGTTTTTGATGTCATTTTCGCGGTGGCTGAGATCAGCCACTTCTTCCCCGATAACGGAGACCGGCACACTGGCCATATCGGTGGTCATCATGCGCCAGCTTTCATCCCCGATATGCACCACCGGGTAAAGTTCACGGGAGACTTTATCTGACAGCAGACGTGCACTGGCCAGGGGGATCACCATCCGTCGCCCGGGCGTGTCAATAATATCACTCTGTACATCCACAAACAGACGATAACGGCTCTCTCTTTTATAGGTGT…
177	47071	> pBAD-rev	AGCTGGAGACCGTTTAAACTCAATGATGATGATGATGATGGTCGACGGCGCTATTCAGATCCTCTTCTGAGATGAGTTTTTGTTCTAGATGGTCGACTTAATGATGGTGATGATGATGGTGATGATGATGACTAGTTTTGTAGAGCTCATCCATGCCATGTGTAATCCCAGCAGCAGTTACAAACTCAAGAAGGACCATGTGGTCACGCTTTTCGTTGGGATCTTTCGAAAGGGCAGATTGTGTCGACAGGTAATGGTTGTCTGGTAAAAGGACAGGGCCATCGCCAATTGGAGTATTTTGTTGATAATGGTCTGCTAGTTGAACGGAACCATCTTCAATGTTGTGGCGAATTTTGAAGTTAGCTTTGATTCCATTCTTTTGTTTGTCTGCCGTGATGT…
178	47072	> pBXCA3H sequence 5825 bps	AAGAAACCAATTGTCCATATTGCATCAGACATTGCCGTCACTGCGTCTTTTACTGGCACTTCTCGCTAACCAAACCGGTAACCCCGCTTATTAAAAGCATTCTGTAACAAAGCGGGACCAAAGCCATGACAAAAACGCGTAACAAAAGTGTCTATAATCACGGCAGAAAAGTCCACATTGATTATTTGCACGGCGTCACACTTTGCTATGCCATAGCATTTTTATCCATAAGATTAGCGGATCCTACCTGACGCTTTTTATCGCAACTCTCTACTGTTTCTCCATACCCGTTTTTTGGGCTAACAGGAGGAATTAACCATGAGTTGAAGAGCGACCTGCAGACTGGCTGTGTATAAGGGAGCCTGACATTTATATTCCCCAGAACATCAGGTTAATGGC…
178	47072	> CAT-R 5'-GCAACTGACTGAAATGCCTC-3'	ATATCAACGGTGGTATATCCAGTGATTTTTTTCTCCATTTTAGCTTCCTTAGCTCCTGAAAATCTCGACGGATCCTAACTCAAAATCCACACATTATACGAGCCGGAAGCATAAAGTGTAAAGCCTGGGGTGCCTAATGCGGCCGCCATAGTGACTGGATATGTTGTGTTTTACAGTATTATGTAGTCTGTTTTTTATGCAAAATCTAATTTAATATATTGATATTTATATCATTTTACGTTTCTCGTTCAGCTTTTTTGTACAAACTTGTGATATCGAATTCGCTAGCTACCTTTCTCTTCTTTTTTGGATCTACCTTTCTCTTCTTTTTTGGGGATCCACTAGTTTTGCTCTTCTGCAGGTCTGAACGATATCTTCGAAGCTCAGAAAATCGAATGG…
178	47072	> pBAD-F 5'-ATGCCATAGCATTTTTATCC-3'	ATCGCAACTCTCTACTGTTTCTCCATACCCGTTTTTTGGGCTAACAGGAGGAATTAACCATGAGTTGAAGAGCGACCTGCAGACTGGCTGTGTATAAGGGAGCCTGACATTTATATTCCCCAGAACATCAGGTTAATGGCGTTTTTGATGTCATTTTCGCGGTGGCTGAGATCAGCCACTTCTTCCCCGATAACGGAGACCGGCACACTGGCCATATCGGTGGTCATCATGCGCCAGCTTTCATCCCCGATATGCACCACCGGGTAAAGTTCACGGGAGACTTTATCTGACAGCAGACGTGCACTGGCCAGGGGGATCACCATCCGTCGCCCGGGCGTGTCAATAATATCACTCTGTACATCCACAAACAGACGATAACGGCTCTCTCTTTTATAGGTG…
178	47072	> pBAD-R 5'-GATTTAATCTGTATCAGG-3'	AACTCAATGATGATGATGATGATGGTCGACGGCGCTATTCAGATCCTCTTCTGAGATGAGTTTTTGTTCTAGATTATTAATGATGATGATGATGGTGATGATGATGGTGTGGACCTTGAAACAAAACTTCTAATTCGTGCCATTCGATTTTCTGAGCTTCGAAGATATCGTTCAGACCTGCAGAAGAGCAAAACTAGTGGATCCCCAAAAAAGAAGAGAAAGGTAGATCCAAAAAAGAAGAGAAAGGTAGCTAGCGAATTCGATATCACAAGTTTGTACAAAAAAGCTGAACGAGAAACGTAAAATGATATAAATATCAATATATTAAATTAGATTTTGCATAAAAAACAGACTACATAATACTGTAAAACACAACATATCCAGTCACTATGGCGGCCG…
179	47073	> pBXNAC3GH sequence 6556 bps	AAGAAACCAATTGTCCATATTGCATCAGACATTGCCGTCACTGCGTCTTTTACTGGCACTTCTCGCTAACCAAACCGGTAACCCCGCTTATTAAAAGCATTCTGTAACAAAGCGGGACCAAAGCCATGACAAAAACGCGTAACAAAAGTGTCTATAATCACGGCAGAAAAGTCCACATTGATTATTTGCACGGCGTCACACTTTGCTATGCCATAGCATTTTTATCCATAAGATTAGCGGATCCTACCTGACGCTTTTTATCGCAACTCTCTACTGTTTCTCCATACCCGTTTTTTGGGCTAACAGGAGGAATTAACCATGGCTGGTCTGAACGATATCTTCGAAGCTCAGAAAATCGAATGGCACGAAAGTTGAAGAGCGACCTGCAGACTGGCTGTG…
179	47073	> CAT-R 5'-GCAACTGACTGAAATGCCTC-3'	CAACGGTGGTATATCCAGTGATTTTTTTCTCCATTTTAGCTTCCTTAGCTCCTGAAAATCTCGACGGATCCTAACTCAAAATCCACACATTATACGAGCCGGAAGCATAAAGTGTAAAGCCTGGGGTGCCTAATGCGGCCGCCATAGTGACTGGATATGTTGTGTTTTACAGTATTATGTAGTCTGTTTTTTATGCAAAATCTAATTTAATATATTGATATTTATATCATTTTACGTTTCTCGTTCAGCTTTTTTGTACAAACTTGTGATATCGAATTCGCTAGCTACCTTTCTCTTCTTTTTTGGATCTACCTTTCTCTTCTTTTTTGGGGATCCACTAGTTCAGCTCTTCTGCATTAGAAGTTTTGTTTCAAGGTCCACAATTCAGCAAAGGAGAAG…
179	47073	> pBAD-F 5'-ATGCCATAGCATTTTTATCC-3'	TCGCAACTCTCTACTGTTTCTCCATACCCGTTTTTTGGGCTAACAGGAGGAATTAACCATGGCTGGTCTGAACGATATCTTCGAAGCTCAGAAAATCGAATGGCACGAAAGTTGAAGAGCGACCTGCAGACTGGCTGTGTATAAGGGAGCCTGACATTTATATTCCCCAGAACATCAGGTTAATGGCGTTTTTGATGTCATTTTCGCGGTGGCTGAGATCAGCCACTTCTTCCCCGATAACGGAGACCGGCACACTGGCCATATCGGTGGTCATCATGCGCCAGCTTTCATCCCCGATATGCACCACCGGGTAAAGTTCACGGGAGACTTTATCTGACAGCAGACGTGCACTGGCCAGGGGGATCACCATCCGTCGCCCGGGCGTGTCAATAATATCAC…
179	47073	> pBAD-R 5'-GATTTAATCTGTATCAGG-3'	AGCTGGAGACCGTTTAAACTCAATGATGATGATGATGATGGTCGACGGCGCTATTCAGATCCTCTTCTGAGATGAGTTTTTGTTCTAGATGGTCGACTTAATGATGGTGATGATGATGGTGATGATGATGACTAGTTTTGTAGAGCTCATCCATGCCATGTGTAATCCCAGCAGCAGTTACAAACTCAAGAAGGACCATGTGGTCACGCTTTTCGTTGGGATCTTTCGAAAGGGCAGATTGTGTCGACAGGTAATGGTTGTCTGGTAAAAGGACAGGGCCATCGCCAATTGGAGTATTTTGTTGATAATGGTCTGCTAGTTGAACGGAACCATCTTCAATGTTGTGGCGAATTTTGAAGTTAGCTTTGATTCCATTCTTTTGTTTGTCTGCCGTGATGT…
180	47074	> pBXNAC3H sequence 5828 bps	AAGAAACCAATTGTCCATATTGCATCAGACATTGCCGTCACTGCGTCTTTTACTGGCACTTCTCGCTAACCAAACCGGTAACCCCGCTTATTAAAAGCATTCTGTAACAAAGCGGGACCAAAGCCATGACAAAAACGCGTAACAAAAGTGTCTATAATCACGGCAGAAAAGTCCACATTGATTATTTGCACGGCGTCACACTTTGCTATGCCATAGCATTTTTATCCATAAGATTAGCGGATCCTACCTGACGCTTTTTATCGCAACTCTCTACTGTTTCTCCATACCCGTTTTTTGGGCTAACAGGAGGAATTAACCATGGCTGGTCTGAACGATATCTTCGAAGCTCAGAAAATCGAATGGCACGAAAGTTGAAGAGCGACCTGCAGACTGGCTGTG…
180	47074	> CAT-R 5'-GCAACTGACTGAAATGCCTC-3'	TATCAACGGTGGTATATCCAGTGATTTTTTTCTCCATTTTAGCTTCCTTAGCTCCTGAAAATCTCGACGGATCCTAACTCAAAATCCACACATTATACGAGCCGGAAGCATAAAGTGTAAAGCCTGGGGTGCCTAATGCGGCCGCCATAGTGACTGGATATGTTGTGTTTTACAGTATTATGTAGTCTGTTTTTTATGCAAAATCTAATTTAATATATTGATATTTATATCATTTTACGTTTCTCGTTCAGCTTTTTTGTACAAACTTGTGATATCGAATTCGCTAGCTACCTTTCTCTTCTTTTTTGGATCTACCTTTCTCTTCTTTTTTGGGGATCCACTAGTTCAGCTCTTCTGCATTAGAAGTTTTGTTTCAAGGTCCACACCATCATCATCACC…
180	47074	> pBAD-F 5'-ATGCCATAGCATTTTTATCC-3'	TCGCAACTCTCTACTGTTTCTCCATACCCGTTTTTTGGGCTAACAGGAGGAATTAACCATGGCTGGTCTGAACGATATCTTCGAAGCTCAGAAAATCGAATGGCACGAAAGTTGAAGAGCGACCTGCAGACTGGCTGTGTATAAGGGAGCCTGACATTTATATTCCCCAGAACATCAGGTTAATGGCGTTTTTGATGTCATTTTCGCGGTGGCTGAGATCAGCCACTTCTTCCCCGATAACGGAGACCGGCACACTGGCCATATCGGTGGTCATCATGCGCCAGCTTTCATCCCCGATATGCACCACCGGGTAAAGTTCACGGGAGACTTTATCTGACAGCAGACGTGCACTGGCCAGGGGGATCACCATCCGTCGCCCGGGCGTGTCAATAATATCAC…
180	47074	> pBAD-R 5'-GATTTAATCTGTATCAGG-3'	AACTCAATGATGATGATGATGATGGTCGACGGCGCTATTCAGATCCTCTTCTGAGATGAGTTTTTGTTCTAGATTATTAATGATGATGATGATGGTGATGATGATGGTGTGGACCTTGAAACAAAACTTCTAATGCAGAAGAGCTGAACTAGTGGATCCCCAAAAAAGAAGAGAAAGGTAGATCCAAAAAAGAAGAGAAAGGTAGCTAGCGAATTCGATATCACAAGTTTGTACAAAAAAGCTGAACGAGAAACGTAAAATGATATAAATATCAATATATTAAATTAGATTTTGCATAAAAAACAGACTACATAATACTGTAAAACACAACATATCCAGTCACTATGGCGGCCGCATTAGGCACCCCAGGCTTTACACTTTATGCTTCCGGCTCGTATA…
181	47075	> pBXNH3A sequence 5824 bps	AAGAAACCAATTGTCCATATTGCATCAGACATTGCCGTCACTGCGTCTTTTACTGGCTCTTCTCGCTAACCAAACCGGTAACCCCGCTTATTAAAAGCATTCTGTAACAAAGCGGGACCAAAGCCATGACAAAAACGCGTAACAAAAGTGTCTATAATCACGGCAGAAAAGTCCACATTGATTATTTGCACGGCGTCACACTTTGCTATGCCATAGCATTTTTATCCATAAGATTAGCGGATCCTACCTGACGCTTTTTATCGCAACTCTCTACTGTTTCTCCATACCCGTTTTTTGGGCTAACAGGAGGAATTAACCATGCACCATCATCATCACCATCATCATCATCATTTAGAAGTTTTGTTTCAAGGTCCAGGTCTGAACGATATCTTCGAAGCT…
181	47075	> CAT-R 5'-GCAACTGACTGAAATGCCTC-3'	TATCAACGGTGGTATATCCAGTGATTTTTTTCTCCATTTTAGCTTCCTTAGCTCCTGAAAATCTCGACGGATCCTAACTCAAAATCCACACATTATACGAGCCGGAAGCATAAAGTGTAAAGCCTGGGGTGCCTAATGCGGCCGCCATAGTGACTGGATATGTTGTGTTTTACAGTATTATGTAGTCTGTTTTTTATGCAAAATCTAATTTAATATATTGATATTTATATCATTTTACGTTTCTCGTTCAGCTTTTTTGTACAAACTTGTGATATCGAATTCGCTAGCTACCTTTCTCTTCTTTTTTGGATCTACCTTTCTCTTCTTTTTTGGGGATCCACTAGTTCAGCTCTTCTGCATAATAACTAGAACAAAAACTCATCTCAGAAGAGGATCTGA…
181	47075	> pBAD-F 5'-ATGCCATAGCATTTTTATCC-3'	TCGCAACTCTCTACTGTTTCTCCATACCCGTTTTTTGGGCTAACAGGAGGAATTAACCATGCACCATCATCATCACCATCATCATCATCATTTAGAAGTTTTGTTTCAAGGTCCAGGTCTGAACGATATCTTCGAAGCTCAGAAAATCGAATGGCACGAAAGTTGAAGAGCGACCTGCAGACTGGCTGTGTATAAGGGAGCCTGACATTTATATTCCCCAGAACATCAGGTTAATGGCGTTTTTGATGTCATTTTCGCGGTGGCTGAGATCAGCCACTTCTTCCCCGATAACGGAGACCGGCACACTGGCCATATCGGTGGTCATCATGCGCCAGCTTTCATCCCCGATATGCACCACCGGGTAAAGTTCACGGGAGACTTTATCTGACAGCAGACGTG…
182	50941	> pET11a-hRanGAP1 sequence 7416 bps	ACTTGGTACATTTTCTTGAAGACGAAAGGGCCTCGTGATACGCCTATTTTTATAGGTTAATGTCATGATAATAATGGTTTCTTAGACGTCAGGTGGCACTTTTCGGGGAAATGTGCGCGGAACCCCTATTTGTTTATTTTTCTAAATACATTCAAATATGTATCCGCTCATGAGACAATAACCCTGATAAATGCTTCAATAATATTGAAAAAGGAAGAGTATGAGTATTCAACATTTCCGTGTCGCCCTTATTCCCTTTTTTGCGGCATTTTGCCTTCCTGTTTTTGCTCACCCAGAAACGCTGGTGAAAGTAAAAGATGCTGAAGATCAGTTGGGTGCACGAGTGGGTTACATCGAACTGGATCTCAACAGCGGTAAGATCCTTGAGAGTTTTCGCCC…
182	50941	> pBRrevBam 5'-GGTGATGTCGGCGATATAGG-3'	CCGGCCACGATGCGTCCGGCGTAGAGGATCGAGATCTCGATCCCGCGAAATTAATACGACTCACTATAGGGGAATTGTGAGCGGATAACAATTCCCCTCTAGAAATAATTTTGTTTAACTTTAAGAAGGAGATATACATATGGCCTCGGAAGACATTGCCAAGCTGGCAGAGACACTTGCCAAGACTCAGGTGGCCGGGGGACAGCTGAGTTTCAAAGGCAAGAGCCTCAAACTCAACACTGCAGAAGATGCTAAAGATGTGATTAAAGAGATTGAAGACTTTGACAGCTTGGAGGCTCTGCGTCTGGAAGGCAACACAGTGGGCGTGGAAGCCGCCAGGGTCATCGCCAAGGCCTTAGAGAAGAAGTCGGAGTTGAAGCGCTGCCACTGGAGTGACAT…
182	50941	> T7term 5'-GCTAGTTATTGCTCAGCGG-3'	CCGGATCCTAGACCTTGTACAGCGTCTGCAGCAGACTGTGGCGGGCGAAGGAGCAGGATTCCAGGGCGCTGTTGGGCTTGGTCACGAACGCCAGCAGCAGGGGTGCAAGGGCCTTGGGGAAATAGTCCTGCTGCACCATGTGGTTCAGCGCCATCAGGGGGCCGTACAGGTTGGCAATGGCCTTGACCTTGTCTTCACTCTTGAGCAGACCCATGTGCACGAGGAGCCTGGTGAGGAAGGTGTTGGAGTTGAAGGACGAGGAGTTGAAAGCCTTCTGCATCAGGGCATCTACTGCATCCTGCACTGCCATCCTCACAGTAGCTTCGTCCTTGAACACAGATGACACCTTTAGGAAGGCAGAGACCACCTTCTCGGGGTCAGACGTGTCAGTCTGCTGGG…
183	53528	> pET-Gm1 sequence 7696 bps	ATCCGGATATAGTTCCTCCTTTCAGCAAAAAACCCCTCAAGACCCGTTTAGAGGCCCCAAGGGGTTATGCTAGTTATTGCTCAGCGGTGGCAGCAGCCAACTCAGCTTCCTTTCGGGCTTTGTTAGCAGCCGGATCTCAGTGGTGGTGGTGGTGGTGCTCGAGTGCGGCCGCAAGCTTGTCGACGGAGCTCGAATTCGGATCCGATATCAGCCATGGTCATAGCCTGTATACAGGTTCAATTCCAAGGAGATAAAAGCATTGTCTCATCACAGTCACTGTTGCTTCACATAGCAAGAGTCTACTAGTCTCCTCAGGCGACCCCACAACCTGGCAATTAGTATAAAATTTTTTTGTAAAGATTTCTGTCAAATTATAGAGGTATTCACACAGCACATTGG…
183	53528	> pBRrevBam 5'-GGTGATGTCGGCGATATAGG-3'	GCCGGCCACGATGCGTCCGGCGTAGAGGATCGAGATCGATCTCGATCCCGCGAAATTAATACGACTCACTATAGGGGAATTGTGAGCGGATAACAATTCCCCTCTAGAAATAATTTTGTTTAACTTTAAGAAGGAGATATACATATGAGCGATAAAATTATTCACCTGACTGACGACAGTTTTGACACGGATGTACTCAAAGCGGACGGGGCGATCCTCGTCGATTTCTGGGCAGAGTGGTGCGGTCCGTGCAAAATGATCGCCCCGATTCTGGATGAAATCGCTGACGAATATCAGGGCAAACTGACCGTTGCAAAACTGAACATCGATCAAAACCCTGGCACTGCGCCGAAATATGGCATCCGTGGTATCCCGACTCTGCTGCTGTTCAAAAACGGT…
183	53528	> T7term 5'-GCTAGTTATTGCTCAGCGG-3'	CTTCCTTTCGGGCTTTGTTAGCAGCCGGATCTCAGTGGTGGTGGTGGTGGTGCTCGAGTGCGGCCGCAAGCTTGTCGACGGAGCTCGAATTCGGATCCGATATCAGCCATGGTCATAGCCTGTATACAGGTTCAATTCCAAGGAGATAAAAGCATTGTCTCATCACAGTCACTGTTGCTTCACATAGCAAGAGTCTACTAGTCTCCTCAGGCGACCCCACAACCTGGCAATTAGTATAAAATTTTTTTGTAAAGATTTCTGTCAAATTATAGAGGTATTCACACAGCACATTGGGCAACAAATTGGTCAACGACTCCTCAAAAACCTCAGGAAATTGTATCAAATGAAGCCCCAATGCACGTTCATCTTCATGATTCGACACTATATTCCCATTTTTCT…
184	52993	> GFP-R 5'-CCATCTAATTCAACAAGAATTGGGACAAC-3'	CCTTTACGCATTTTTTTTCCTCCTTAGTCGACAGTCTCTCTATCACTGATAGGGATGTCAATCTCTATCACTGATAGGGACTCGAGGTGAAGACGAAAGGGCCTCGTGATACGCCTATTTTTATAGGTTAATGTCATGATAATAATGGTTTCTTAGACGTCAGGTGGCACTTTTCGGGGAAATGTGCGCGGAACCCCTATTTGTTTATTTTTCTAAATACATTCAAATATGTATCCGCTCATGAGACAATAACCCTGATAAATGCTTCAATAATATTGAAAAAGGAAGAGTATGAGTATTCAACATTTCCGTGTCGCCCTTATTCCCTTTTTTGCGGCATTTTGCCTTCCTGTTTTTGCTCACCCAGAAACGCTGGTGAAAGTAAAAGATGCTGAAGAT…
184	52993	> GFP-F 5'-GGTCCTTCTTGAGTTTGTAAC-3'	0AGCTCTACAAATAAAAGCTAGCTTGGCTGTTTTGGCGGATGAGAGAAGATTTTCAGCCTGATACAGATTAAATCAGAACGCAGAAGCGGTCTGATAAAACAGAATTTGCCTGGCGGCAGTAGCGCGGTGGTCCCACCTGACCCCATGCCGAACTCAGAAGTGAAACGCCGTAGCGCCGATGGTAGTGTGGGGTCTCCCCATGCGAGAGTAGGGAACTGCCAGGCATCAAATAAAACGAAAGGCTCAGTCGAAAGACTGGGCCTTTCGTTTTATCTGTTGTTTGTCGGTGAACGCTCTCCTGAGTAGGACAAATCCGCCGCCCTAGACCTAGGGGATCCATAAATGTGAGCGGATAACATTGACATTGTGAGCGGATAACAAGATACTCCCGGGGCGAT…
184	52993	> mCherry-R 5'-TTGGTCACCTTCAGCTTGG-3'	TCGCCCTCGATCTCGAACTCGTGGCCGTTCACGGAGCCCTCCATGTGCACCTTGAAGCGCATGAACTCCTTGATGATGGCCATGTTATCCTCCTCGCCCTTGCTCACCATCGTACGTTTCTCCTCTTTAATAAGCTTGTGGATAAATTGAGAACGAAAGATCAAAAAAAAAGCCAGCACCCGGCTGGCTAAGTAATACTGGAAGCAATGTGAGCAATGTCGTGCTTTCAGGTTCTCCGCGAGGGTCTTCCTGATCGCCCCGGGAGTATCTTGTTATCCGCTCACAATGTCAATGTTATCCGCTCACATTTATGGATCCCCTAGGTCTAGGGCGGCGGATTTGTCCTACTCAGGAGAGCGTTCACCGACAAACAACAGATAAAACGAAAGGCCCAGTCTT…
185	53026	> csrA-rev 5'-agtaactggactgctgggat-3'	CAGAAACTTCCTTCGGGGCATTTACGCCAATACGTACCTGGTTGCCCTTTACCCCTAAAACTGTCACGGTGACCTCATCCCCAATCATGAGGGTCTCACCAACTCGACGAGTCAGAATCAGCATTTTTTTTCCTCCTTACCCGGGAGTATCTTGTTATCCGCTCACAATGTCAATGTTATCCGCTCACATTTATGGATCAGTCGACCTGCAGTTCGAGACGTCGGAATTGCCAGCTGGGGCGCCCTCTGGTAAGGTTGGGAAGCCCTGCAAAGTAAACTGGATGGCTTTCTTGCCGCCAAGGATCTGATGGCGCAGGGGATCAAGATCTGATCAAGAGACAGGATGAGGATCGTTTCGCATGATTGAACAAGGTGGATTGCACGCAGGTTCTCCGGCCG…
186	53036	> GFP-R 5'-CCATCTAATTCAACAAGAATTGGGACAAC-3'	TTCTTCTCCTTTACGCATGCTAACCATGACTAACTCCTTTTTTATCATCTCTGGAACACACACAATCCGTGTGCAGGTCCCTGCCAGAGTCGACCTGTGTGGAATCCACCATAACCGCCAAGCATAAAAATGTAAACAACGACGGTGCTCGAGACGTCAGGTGGCACTTTTCGGGGAAATGTGCGCGGAACCCCTATTTGTTTATTTTTCTAAATACATTCAAATATGTATCCGCTCATGAGACAATAACCCTGATAAATGCTTCAATAATATTGAAAAAGGAAGAGTATGAGTATTCAACATTTCCGTGTCGCCCTTATTCCCTTTTTTGCGGCATTTTGCCTTCCTGTTTTTGCTCACCCAGAAACGCTGGTGAAAGTAAAAGATGCTGAAGATCAG…
186	53036	> AspTerm 5'-ACTGCTCACAAGAAAAAAGGCACG-3'	GTACTACCCTGTACGATTAAAGCTTAAGACCCACTTTCACATTTAAGTTGTTTTTCTAATCCGCATATGATCAATTCAAGGCCGAATAAGAAGGCTGGCTCTGCACCTTGGTGATCAAATAATTCGATAGCTTGTCGTAATAATGGCGGCATACTATCAGTAGTAGGTGTTTCCCTTTCTTCTTTAGCGACTTGATGCTCTTGATCTTCCAATACGCAACCTAAAGTAAAATGCCCCACAGCGCTGAGTGCATATAATGCATTCTCTAGTGAAAAACCTTGTTGGCATAAAAAGGCTAATTGATTTTCGAGAGTTTCATACTGTTTTTCTGTAGGCCGTGTACCTAAATGTACTTTTGCTCCATCGCGATGACTTAGTAAAGCACATCTAAAACTTTTA…
186	53036	> GFP-F 5'-GGTCCTTCTTGAGTTTGTAAC-3'	GAGCTCTACAAATAAAAGCTAGCTTGGCTGTTTTGGCGGATGAGAGAAGATTTTCAGCCTGATACAGATTAAATCAGAACGCAGAAGCGGTCTGATAAAACAGAATTTGCCTGGCGGCAGTAGCGCGGTGGTCCCACCTGACCCCATGCCGAACTCAGAAGTGAAACGCCGTAGCGCCGATGGTAGTGTGGGGTCTCCCCATGCGAGAGTAGGGAACTGCCAGGCATCAAATAAAACGAAAGGCTCAGTCGAAAGACTGGGCCTTTCGTTTTATCTGTTGTTTGTCGGTGAACGCTCTCCTGAGTAGGACAAATCCGCCGGGAGCGGATTTGAACGTTGCGAAGCAACGGCCCGGAGGGTGGCGGGCAGGACGCCCGCCATAAACTGCCAGGCATCAAA…
187	53037	> GFP-R 5'-CCATCTAATTCAACAAGAATTGGGACAAC-3'	TTTACGCATGCTAACCATGACTAACTCCTTTTTTATCATCTCTGGAACACACACAATCCGTGTGCAGGTCCCTGCCAGAGTCGACCTGTGTGGAATCCATCATAACCGCCAAGCATAAAAATGTAAACAACGACGGTGCTCGAGACGTCAGGTGGCACTTTTCGGGGAAATGTGCGCGGAACCCCTATTTGTTTATTTTTCTAAATACATTCAAATATGTATCCGCTCATGAGACAATAACCCTGATAAATGCTTCAATAATATTGAAAAAGGAAGAGTATGAGTATTCAACATTTCCGTGTCGCCCTTATTCCCTTTTTTGCGGCATTTTGCCTTCCTGTTTTTGCTCACCCAGAAACGCTGGTGAAAGTAAAAGATGCTGAAGATCAGTTGGGTGCA…
187	53037	> AspTerm 5'-ACTGCTCACAAGAAAAAAGGCACG-3'	ATTTGTACTACCCTGTACGATTAAAGCTTAAGACCCACTTTCACATTTAAGTTGTTTTTCTAATCCGCATATGATCAATTCAAGGCCGAATAAGAAGGCTGGCTCTGCACCTTGGTGATCAAATAATTCGATAGCTTGTCGTAATAATGGCGGCATACTATCAGTAGTAGGTGTTTCCCTTTCTTCTTTAGCGACTTGATGCTCTTGATCTTCCAATACGCAACCTAAAGTAAAATGCCCCACAGCGCTGAGTGCATATAATGCATTCTCTAGTGAAAAACCTTGTTGGCATAAAAAGGCTAATTGATTTTCGAGAGTTTCATACTGTTTTTCTGTAGGCCGTGTACCTAAATGTACTTTTGCTCCATCGCGATGACTTAGTAAAGCACATCTAAAACT…
187	53037	> GFP-F 5'-GGTCCTTCTTGAGTTTGTAAC-3'	GAGCTCTACAAATAAAAGCTAGCTTGGCTGTTTTGGCGGATGAGAGAAGATTTTCAGCCTGATACAGATTAAATCAGAACGCAGAAGCGGTCTGATAAAACAGAATTTGCCTGGCGGCAGTAGCGCGGTGGTCCCACCTGACCCCATGCCGAACTCAGAAGTGAAACGCCGTAGCGCCGATGGTAGTGTGGGGTCTCCCCATGCGAGAGTAGGGAACTGCCAGGCATCAAATAAAACGAAAGGCTCAGTCGAAAGACTGGGCCTTTCGTTTTATCTGTTGTTTGTCGGTGAACGCTCTCCTGAGTAGGACAAATCCGCCGGGAGCGGATTTGAACGTTGCGAAGCAACGGCCCGGAGGGTGGCGGGCAGGACGCCCGCCATAAACTGCCAGGCATCAAA…
188	53120	> pGEX3X-RanBP2dFG sequence 5810 bps	AGCTTATCGACTGCACGGTGCACCAATGCTTCTGGCGTCAGGCAGCCATCGGAAGCTGTGGTATGGCTGTGCAGGTCGTAAATCACTGCATAATTCGTGTCGCTCAAGGCGCACTCCCGTTCTGGATAATGTTTTTTGCGCCGACATCATAACGGTTCTGGCAAATATTCTGAAATGAGCTGTTGACAATTAATCATCGGCTCGTATAATGTGTGGAATTGTGAGCGGATAACAATTTCACACAGGAAACAGTATTCATGTCCCCTATACTAGGTTATTGGAAAATTAAGGGCCTTGTGCAACCCACTCGACTTCTTTTGGAATATCTTGAAGAAAAATATGAAGAGCATTTGTATGAGCGCGATGAAGGTGATAAATGGCGAAACAAAAAGTTTGAAT…
188	53120	> pGEX5 5'-GGGCTGGCAAGCCACGTTTGGTG-3'	CGGATCTGATCGAAGGTCGTGGGATCCCGTTGAAAAGTAACAATAGTGAAACTAGTTCAGTAGCCCAGAGTGGATCTGAAAGCAAAGTGGAACCTAAAAAATGTGAACTGTCAAAGAACTCTGATATCGAACAGTCTTCAGATAGCAAAGTCAAAAATCTCTTTGCTTCCTTTCCAACGGAAGAATCTTCAATCAACTACACATTTAAAACACCAGAAAAGGCAAAAGAGAAGAAAAAACCTGAAGATTCTCCCTCAGATGATGATGTTCTCATTGTATATGAACTAACTCCAACCGCTGAGCAGAAAGCCCTTGCAACCAAACTTAAACTTCCTCCAACTTTCTTCTGCTACAAGAATAGACCAGATTATGTTAGTGAAGAAGAGGAGGATGATGAAG…
189	53135	> pET28a-His-hAos1 sequence 6496 bps	TGGCGAATGGGACGCGCCCTGTAGCGGCGCATTAAGCGCGGCGGGTGTGGTGGTTACGCGCAGCGTGACCGCTACACTTGCCAGCGCCCTAGCGCCCGCTCCTTTCGCTTTCTTCCCTTCCTTTCTCGCCACGTTCGCCGGCTTTCCCCGTCAAGCTCTAAATCGGGGGCTCCCTTTAGGGTTCCGATTTAGTGCTTTACGGCACCTCGACCCCAAAAAACTTGATTAGGGTGATGGTTCACGTAGTGGGCCATCGCCCTGATAGACGGTTTTTCGCCCTTTGACGTTGGAGTCCACGTTCTTTAATAGTGGACTCTTGTTCCAAACTGGAACAACACTCAACCCTATCTCGGTCTATTCTTTTGATTTATAAGGGATTTTGCCGATTTCGGCCTATTG…
189	53135	> pBRrevBam 5'-GGTGATGTCGGCGATATAGG-3'	CGGCCACGATGCGTCCGGCGTAGAGGATCGAGATCTCGATCCCGCGAAATTAATACGACTCACTATAGGGGAATTGTGAGCGGATAACAATTCCCCTCTAGAAATAATTTTGTTTAACTTTAAGAAGGAGATATACCATGGGCAGCAGCCATCATCATCATCATCACAGCAGCGGCCTGGTGCCGCGCGGCAGCCATATGGCTAGCATGGTGGAGAAGGAGGAGGCTGGCGGCGGCATTAGCGAGGAGGAGGCGGCACAGTATGACCGGCAGATCCGCCTGTGGGGACTGGAGGCCCAGAAACGGCTGCGGGCCTCTCGGGTGCTTCTTGTCGGCTTGAAAGGACTTGGGGCTGAAATTGCCAAGAATCTCATCTTGGCAGGAGTGAAAGGACTGACCA…
189	53135	> T7term 5'-GCTAGTTATTGCTCAGCGG-3'	CCGGATCTCAGTGGTGGTGGTGGTGGTGCTCGAGTGCGGCCGCAAGCTTGTCGACGGAGCTCGAATTCGGATCCCGGGCCAATGACTTCAGTTTTCCTTGCCTGGAGATGCCTTCATGAAGGAAGGGGACAGGGAATACAGGTGGGCATGCTGCAGTTGGCATCTCTGGGGCTGCCAAATCTTGAGTTCACTTGGGGCCAAGGCACTCCACAATCCCATTCCCCTTCATGCCATCGAAGAAGAAGAAGTTGTTGTGAGGAGGGTCCCGCTGAGACAGGGCCTTCACAATTTCCTGTGCCAAAATCCCTCCAACCACCGCACACACTGGGGCCATCTCGGAGAAGCAGTACCTGACAAAGTCCTCAGGAAGCAGGTCAGGACTAATACCCAGTGAGTCAA…
190	53136	> pET11d-hUba2 sequence 7574 bps	TTCTTGAAGACGAAAGGGCCTCGTGATACGCCTATTTTTATAGGTTAATGTCATGATAATAATGGTTTCTTAGACGTCAGGTGGCACTTTTCGGGGAAATGTGCGCGGAACCCCTATTTGTTTATTTTTCTAAATACATTCAAATATGTATCCGCTCATGAGACAATAACCCTGATAAATGCTTCAATAATATTGAAAAAGGAAGAGTATGAGTATTCAACATTTCCGTGTCGCCCTTATTCCCTTTTTTGCGGCATTTTGCCTTCCTGTTTTTGCTCACCCAGAAACGCTGGTGAAAGTAAAAGATGCTGAAGATCAGTTGGGTGCACGAGTGGGTTACATCGAACTGGATCTCAACAGCGGTAAGATCCTTGAGAGTTTTCGCCCCGAAGAACGTTT…
190	53136	> pBRrevBam 5'-GGTGATGTCGGCGATATAGG-3'	ATGCGTCCGGCGTAGAGGATCGAGATCTCGATCCCGCGAAATTAATACGACTCACTATAGGGGAATTGTGAGCGGATAACAATTCCCCTCTAGAAATAATTTTGTTTAACTTTAAGAAGGAGATATACCATGGCACTGTCGCGGGGGCTGCCCCGGGAGCTGGCTGAGGCGGTGGCCGGGGGCCGGGTGCTGGTGGTGGGGGCGGGCGGCATCGGCTGCGAGCTCCTCAAGAATCTCGTGCTCACCGGTTTCTCCCACATCGACCTGATTGATCTGGATACTATTGATGTAAGCAACCTCAACAGACAGTTTTTGTTTCAAAAGAAACATGTTGGAAGATCAAAGGCACAGGTTGCCAAGGAAAGTGTACTGCAGTTTTACCCGAAAGCTAATATCGTT…
190	53136	> T7term 5'-GCTAGTTATTGCTCAGCGG-3'	CCGGATCTAGGCTAAAAATAATTCTTCTTCTAGCCAAAAATAAAGGCATAATATTTATAACCAGGTATCAACTTTACTAAACCACAATATTTTGAAACTATTAATGATACCTAAGGGTATTTACATTAAAAAGGCAACATGCATTGTGTTGTTTTATCTCATGACTGGTTATGCACACACTTTGTTCAAAGGGTTTTTAAAACTATATTCCTACTTTCAATACAGCATACTGCAATGTGTCTAACAGTTCTAGCAAAATGAATGCTTTCAAAGGGAGCAGAATCATTTTCAAGTCACTGCTGTCAATTTTTTCCCTTTGGAACAAAGGACATAACAATCTGGTTCTGCCCAGATAAACTAAATAGTAAGAGGGTTCTGTTTAGAGGCATTTCTGTTCAA…
191	53137	> pET23a-mUbc9 sequence 4107 bps	TGGCGAATGGGACGCGCCCTGTAGCGGCGCATTAAGCGCGGCGGGTGTGGTGGTTACGCGCAGCGTGACCGCTACACTTGCCAGCGCCCTAGCGCCCGCTCCTTTCGCTTTCTTCCCTTCCTTTCTCGCCACGTTCGCCGGCTTTCCCCGTCAAGCTCTAAATCGGGGGCTCCCTTTAGGGTTCCGATTTAGTGCTTTACGGCACCTCGACCCCAAAAAACTTGATTAGGGTGATGGTTCACGTAGTGGGCCATCGCCCTGATAGACGGTTTTTCGCCCTTTGACGTTGGAGTCCACGTTCTTTAATAGTGGACTCTTGTTCCAAACTGGAACAACACTCAACCCTATCTCGGTCTATTCTTTTGATTTATAAGGGATTTTGCCGATTTCGGCCTATTG…
191	53137	> T7 5'-TAATACGACTCACTATAGGG-3'	TTTTGTTTAACTTTAAGAAGGAGATATACATATGTCGGGGATCGCCCTCAGCCGCCTTGCGCAGGAAAGGAAAGCCTGGAGGAAGGACCACCCTTTTGGCTTTGTAGCTGTCCCAACAAAGAACCCTGATGGCACAATGAACCTGATGAACTGGGAGTGCGCTATCCCTGGAAAGAAGGGGACTCCATGGGAAGGAGGCTTGTTCAAGCTACGGATGCTTTTCAAAGATGACTATCCGTCCTCACCACCAAAATGTAAATTTGAGCCCCCACTGTTTCATCCAAACGTGTATCCTTCTGGCACAGTGTGCCTGTCCATCCTGGAGGAAGACAAGGACTGGAGGCCAGCTATCACCATCAAACAGATCTTATTAGGAATACAAGAACTTCTAAATGAACC…
192	86462	> Addgene NGS Result	ACCCCGTAGAAAAGATCAAAGGATCTTCTTGAGATCCTTTTTTTCTGCGCGTAATCTGCTGCTTGCAAACAAAAAAACCACCGCTACCAGCGGTGGTTTGTTTGCCGGATCAAGAGCTACCAACTCTTTTTCCGAAGGTAACTGGCTTCAGCAGAGCGCAGATACCAAATACTGTCCTTCTAGTGTAGCCGTAGTTAGGCCACCACTTCAAGAACTCTGTAGCACCGCCTACATACCTCGCTCTGCTAATCCTGTTACCAGTGGCTGCTGCCAGTGGCGATAAGTCGTGTCTTACCGGGTTGGACTCAAGACGATAGTTACCGGATAAGGCGCAGCGGTCGGGCTGAACGGGGGGTTCGTGCACACAGCCCAGCTTGGAGCGAACGACCTACACCGAAC…
193	86463	> Addgene NGS Result	TCAAAGGATCTTCTTGAGATCCTTTTTTTCTGCGCGTAATCTGCTGCTTGCAAACAAAAAAACCACCGCTACCAGCGGTGGTTTGTTTGCCGGATCAAGAGCTACCAACTCTTTTTCCGAAGGTAACTGGCTTCAGCAGAGCGCAGATACCAAATACTGTCCTTCTAGTGTAGCCGTAGTTAGGCCACCACTTCAAGAACTCTGTAGCACCGCCTACATACCTCGCTCTGCTAATCCTGTTACCAGTGGCTGCTGCCAGTGGCGATAAGTCGTGTCTTACCGGGTTGGACTCAAGACGATAGTTACCGGATAAGGCGCAGCGGTCGGGCTGAACGGGGGGTTCGTGCACACAGCCCAGCTTGGAGCGAACGACCTACACCGAACTGAGATACCTACAGC…
194	84454	> pRN10 sequence 6559 bps	CTTAGGAGGATGATTATTTATGTCAGAACTTATCAAGGAAAATATGCACATGAAATTGTACATGGAAGGAACAGTAAATAATCACCACTTTAAATGTACCTCAGAAGGAGAAGGAAAACCATATGAAGGTACTCAAACCATGCGTATTAAGGCCGTTGAAGGTGGACCATTGCCTTTTGCCTTTGATATTCTTGCTACATCTTTTATGTACGGATCAAAGACTTTTATCAATCATACCCAAGGTATCCCAGATTTCTTTAAACAGTCATTTCCTGAAGGATTTACATGGGAACGTGTCACAACTTATGAAGATGGTGGAGTATTGACAGCAACTCAAGATACATCTTTGCAAGATGGTTGTCTTATCTACAATGTAAAGATCCGTGGAGTTAATTTTCC…
194	84454	> M13pUC-Rev 5'-AGCGGATAACAATTTCACACAGG-3'	GAATTCTTAACGGTGTCCCAATTTACTAGGCAAATCACAATAACGTGCGACGGCTACTTCGTGCTGTTCAACATAAGTTTCCTTATCTGCTTCTTTGATACGTTCTAAACGACGATCGACGTAGTAAACACCAGGCATCTTAAGATTCTTAGCTGGCTTTTTAGAACGGTATGTGGTCTTCAAATTACAGATAAGGTGACCTCCACCGACAAGTTTCAATGCCATATCAGCACGACCTTCCAATCCACCATCGGCAGGATATAATGTTTCGGTAGATGCTTCCCATCCAAGGGTCTTTTTCTGCATAACAGGACCATTACTTGGAAAATTAACTCCACGGATCTTTACATTGTAGATAAGACAACCATCTTGCAAAGATGTATCTTGAGTTGCTGTCAA…
194	84454	> FCIV1-5 5'-gttagacgaagcttgggctgcaggtcgac-3'	TTTTTGACTAAACCAAATGCTAACCCAGAAATACAATCACTGTGTCTAATGAATAATTTGTTTTATAAACACTTTTTTGTTTACTTCTCATTTTTAATTAGTTATAATTAACTAAATAATAGAGCATTAAATATATTTAATAAAACTTATTTAATGCAAAATTATGACTAACATATCTATAATAAATAAAGATTAGATATCAATATATTATCGGGCAAATGTATCGAGCAAGATGCATCGGATCCCCGGGTACCTTAGGAGGATGATTATTTATGTCAGAACTTATCAAGGAAAATATGCACATGAAATTGTACATGGAAGGAACAGTAAATAATCACCACTTTAAATGTACCTCAGAAGGAGAAGGAAAACCATATGAAGGTACTCAAACCATGCGTA…
195	84456	> pRN12 sequence 6583 bps	GCTAGCCTGATATTTTTGACTAAACCAAATGCTAACCCAGAAATACAATCACTGTGTCTAATGAATAATTTGTTTTATAAACACTTTTTTGTTTACTTCTCATTTTTAATTAGTTATAATTAACTAAATAATAGAGCATTAAATATATTTAATAAAACTTATTTAATGCAAAATTATGACTAACATATCTATAATAAATAAAGATTAGATATCAATATATTATCGGGCAAATGTATCGAGCAAGATGCATCGGATCCCCGGGTACCTTAGGAGGATGATTATTAATGGTTTCAAAAGGTGAAGAATTATTTACAGGTGTTGTTCCAATTTTAGTTGAATTAGATGGTGATGTTAATGGTCATAAATTTTCAGTTCGTGGTGAAGGTGAAGGTGATGCAA…
195	84456	> M13pUC-Rev 5'-AGCGGATAACAATTTCACACAGG-3'	TTCTTATTTATATAATTCATCCATACCTGGTGTAATACCTGCTGCTGTAACAAATTCTAATAAAACCATATGATCACGTTGTTCATTTGGATCTTTAAATAATTTTGATTGAAATGATAAATAATGATTATCTGGTAATAAAACTGAACCATCACCAATTGGTGTATTTTGTTGATATGCATCTGCTAATTGAACACCACCATCTTCAACATTATGTTCAATTTTAAAATTTGCTTTAATACCATTTTTTTGTTTATCTGCTGTAATATATGCATCCCAAACATTCATATTATATTCTAATTTATGACCTAAAATATTACCATCTTCTTTAAAATCAATACCTTTTAATTCAATACGATTAACTAATGTATCACCTTCAAATTTAACTTCTGCACGTGT…
195	84456	> yGFP-R 5'-GCATCACCTTCACCTTCACC-3'	CATCACCATCTAATTCAACTAAAATTGGAACAACACCTGTAAATAATTCTTCACCTTTTGAAACCATTAATAATCATCCTCCTAAGGTACCCGGGGATCCGATGCATCTTGCTCGATACATTTGCCCGATAATATATTGATATCTAATCTTTATTTATTATAGATATGTTAGTCATAATTTTGCATTAAATAAGTTTTATTAAATATATTTAATGCTCTATTATTTAGTTAATTATAACTAATTAAAAATGAGAAGTAAACAAAAAAGTGTTTATAAAACAAATTATTCATTAGACACAGTGATTGTATTTCTGGGTTAGCATTTGGTTTAGTCAAAAATATCAGGCTAGCGGATCCTCTAGAGTCGACCTGCAGGCATGCAAGCTTTTAAAAAGCAAA…
196	79008	> Addgene NGS Result	ATGAAAATCGAAGAAGGTAAACTGGTAATCTGGATTAACGGCGATAAAGGCTATAACGGTCTCGCTGAAGTCGGTAAGAAATTCGAGAAAGATACCGGAATTAAAGTCACCGTTGAGCATCCGGATAAACTGGAAGAGAAATTCCCACAGGTTGCGGCAACTGGCGATGGCCCTGACATTATCTTCTGGGCACACGACCGCTTTGGTGGCTACGCTCAATCTGGCCTGTTGGCTGAAATCACCCCGGACAAAGCGTTCCAGGACAAGCTGTATCCGTTTACCTGGGATGCCGTACGTTACAACGGCAAGCTGATTGCTTACCCGATCGCTGTTGAAGCGTTATCGCTGATTTATAACAAAGATCTGCTGCCGAACCCGCCAAAAACCTGGGAAGAGATC…
196	79008	> MBP-F 5'-GATGAAGCCCTGAAAGACGCGCAG-3'	CAACAACAATAACAATAACAACAACCTCGGGATCGAGGGAAGGATTTCACATATGCATCATCATCATCATCATGAGAACCTGTACTTCCAGGGCGAATTCGGCTCCGGACCTCCAAAGAAAAAGAGAAAAGTAATGAGCAAACTGGAAAAATTTACGAATTGTTATAGCCTGTCCAAGACCCTGCGTTTCAAAGCCATCCCCGTTGGCAAAACCCAGGAGAATATTGATAATAAACGTCTGCTGGTTGAGGATGAAAAAAGAGCAGAAGACTATAAGGGAGTCAAAAAACTGCTGGATCGGTACTACCTGAGCTTTATAAATGACGTGCTGCATAGCATTAAACTGAAAAATCTGAATAACTATATTAGTCTGTTCCGCAAGAAAACCCGAACAGAGAA…
196	79008	> Insert of LbCpf1 in pMAL-c5X vector	ATGAAAATCGAAGAAGGTAAACTGGTAATCTGGATTAACGGCGATAAAGGCTATAACGGTCTCGCTGAAGTCGGTAAGAAATTCGAGAAAGATACCGGAATTAAAGTCACCGTTGAGCATCCGGATAAACTGGAAGAGAAATTCCCACAGGTTGCGGCAACTGGCGATGGCCCTGACATTATCTTCTGGGCACACGACCGCTTTGGTGGCTACGCTCAATCTGGCCTGTTGGCTGAAATCACCCCGGACAAAGCGTTCCAGGACAAGCTGTATCCGTTTACCTGGGATGCCGTACGTTACAACGGCAAGCTGATTGCTTACCCGATCGCTGTTGAAGCGTTATCGCTGATTTATAACAAAGATCTGCTGCCGAACCCGCCAAAAACCTGGGAAGAGATC…
197	60672	> pMV306-F 5'-agaataacgttggcactcgc-3'	GTCGTCGCAGCGAGTGGCAGCGAGGACAACTTGAGCCGTCCGTCGCGTTGCACTGCGCCCGGCCAGCGTAAGTAGCGGGGTTGCCGTCACCCGGTGACCCCCGTTTCATCCCCGATCCGGAGGAATCACTTCGCAATGGCCAAGACAATTGCGGGATCCAGCTGCAGAATTCGGCTTCGCATAAGGCCAGGTCAGGGTGTGCCGAAATGCGCGACCGAGGCGGGGCGGTAGCCTCTCTAGGTTGTGACTGCCCCGAACCATCCTCCTGGCCGCACCCGCGTCGCCGTCGTCTACGGCGGGCGTAGCTCGGAGCACGCGATCTCGTGCGTGTCGGCGGGCAGCATCCTGCGCAACCTCGATCCGGAGCGTTTCGAGGTCGTCGCCATCGGCATCACGCCT…
198	60673	> pMV306-F 5'-agaataacgttggcactcgc-3'	GTCGTCGCAGCGAAGTGGCAGCGAGGACAACTTGAGCCGTCCGTCGCGTGCACGTGCGCCCGGCCAGCGTAAGTAGCGGGGTTGCCGTCACCCGGTGACCCCCGTTTCATCCCCGATCCGGAGGAATCACTTCGCAATGGCCAAGACAATTGCGGGATCCGTGAGTGCTAACGACCGGCGTGATCGGCGTGTCCGCGTTGCCGTCGTGTTCGGCGGGCGCAGCAACGAGCACGCCATCTCGTGTGTGTCCGCCGGCAGCATCCTGCGCAACCTGGACTCGCGGCGGTTCGACGTGATCGCGGTGGGTATCACCCCGGCAGGTTCGTGGGTGCTCACCGACGCCAACCCCGACGCCCTGACGATCACCAACCGGGAGCTTCCTCAGGTCAAATCAGGATC…
199	70169	> pET-G2K sequence 6974 bps	CAAGGAGATGGCGCCCAACAGTCCCCCGGCCACGGGGCCTGCCACCATACCCACGCCGAAACAAGCGCTCATGAGCCCGAAGTGGCGAGCCCGATCTTCCCCATCGGTGATGTCGGCGATATAGGCGCCAGCAACCGCACCTGTGGCGCCGGTGATGCCGGCCACGATGCGTCCGGCGTAGAGGATCGAGATCTCGATCCCGCGAAATTAATACGACTCACTATAGGGGAATTGTGAGCGGATAACAATTCCCCTCTAGAAATAATTTTGTTTAACTTTAAGAAGGAATTCAGGAGCCCTTCACCATGGCGTATTGCAATCCGGGCCTGGAATCCAGGCCGAATAAGAGAAACGCCCTCCGGCGTCATGTGGTAACAGGCATAGGTATGAAAATCGTAA…
199	70169	> T7term 5'-GCTAGTTATTGCTCAGCGG-3'	CTTCCTTTCGGGCTTTGTTAGCAGCCGGATCAAACTCAATGGTGATGGTGATGATGACCGGTACGCGTAGAATCGAGACCGAGGAGAGGGTTAGGGATAGGCTTACCTTCAAGCTTCGAATTGAGCTCGCCCTTCGCGTTGCGCATTCCAATCGCCAGTGTCGCGGCGATATTACGTGAAGCACGGCAGATATTGTCATAAGCCCCGCGGAATGCTTCGTCCAACGTACCTATGCTGGTCAATACGCTGAAGACCGCATCAATGCCATGCTGATGTACAACGCCAACATCATCGGTCAGGCTACCCGCAATGCCAATCACCGGTTTATGGTACTTCTTCGCCACGTTTGCGACACCAATCGGTACCTTCCCGTGAATACTCTGGCTGTCAATACGCCCT…
199	70169	> LacI-R 5'-GGCATACTCTGCGACATCGT-3'	CATTCACCACCCTGAATTGACTCTCTTCCGGGCGCTATCATGCCATACCGCGAAAGGTTTTGCGCCATTCGATGGTGTCCGGGATCTCGACGCTCTCCCTTATGCGACTCCTGCATTAGGAAGCAGCCCAGTAGTAGGTTGAGGCCGTTGAGCACCGCCGCCGCAAGGAATGGTGCATGCAAGGAGATGGCGCCCAACAGTCCCCCGGCCACGGGGCCTGCCACCATACCCACGCCGAAACAAGCGCTCATGAGCCCGAAGTGGCGAGCCCGATCTTCCCCATCGGTGATGTCGGCGATATAGGCGCCAGCAACCGCACCTGTGGCGCCGGTGATGCCGGCCACGATGCGTCCGGCGTAGAGGATCGAGATCTCGATCCCGCGAAATTAATACGACTCA…
200	119022	> Addgene NGS Result	TGGCGAATGGGACGCGCCCTGTAGCGGCGCATTAAGCGCGGCGGGTGTGGTGGTTACGCGCAGCGTGACCGCTACACTTGCCAGCGCCCTAGCGCCCGCTCCTTTCGCTTTCTTCCCTTCCTTTCTCGCCACGTTCGCCGGCTTTCCCCGTCAAGCTCTAAATCGGGGGCTCCCTTTAGGGTTCCGATTTAGTGCTTTACGGCACCTCGACCCCAAAAAACTTGATTAGGGTGATGGTTCACGTAGTGGGCCATCGCCCTGATAGACGGTTTTTCGCCCTTTGACGTTGGAGTCCACGTTCTTTAATAGTGGACTCTTGTTCCAAACTGGAACAACACTCAACCCTATCTCGGTCTATTCTTTTGATTTATAAGGGATTTTGCCGATTTCGGCCTATTG…
201	119023	> Addgene NGS Result	TGGCGAATGGGACGCGCCCTGTAGCGGCGCATTAAGCGCGGCGGGTGTGGTGGTTACGCGCAGCGTGACCGCTACACTTGCCAGCGCCCTAGCGCCCGCTCCTTTCGCTTTCTTCCCTTCCTTTCTCGCCACGTTCGCCGGCTTTCCCCGTCAAGCTCTAAATCGGGGGCTCCCTTTAGGGTTCCGATTTAGTGCTTTACGGCACCTCGACCCCAAAAAACTTGATTAGGGTGATGGTTCACGTAGTGGGCCATCGCCCTGATAGACGGTTTTTCGCCCTTTGACGTTGGAGTCCACGTTCTTTAATAGTGGACTCTTGTTCCAAACTGGAACAACACTCAACCCTATCTCGGTCTATTCTTTTGATTTATAAGGGATTTTGCCGATTTCGGCCTATTG…
202	119024	> Addgene NGS Result	TGGCGAATGGGACGCGCCCTGTAGCGGCGCATTAAGCGCGGCGGGTGTGGTGGTTACGCGCAGCGTGACCGCTACACTTGCCAGCGCCCTAGCGCCCGCTCCTTTCGCTTTCTTCCCTTCCTTTCTCGCCACGTTCGCCGGCTTTCCCCGTCAAGCTCTAAATCGGGGGCTCCCTTTAGGGTTCCGATTTAGTGCTTTACGGCACCTCGACCCCAAAAAACTTGATTAGGGTGATGGTTCACGTAGTGGGCCATCGCCCTGATAGACGGTTTTTCGCCCTTTGACGTTGGAGTCCACGTTCTTTAATAGTGGACTCTTGTTCCAAACTGGAACAACACTCAACCCTATCTCGGTCTATTCTTTTGATTTATAAGGGATTTTGCCGATTTCGGCCTATTG…
203	119025	> Addgene NGS Result	TGGCGAATGGGACGCGCCCTGTAGCGGCGCATTAAGCGCGGCGGGTGTGGTGGTTACGCGCAGCGTGACCGCTACACTTGCCAGCGCCCTAGCGCCCGCTCCTTTCGCTTTCTTCCCTTCCTTTCTCGCCACGTTCGCCGGCTTTCCCCGTCAAGCTCTAAATCGGGGGCTCCCTTTAGGGTTCCGATTTAGTGCTTTACGGCACCTCGACCCCAAAAAACTTGATTAGGGTGATGGTTCACGTAGTGGGCCATCGCCCTGATAGACGGTTTTTCGCCCTTTGACGTTGGAGTCCACGTTCTTTAATAGTGGACTCTTGTTCCAAACTGGAACAACACTCAACCCTATCTCGGTCTATTCTTTTGATTTATAAGGGATTTTGCCGATTTCGGCCTATTG…
204	119026	> Addgene NGS Result	TGGCGAATGGGACGCGCCCTGTAGCGGCGCATTAAGCGCGGCGGGTGTGGTGGTTACGCGCAGCGTGACCGCTACACTTGCCAGCGCCCTAGCGCCCGCTCCTTTCGCTTTCTTCCCTTCCTTTCTCGCCACGTTCGCCGGCTTTCCCCGTCAAGCTCTAAATCGGGGGCTCCCTTTAGGGTTCCGATTTAGTGCTTTACGGCACCTCGACCCCAAAAAACTTGATTAGGGTGATGGTTCACGTAGTGGGCCATCGCCCTGATAGACGGTTTTTCGCCCTTTGACGTTGGAGTCCACGTTCTTTAATAGTGGACTCTTGTTCCAAACTGGAACAACACTCAACCCTATCTCGGTCTATTCTTTTGATTTATAAGGGATTTTGCCGATTTCGGCCTATTG…
205	119027	> Addgene NGS Result	TGGCGAATGGGACGCGCCCTGTAGCGGCGCATTAAGCGCGGCGGGTGTGGTGGTTACGCGCAGCGTGACCGCTACACTTGCCAGCGCCCTAGCGCCCGCTCCTTTCGCTTTCTTCCCTTCCTTTCTCGCCACGTTCGCCGGCTTTCCCCGTCAAGCTCTAAATCGGGGGCTCCCTTTAGGGTTCCGATTTAGTGCTTTACGGCACCTCGACCCCAAAAAACTTGATTAGGGTGATGGTTCACGTAGTGGGCCATCGCCCTGATAGACGGTTTTTCGCCCTTTGACGTTGGAGTCCACGTTCTTTAATAGTGGACTCTTGTTCCAAACTGGAACAACACTCAACCCTATCTCGGTCTATTCTTTTGATTTATAAGGGATTTTGCCGATTTCGGCCTATTG…
206	119028	> Addgene NGS Result	TGGCGAATGGGACGCGCCCTGTAGCGGCGCATTAAGCGCGGCGGGTGTGGTGGTTACGCGCAGCGTGACCGCTACACTTGCCAGCGCCCTAGCGCCCGCTCCTTTCGCTTTCTTCCCTTCCTTTCTCGCCACGTTCGCCGGCTTTCCCCGTCAAGCTCTAAATCGGGGGCTCCCTTTAGGGTTCCGATTTAGTGCTTTACGGCACCTCGACCCCAAAAAACTTGATTAGGGTGATGGTTCACGTAGTGGGCCATCGCCCTGATAGACGGTTTTTCGCCCTTTGACGTTGGAGTCCACGTTCTTTAATAGTGGACTCTTGTTCCAAACTGGAACAACACTCAACCCTATCTCGGTCTATTCTTTTGATTTATAAGGGATTTTGCCGATTTCGGCCTATTG…
207	119178	> Addgene NGS Result	TCGCGCGTTTCGGTGATGACGGTGAAAACCTCTGACACATGCAGCTCCCGGAGACGGTCACAGCTTGTCTGTAAGCGGATGCCGGGAGCAGACAAGCCCGTCAGGGCGCGTCAGCGGGTGTTGGCGGGTGTCGGGGCTGGCTTAACTATGCGGCATCAGAGCAGATTGTACTGAGAGTGCACCATATGCGGTGTGAAATACCGCACAGATGCGTAAGGAGAAAATACCGCATCAGGCGCCATTCGCCATTCAGGCTGCGCAACTGTTGGGAAGGGCGATCGGTGCGGGCCTCTTCGCTATTACGCCAGCTGGCGAAAGGGGGATGTGCTGCAAGGCGATTAAGTTGGGTAACGCCAGGGTTTTCCCAGTCACGACGTTGTAAAACGACGGCCAGTGCCA…
207	119178	> pJKW1574 sequence 6057 bps	TCGCGCGTTTCGGTGATGACGGTGAAAACCTCTGACACATGCAGCTCCCGGAGACGGTCACAGCTTGTCTGTAAGCGGATGCCGGGAGCAGACAAGCCCGTCAGGGCGCGTCAGCGGGTGTTGGCGGGTGTCGGGGCTGGCTTAACTATGCGGCATCAGAGCAGATTGTACTGAGAGTGCACCATATGCGGTGTGAAATACCGCACAGATGCGTAAGGAGAAAATACCGCATCAGGCGCCATTCGCCATTCAGGCTGCGCAACTGTTGGGAAGGGCGATCGGTGCGGGCCTCTTCGCTATTACGCCAGCTGGCGAAAGGGGGATGTGCTGCAAGGCGATTAAGTTGGGTAACGCCAGGGTTTTCCCAGTCACGACGTTGTAAAACGACGGCCAGTGCCA…
208	119179	> Addgene NGS Result	TCGCGCGTTTCGGTGATGACGGTGAAAACCTCTGACACATGCAGCTCCCGGAGACGGTCACAGCTTGTCTGTAAGCGGATGCCGGGAGCAGACAAGCCCGTCAGGGCGCGTCAGCGGGTGTTGGCGGGTGTCGGGGCTGGCTTAACTATGCGGCATCAGAGCAGATTGTACTGAGAGTGCACCATATGCGGTGTGAAATACCGCACAGATGCGTAAGGAGAAAATACCGCATCAGGCGCCATTCGCCATTCAGGCTGCGCAACTGTTGGGAAGGGCGATCGGTGCGGGCCTCTTCGCTATTACGCCAGCTGGCGAAAGGGGGATGTGCTGCAAGGCGATTAAGTTGGGTAACGCCAGGGTTTTCCCAGTCACGACGTTGTAAAACGACGGCCAGTGCCA…
208	119179	> pJKW1658 sequence 6048 bps	TCGCGCGTTTCGGTGATGACGGTGAAAACCTCTGACACATGCAGCTCCCGGAGACGGTCACAGCTTGTCTGTAAGCGGATGCCGGGAGCAGACAAGCCCGTCAGGGCGCGTCAGCGGGTGTTGGCGGGTGTCGGGGCTGGCTTAACTATGCGGCATCAGAGCAGATTGTACTGAGAGTGCACCATATGCGGTGTGAAATACCGCACAGATGCGTAAGGAGAAAATACCGCATCAGGCGCCATTCGCCATTCAGGCTGCGCAACTGTTGGGAAGGGCGATCGGTGCGGGCCTCTTCGCTATTACGCCAGCTGGCGAAAGGGGGATGTGCTGCAAGGCGATTAAGTTGGGTAACGCCAGGGTTTTCCCAGTCACGACGTTGTAAAACGACGGCCAGTGCCA…
209	119180	> Addgene NGS Result	TCGCGCGTTTCGGTGATGACGGTGAAAACCTCTGACACATGCAGCTCCCGGAGACGGTCACAGCTTGTCTGTAAGCGGATGCCGGGAGCAGACAAGCCCGTCAGGGCGCGTCAGCGGGTGTTGGCGGGTGTCGGGGCTGGCTTAACTATGCGGCATCAGAGCAGATTGTACTGAGAGTGCACCATATGCGGTGTGAAATACCGCACAGATGCGTAAGGAGAAAATACCGCATCAGGCGCCATTCGCCATTCAGGCTGCGCAACTGTTGGGAAGGGCGATCGGTGCGGGCCTCTTCGCTATTACGCCAGCTGGCGAAAGGGGGATGTGCTGCAAGGCGATTAAGTTGGGTAACGCCAGGGTTTTCCCAGTCACGACGTTGTAAAACGACGGCCAGTGCCA…
209	119180	> pJKW1659 sequence 6048 bps	TCGCGCGTTTCGGTGATGACGGTGAAAACCTCTGACACATGCAGCTCCCGGAGACGGTCACAGCTTGTCTGTAAGCGGATGCCGGGAGCAGACAAGCCCGTCAGGGCGCGTCAGCGGGTGTTGGCGGGTGTCGGGGCTGGCTTAACTATGCGGCATCAGAGCAGATTGTACTGAGAGTGCACCATATGCGGTGTGAAATACCGCACAGATGCGTAAGGAGAAAATACCGCATCAGGCGCCATTCGCCATTCAGGCTGCGCAACTGTTGGGAAGGGCGATCGGTGCGGGCCTCTTCGCTATTACGCCAGCTGGCGAAAGGGGGATGTGCTGCAAGGCGATTAAGTTGGGTAACGCCAGGGTTTTCCCAGTCACGACGTTGTAAAACGACGGCCAGTGCCA…
210	64882	> Coum_RS subclone into pCDNA3.1+	GACGGATCGGGAGATCTCCCGATCCCCTATGGTGCACTCTCAGTACAATCTGCTCTGATGCCGCATAGTTAAGCCAGTATCTGCTCCCTGCTTGTGTGTTGGAGGTCGCTGAGTAGTGCGCGAGCAAAATTTAAGCTACAACAAGGCAAGGCTTGACCGACAATTGCATGAAGAATCTGCTTAGGGTTAGGCGTTTTGCGCTGCTTCGCGATGTACGGGCCAGATATACGCGTTGACATTGATTATTGACTAGTTATTAATAGTAATCAATTACGGGGTCATTAGTTCATAGCCCATATATGGAGTTCCGCGTTACATAACTTACGGTAAATGGCCCGCCTGGCTGACCGCCCAACGACCCCCGCCCATTGACGTCAATAATGACGTATGTTCCCATAG…
210	64882	> CMV-F 5'-CGCAAATGGGCGGTAGGCGTG-3'	CTATATAAGCAGAGCTCTCTGGCTAACTAGAGAACCCACTGCTTACTGGCTTATCGAAATTAATACGACTCACTATAGGGAGACCCAAGCTGGCTAGCGTTTAAACTTAAGCTTGGTACCCCACCATGGCAAGCAGTAACTTGATTAAACAATTGCAAGAGCGGGGGCTGGTAGCCCAGGTGACGGACGAGGAAGCGTTAGCAGAGCGACTGGCGCAAGGCCCGATCGCGCTCGGTTGCGGCTTCGATCCTACCGCTGACAGCTTGCATTTGGGGCATCTTGTTCCATTGGAATGCCTGAAACGCTTCCAGCAGGCGGGCCACAAGCCGGTTGCGCACGTAGGCGGCGCGGGGGGTCTGATTGGCGACCCGAGCTTCAAAGCTGCCGAGCGTAAGCTGA…
210	64882	> F1ori-R 5'-AGGGAAGAAAGCGAAAGGAG-3'	AGTGTAGCGGTCACGCTGCGCGTAACCACCACACCCGCCGCGCTTAATGCGCCGCTACAGGGCGCGTGGGGATACCCCCTAGAGCCCCAGCTGGTTCTTTCCGCCTCAGAAGCCATAGAGCCCACCGCATCCCCAGCATGCCTGCTATTGTCTTCCCAATCCTCCCCCTTGCTGTCCTGCCCCACCCCACCCCCCAGAATAGAATGACACCTACTCAGACAATGCGATGCAATTTCCTCATTTTATTAGGAAAGGACAGTGGGAGTGGCACCTTCCAGGGTCAAGGAAGGCACGGGGGAGGGGCAAACAACAGATGGCTGGCAACTAGAAGGCACAGTCGAGGCTGATCAGCGGGTTTAAACGGGCCCTCTAGATTACTTGTCGTCATCGTCTTTGTAG…
210	64882	> T7 5'-taatacgactcactataggg-3'	GTTTAAACTTAAGCTTGGTACCCCACCATGGCAAGCAGTAACTTGATTAAACAATTGCAAGAGCGGGGGCTGGTAGCCCAGGTGACGGACGAGGAAGCGTTAGCAGAGCGACTGGCGCAAGGCCCGATCGCGCTCGGTTGCGGCTTCGATCCTACCGCTGACAGCTTGCATTTGGGGCATCTTGTTCCATTGGAATGCCTGAAACGCTTCCAGCAGGCGGGCCACAAGCCGGTTGCGCACGTAGGCGGCGCGGGGGGTCTGATTGGCGACCCGAGCTTCAAAGCTGCCGAGCGTAAGCTGAACACCGAAGAAACTGTTCAGGAGTGGGTGGACAAAATCCGTAAGCAGGTTGCCCCGTTCCTCGATTTCGACTGTGGAGAAAACTATCATATCGCGGCG…
210	64882	> BGH-R 5'-tagaaggcacagtcgagg-3'	CCGCGACGCAGTAAGGTAAAACGACCAAACAGACGATCTTCTTCTTTAAAGAAGTATTCAGGATCGGACTGTTTTTCACCGTTAATGGTGATGGCATTGGAGGCGATAGTTTTACGTGCCTGACCACGGGAAGGTTGCAGTTCAGAATCGACCAGTGCCTGCATCAGGTCTGCGCCCTTTTCCATCTCAACCATCGGTACGCCGTCCTGCGCCAGCTGTTCGAAGTCCGCTTCACTCAGCGCACTCAAAGAACCGCTGAACAGGCATTCGGTAATACGTTTTGCCGCCTGTAAACCTTCTTCACCGTGAACCAGACGAGTCACCTGCTCCGCCAGTACATACTGGGCGCGCGGTGCTTTACCGCTGTTTTTATCTTCTTCTTCCAGGGCGTTGATCTCT…
211	63803	> Full Sequence	CATAATGTGCCTGTCAAATGGACGAAGCAGGGATTCTGCAAACCCTATGCTACTCCCTCGAGCCGTCAATTGTCTGATTCGTTACCAATTATGACAACTTGACGGCTACATCATTCACTTTTTCTTCACAACCGGCACGGAACTCGCTCGGGCTGGCCCCGGTGCATTTTTTAAATACCCGCGAGAAATAGAGTTGATCGTCAAAACCAACATTGCGACCGACGGTGGCGATAGGCATCCGGGTGGTGCTCAAAAGCAGCTTCGCCTGGCTGATACGTTGGTCCTCGCGCCAGCTTAAGACGCTAATCCCTAACTGCTGGCGGAAAAGATGTGACAGACGCGACGGCGACAAGCAAACATGCTGTGCGACGCTGGCGATATCAAAATTGCTGTCTGCCA…
211	63803	> CAT-R 5'-GCAACTGACTGAAATGCCTC-3'	ACGGTGGTATATCCAGTGATTTTTTTCTCCATTTTAGCTTCCTTAGCTCCTGAAAATCTCGATAACTCAAAAAATACGCCCGGTAGTGATCTTATTTCATTATGGTGAAAGTTGGAACCTCTTACGTGAACCTAGGCCAGGCATCAAATAAAACGAAAGGCTCAGTCGAAAGACTGGGCCTTTCGTTTTATCTGTTGTTTGTCGGTGAACGCTCTCTACTAGAGTCACACTGGCTCACCTTCGGGTGGGCCTTTCTGCGTTTATACCACAGCACAGCCATATGGCATTCACAACCGCGAAAAAAAACCCCGCCCTGTCAGGGGCGGGGTTTTTTTTTACACAGCAGACGTCGAAGATCTTTATTAAGCACCGGTGCTGTGACGACCTTGTGTGTGTGTG…
211	63803	> pBAD-F 5'-ATGCCATAGCATTTTTATCC-3'	CGCAACTCTCTACTGTTTCTCCATACCCGTGAATTCAACCAATATACCAAATAAAGAGTCGAGGAGGTCAAGGATGGCATTCGAACAACGTATTGAAGCTGCTATGGCTGCTGCTATTGCACGTGGCCAGGGTAGCGAAGCTCCGTCCAAACTGGCAACTGCGCTGGACTACGCTGTCACCCCTGGTGGTGCGCGCATTCGTCCGACTCTGCTGCTGTCTGTCGCCACCGCTTGCGGCGATGACCGTCCTGCCCTGAGCGACGCGGCTGCGGTTGCCCTGGAACTGATCCATTGCGCTTCTCTGGTGCATGACGACCTGCCGTGCTTCGACGACGCTGAAATCCGTCGTGGTAAGCCAACCGTTCATCGTGCATACAGCGAACCGCTGGCTATCCTGAC…
212	63804	> Full Sequence	CATAATGTGCCTGTCAAATGGACGAAGCAGGGATTCTGCAAACCCTATGCTACTCCCTCGAGCCGTCAATTGTCTGATTCGTTACCAATTATGACAACTTGACGGCTACATCATTCACTTTTTCTTCACAACCGGCACGGAACTCGCTCGGGCTGGCCCCGGTGCATTTTTTAAATACCCGCGAGAAATAGAGTTGATCGTCAAAACCAACATTGCGACCGACGGTGGCGATAGGCATCCGGGTGGTGCTCAAAAGCAGCTTCGCCTGGCTGATACGTTGGTCCTCGCGCCAGCTTAAGACGCTAATCCCTAACTGCTGGCGGAAAAGATGTGACAGACGCGACGGCGACAAGCAAACATGCTGTGCGACGCTGGCGATATCAAAATTGCTGTCTGCCA…
212	63804	> pBAD-F 5'-ATGCCATAGCATTTTTATCC-3'	CTCTCTACTGTTTCTCCATACCCGTGAATTCAACCAATATACCAAATAAAGAGTTGAGGCGGTCAAGGATGGCATTCGAACAACGTATTGAAGCTGCTATGGCTGCTGCTATTGCACGTGGCCAGGGTAGCGAAGCTCCGTCCAAACTGGCAACTGCGCTGGACTACGCTGTCACCCCTGGTGGTGCGCGCATTCGTCCGACTCTGCTGCTGTCTGTCGCCACCGCTTGCGGCGATGACCGTCCTGCCCTGAGCGACGCGGCTGCGGTTGCCCTGGAACTGATCCATTGCGCTTCTCTGGTGCATGACGACCTGCCGTGCTTCGACGACGCTGAAATCCGTCGTGGTAAGCCAACCGTTCATCGTGCATACAGCGAACCGCTGGCTATCCTGACTGGTG…
212	63804	> CAT-R 5'-GCAACTGACTGAAATGCCTC-3'	TATATCCAGTGATTTTTTTCTCCATTTTAGCTTCCTTAGCTCCTGAAAATCTCGATAACTCAAAAAATACGCCCGGTAGTGATCTTATTTCATTATGGTGAAAGTTGGAACCTCTTACGTGAACCTAGGCCAGGCATCAAATAAAACGAAAGGCTCAGTCGAAAGACTGGGCCTTTCGTTTTATCTGTTGTTTGTCGGTGAACGCTCTCTACTAGAGTCACACTGGCTCACCTTCGGGTGGGCCTTTCTGCGTTTATACCACAGCACAGCCATATGGCATTCACAACCGCGAAAAAAAACCCCGCCCTGTCAGGGGCGGGGTTTTTTTTTACACAGCAGACGTCGAAGATCTTTATTAAGCACCGGTGCTGTGACGACCTTGTGTGTGTGTGTGTTATG…
212	63804	> CrtE-F3 5'-CCTGAAAGACATCCTGGGTG-3'	ATACTAAGGGGATCCGAAATGATTGCTTCTGCTGATCTGGATGCGTGTCGTGAAATGATTCGTACCGGCTCCTATAGCTTTCATGCCGCTTCTCGTCTGCTGCCGGAACGCGTACGTGCGCCGAGCCTGGCGCTGTACGCCTTCTGCCGTGTAGCTGACGATGCTGTGGATGAAGCTGTTAACGATGGCCAGCGTGAAGAAGATGCTGAAGTGAAACGCCGCGCAGTACTGAGCCTGCGTGATCGTCTGGATCTGGTGTATGGCGGCCGTCCGCGTAACGCTCCTGCTGACCGCGCCTTTGCGGCGGTCGTCGAAGAATTTGAAATGCCGCGTGCTCTGCCGGAAGCGCTGCTGGAAGGTCTGGCGTGGGATGCGGTAGGCCGTTCCTACGACTCCTTC…
212	63804	> CrtB-F 5'-GTCGCATTCCTGGTTAACGC-3'	CGTCTGGGTAACCGTGCGAACCCGATCTAACTCGAAGCTTAAACCCAACAAATTAGACTATAAGGAGGTTAATAATGCCATCTATTTCTCCAGCCTCTGACGCTGATCGTGCTCTGGTTATCGGCTCTGGCCTGGGCGGCCTGGCCGCTGCTATGCGTCTGGGTGCAAAAGGTTGGCGTGTTACCGTAATCGATAAACTGGACGTTCCGGGTGGCCGTGGCTCCAGCATCACGCAGGAGGGCCATCGTTTTGACCTGGGCCCGACCATTGTTACTGTACCTCAAAGCCTGCGTGACCTGTGGAAAACTTGCGGTCGCGACTTCGACGCAGATGTGGAGCTGAAACCGATTGACCCATTCTACGAAGTTCGTTGGCCA
213	63805	> Full Sequence	CATAATGTGCCTGTCAAATGGACGAAGCAGGGATTCTGCAAACCCTATGCTACTCCCTCGAGCCGTCAATTGTCTGATTCGTTACCAATTATGACAACTTGACGGCTACATCATTCACTTTTTCTTCACAACCGGCACGGAACTCGCTCGGGCTGGCCCCGGTGCATTTTTTAAATACCCGCGAGAAATAGAGTTGATCGTCAAAACCAACATTGCGACCGACGGTGGCGATAGGCATCCGGGTGGTGCTCAAAAGCAGCTTCGCCTGGCTGATACGTTGGTCCTCGCGCCAGCTTAAGACGCTAATCCCTAACTGCTGGCGGAAAAGATGTGACAGACGCGACGGCGACAAGCAAACATGCTGTGCGACGCTGGCGATATCAAAATTGCTGTCTGCCA…
213	63805	> CAT-R 5'-GCAACTGACTGAAATGCCTC-3'	ACGGTGGTATATCCAGTGATTTTTTTCTCCATTTTAGCTTCCTTAGCTCCTGAAAATCTCGATAACTCAAAAAATACGCCCGGTAGTGATCTTATTTCATTATGGTGAAAGTTGGAACCTCTTACGTGAACCTAGGCCAGGCATCAAATAAAACGAAAGGCTCAGTCGAAAGACTGGGCCTTTCGTTTTATCTGTTGTTTGTCGGTGAACGCTCTCTACTAGAGTCACACTGGCTCACCTTCGGGTGGGCCTTTCTGCGTTTATACCACAGCACAGCCATATGGCATTCACAACCGCGAAAAAAAACCCCGCCCTGTCAGGGGCGGGGTTTTTTTTTACACAGCAGACGTCGAAGATCTTTATTAAGCACCGGTGCTGTGACGACCTTGTGTGTGTGTG…
213	63805	> pBAD-F 5'-ATGCCATAGCATTTTTATCC-3'	CGCAACTCTCTACTGTTTCTCCATACCCGTGAATTCAACCAATATACCAAATAAAGAGTTGCGGAGGTCAAGGATGGCATTCGAACAACGTATTGAAGCTGCTATGGCTGCTGCTATTGCACGTGGCCAGGGTAGCGAAGCTCCGTCCAAACTGGCAACTGCGCTGGACTACGCTGTCACCCCTGGTGGTGCGCGCATTCGTCCGACTCTGCTGCTGTCTGTCGCCACCGCTTGCGGCGATGACCGTCCTGCCCTGAGCGACGCGGCTGCGGTTGCCCTGGAACTGATCCATTGCGCTTCTCTGGTGCATGACGACCTGCCGTGCTTCGACGACGCTGAAATCCGTCGCGGTAAGCCAACCGTTCATCGTGCATACAGCGAACCGCTGGCTATCCTGAC…
214	63806	> Full Sequence	CATAATGTGCCTGTCAAATGGACGAAGCAGGGATTCTGCAAACCCTATGCTACTCCCTCGAGCCGTCAATTGTCTGATTCGTTACCAATTATGACAACTTGACGGCTACATCATTCACTTTTTCTTCACAACCGGCACGGAACTCGCTCGGGCTGGCCCCGGTGCATTTTTTAAATACCCGCGAGAAATAGAGTTGATCGTCAAAACCAACATTGCGACCGACGGTGGCGATAGGCATCCGGGTGGTGCTCAAAAGCAGCTTCGCCTGGCTGATACGTTGGTCCTCGCGCCAGCTTAAGACGCTAATCCCTAACTGCTGGCGGAAAAGATGTGACAGACGCGACGGCGACAAGCAAACATGCTGTGCGACGCTGGCGATATCAAAATTGCTGTCTGCCA…
214	63806	> CAT-R 5'-GCAACTGACTGAAATGCCTC-3'	TGGTATATCCAGTGATTTTTTTCTCCATTTTAGCTTCCTTAGCTCCTGAAAATCTCGATAACTCAAAAAATACGCCCGGTAGTGATCTTATTTCATTATGGTGAAAGTTGGAACCTCTTACGTGAACCTAGGCCAGGCATCAAATAAAACGAAAGGCTCAGTCGAAAGACTGGGCCTTTCGTTTTATCTGTTGTTTGTCGGTGAACGCTCTCTACTAGAGTCACACTGGCTCACCTTCGGGTGGGCCTTTCTGCGTTTATACCACAGCACAGCCATATGGCATTCACAACCGCGAAAAAAAACCCCGCCCTGTCAGGGGCGGGGTTTTTTTTTACACAGCAGACGTCGAAGATCTTTATTAAGCACCGGTGCTGTGACGACCTTGTGTGTGTGTGTGTT…
214	63806	> pBAD-F 5'-ATGCCATAGCATTTTTATCC-3'	CGCAACTCTCTACTGTTTCTCCATACCCGTGAATTCAACCAATATACCAAATAAAGAGTTGAGGACGTCAAGGATGGCATTCGAACAACGTATTGAAGCTGCTATGGCTGCTGCTATTGCACGTGGCCAGGGTAGCGAAGCTCCGTCCAAACTGGCAACTGCGCTGGACTACGCTGTCACCCCTGGTGGTGCGCGCATTCGTCCGACTCTGCTGCTGTCTGTCGCCACCGCTTGCGGCGATGACCGTCCTGCCCTGAGCGACGCGGCTGCGGTTGCCCTGGAACTGATCCATTGCGCTTCTCTGGTGCATGACGACCTGCCGTGCTTCGACGACGCTGAAATCCGTCGTGGTAAGCCAACCGTTCATCGTGCATACAGCGAACCGCTGGCTATCCTGAC…
215	63807	> Full Sequence	CATAATGTGCCTGTCAAATGGACGAAGCAGGGATTCTGCAAACCCTATGCTACTCCCTCGAGCCGTCAATTGTCTGATTCGTTACCAATTATGACAACTTGACGGCTACATCATTCACTTTTTCTTCACAACCGGCACGGAACTCGCTCGGGCTGGCCCCGGTGCATTTTTTAAATACCCGCGAGAAATAGAGTTGATCGTCAAAACCAACATTGCGACCGACGGTGGCGATAGGCATCCGGGTGGTGCTCAAAAGCAGCTTCGCCTGGCTGATACGTTGGTCCTCGCGCCAGCTTAAGACGCTAATCCCTAACTGCTGGCGGAAAAGATGTGACAGACGCGACGGCGACAAGCAAACATGCTGTGCGACGCTGGCGATATCAAAATTGCTGTCTGCCA…
215	63807	> CAT-R 5'-GCAACTGACTGAAATGCCTC-3'	CAACGGTGGTATATCCAGTGATTTTTTTCTCCATTTTAGCTTCCTTAGCTCCTGAAAATCTCGATAACTCAAAAAATACGCCCGGTAGTGATCTTATTTCATTATGGTGAAAGTTGGAACCTCTTACGTGAACCTAGGCCAGGCATCAAATAAAACGAAAGGCTCAGTCGAAAGACTGGGCCTTTCGTTTTATCTGTTGTTTGTCGGTGAACGCTCTCTACTAGAGTCACACTGGCTCACCTTCGGGTGGGCCTTTCTGCGTTTATACCACAGCACAGCCATATGGCATTCACAACCGCGAAAAAAAACCCCGCCCTGTCAGGGGCGGGGTTTTTTTTTACACAGCAGACGTCGAAGATCTTTATTAAGCACCGGTGCTGTGACGACCTTGTGTGTGTG…
215	63807	> pBAD-F 5'-ATGCCATAGCATTTTTATCC-3'	CTCTCTACTGTTTCTCCATACCCGTGAATTCAACCAATATACCAAATAAAGAGTCGAGGCGGTCAAGGATGGCATTCGAACAACGTATTGAAGCTGCTATGGCTGCTGCTATTGCACGTGGCCAGGGTAGCGAAGCTCCGTCCAAACTGGCAACTGCGCTGGACTACGCTGTCACCCCTGGTGGTGCGCGCATTCGTCCGACTCTGCTGCTGTCTGTCGCCACCGCTTGCGGCGATGACCGTCCTGCCCTGAGCGACGCGGCTGCGGTTGCCCTGGAACTGATCCATTGCGCTTCTCTGGTGCATGACGACCTGCCGTGCTTCGACGACGCTGAAATCCGTCGTGGTAAGCCAACCGTTCATCGTGCATACAGCGAACCGCTGGCTATCCTGACTGGTG…
216	63808	> Full Sequence	CATAATGTGCCTGTCAAATGGACGAAGCAGGGATTCTGCAAACCCTATGCTACTCCCTCGAGCCGTCAATTGTCTGATTCGTTACCAATTATGACAACTTGACGGCTACATCATTCACTTTTTCTTCACAACCGGCACGGAACTCGCTCGGGCTGGCCCCGGTGCATTTTTTAAATACCCGCGAGAAATAGAGTTGATCGTCAAAACCAACATTGCGACCGACGGTGGCGATAGGCATCCGGGTGGTGCTCAAAAGCAGCTTCGCCTGGCTGATACGTTGGTCCTCGCGCCAGCTTAAGACGCTAATCCCTAACTGCTGGCGGAAAAGATGTGACAGACGCGACGGCGACAAGCAAACATGCTGTGCGACGCTGGCGATATCAAAATTGCTGTCTGCCA…
216	63808	> pBAD-F 5'-ATGCCATAGCATTTTTATCC-3'	CTCTCTACTGTTTCTCCATACCCGTGAATTCAACCAATATACCAAATAAAGAGTCGAGGAGGTCAAGGATGGCATTCGAACAACGTATTGAAGCTGCTATGGCTGCTGCTATTGCACGTGGCCAGGGTAGCGAAGCTCCGTCCAAACTGGCAACTGCGCTGGACTACGCTGTCACCCCTGGTGGTGCGCGCATTCGTCCGACTCTGCTGCTGTCTGTCGCCACCGCTTGCGGCGATGACCGTCCTGCCCTGAGCGACGCGGCTGCGGTTGCCCTGGAACTGATCCATTGCGCTTCTCTGGTGCATGACGACCTGCCGTGCTTCGACGACGCTGAAATCCGTCGTGGTAAGCCAACCGTTCATCGTGCATACAGCGAACCGCTGGCTATCCTGACTGGTG…
216	63808	> CAT-R 5'-GCAACTGACTGAAATGCCTC-3'	TCAACGGTGGTATATCCAGTGATTTTTTTCTCCATTTTAGCTTCCTTAGCTCCTGAAAATCTCGATAACTCAAAAAATACGCCCGGTAGTGATCTTATTTCATTATGGTGAAAGTTGGAACCTCTTACGTGAACCTAGGCCAGGCATCAAATAAAACGAAAGGCTCAGTCGAAAGACTGGGCCTTTCGTTTTATCTGTTGTTTGTCGGTGAACGCTCTCTACTAGAGTCACACTGGCTCACCTTCGGGTGGGCCTTTCTGCGTTTATACCACAGCACAGCCATATGGCATTCACAACCGCGAAAAAAAACCCCGCCCTGTCAGGGGCGGGGTTTTTTTTTACACAGCAGACGTCGAAGATCTTTATTAAGCACCGGTGCTGTGACGACCTTGTGTGTGT…
217	63809	> Full Sequence	CATAATGTGCCTGTCAAATGGACGAAGCAGGGATTCTGCAAACCCTATGCTACTCCCTCGAGCCGTCAATTGTCTGATTCGTTACCAATTATGACAACTTGACGGCTACATCATTCACTTTTTCTTCACAACCGGCACGGAACTCGCTCGGGCTGGCCCCGGTGCATTTTTTAAATACCCGCGAGAAATAGAGTTGATCGTCAAAACCAACATTGCGACCGACGGTGGCGATAGGCATCCGGGTGGTGCTCAAAAGCAGCTTCGCCTGGCTGATACGTTGGTCCTCGCGCCAGCTTAAGACGCTAATCCCTAACTGCTGGCGGAAAAGATGTGACAGACGCGACGGCGACAAGCAAACATGCTGTGCGACGCTGGCGATATCAAAATTGCTGTCTGCCA…
217	63809	> CAT-R 5'-GCAACTGACTGAAATGCCTC-3'	TCAACGGTGGTATATCCAGTGATTTTTTTCTCCATTTTAGCTTCCTTAGCTCCTGAAAATCTCGATAACTCAAAAAATACGCCCGGTAGTGATCTTATTTCATTATGGTGAAAGTTGGAACCTCTTACGTGAACCTAGGCCAGGCATCAAATAAAACGAAAGGCTCAGTCGAAAGACTGGGCCTTTCGTTTTATCTGTTGTTTGTCGGTGAACGCTCTCTACTAGAGTCACACTGGCTCACCTTCGGGTGGGCCTTTCTGCGTTTATACCACAGCACAGCCATATGGCATTCACAACCGCGAAAAAAAACCCCGCCCTGTCAGGGGCGGGGTTTTTTTTTACACAGCAGACGTCGAAGATCTTTATTAAGCACCGGTGCTGTGACGACCTTGTGTGTGT…
217	63809	> pBAD-F 5'-ATGCCATAGCATTTTTATCC-3'	TCTCTACTGTTTCTCCATACCCGTGAATTCAACCAATATACCAAATAAAGAGTCGAGGAGGTCAAGGATGGCATTCGAACAACGTATTGAAGCTGCTATGGCTGCTGCTATTGCACGTGGCCAGGGTAGCGAAGCTCCGTCCAAACTGGCAACTGCGCTGGACTACGCTGTCACCCCTGGTGGTGCGCGCATTCGTCCGACTCTGCTGCTGTCTGTCGCCACCGCTTGCGGCGATGACCGTCCTGCCCTGAGCGACGCGGCTGCGGTTGCCCTGGAACTGATCCATTGCGCTTCTCTGGTGCATGACGACCTGCCGTGCTTCGACGACGCTGAAATCCGTCGTGGTAAGCCAACCGTTCATCGTGCATACAGCGAACCGCTGGCTATCCTGACTGGTGA…
218	63810	> Full Sequence	CATAATGTGCCTGTCAAATGGACGAAGCAGGGATTCTGCAAACCCTATGCTACTCCCTCGAGCCGTCAATTGTCTGATTCGTTACCAATTATGACAACTTGACGGCTACATCATTCACTTTTTCTTCACAACCGGCACGGAACTCGCTCGGGCTGGCCCCGGTGCATTTTTTAAATACCCGCGAGAAATAGAGTTGATCGTCAAAACCAACATTGCGACCGACGGTGGCGATAGGCATCCGGGTGGTGCTCAAAAGCAGCTTCGCCTGGCTGATACGTTGGTCCTCGCGCCAGCTTAAGACGCTAATCCCTAACTGCTGGCGGAAAAGATGTGACAGACGCGACGGCGACAAGCAAACATGCTGTGCGACGCTGGCGATATCAAAATTGCTGTCTGCCA…
218	63810	> CAT-R 5'-GCAACTGACTGAAATGCCTC-3'	TCAACGGTGGTATATCCAGTGATTTTTTTCTCCATTTTAGCTTCCTTAGCTCCTGAAAATCTCGATAACTCAAAAAATACGCCCGGTAGTGATCTTATTTCATTATGGTGAAAGTTGGAACCTCTTACGTGAACCTAGGCCAGGCATCAAATAAAACGAAAGGCTCAGTCGAAAGACTGGGCCTTTCGTTTTATCTGTTGTTTGTCGGTGAACGCTCTCTACTAGAGTCACACTGGCTCACCTTCGGGTGGGCCTTTCTGCGTTTATACCACAGCACAGCCATATGGCATTCACAACCGCGAAAAAAAACCCCGCCCTGTCAGGGGCGGGGTTTTTTTTTACACAGCAGACGTCGAAGATCTTTATTAAGCACCGGTGCTGTGACGACCTTGTGTGTGT…
218	63810	> pBAD-F 5'-ATGCCATAGCATTTTTATCC-3'	CTCTCTACTGTTTCTCCATACCCGTGAATTCAACCAATATACCAAATAAAGAGTTGAGGACGTCAAGGATGGCATTCGAACAACGTATTGAAGCTGCTATGGCTGCTGCTATTGCACGTGGCCAGGGTAGCGAAGCTCCGTCCAAACTGGCAACTGCGCTGGACTACGCTGTCACCCCTGGTGGTGCGCGCATTCGTCCGACTCTGCTGCTGTCTGTCGCCACCGCTTGCGGCGATGACCGTCCTGCCCTGAGCGACGCGGCTGCGGTTGCCCTGGAACTGATCCATTGCGCTTCTCTGGTGCATGACGACCTGCCGTGCTTCGACGACGCTGAAATCCGTCGTGGTAAGCCAACCGTTCATCGTGCATACAGCGAACCGCTGGCTATCCTGACTGGTG…
219	63811	> Full Sequence	TCTCCATACCCGTGAATTCGATTTTTAGGAACAGTTAAGGAGGTTAATAATGGCATTCGAACAACGTATTGAAGCTGCTATGGCTGCTGCTATTGCACGTGGCCAGGGTAGCGAAGCTCCGTCCAAACTGGCAACTGCGCTGGACTACGCTGTCACCCCTGGTGGTGCGCGCATTCGTCCGACTCTGCTGCTGTCTGTCGCCACCGCTTGCGGCGATGACCGTCCTGCCCTGAGCGACGCGGCTGCGGTTGCCCTGGAACTGATCCATTGCGCTTCTCTGGTGCATGACGACCTGCCGTGCTTCGACGACGCTGAAATCCGTCGTGGTAAGCCAACCGTTCATCGTGCATACAGCGAACCGCTGGCTATCCTGACTGGTGATTCCCTGATCGTTATGGG…
219	63811	> CAT-R 5'-GCAACTGACTGAAATGCCTC-3'	TATATCCAGTGATTTTTTTCTCCATTTTAGCTTCCTTAGCTCCTGAAAATCTCGATAACTCAAAAAATACGCCCGGTAGTGATCTTATTTCATTATGGTGAAAGTTGGAACCTCTTACGTGAACCTAGGCCAGGCATCAAATAAAACGAAAGGCTCAGTCGAAAGACTGGGCCTTTCGTTTTATCTGTTGTTTGTCGGTGAACGCTCTCTACTAGAGTCACACTGGCTCACCTTCGGGTGGGCCTTTCTGCGTTTATACCACAGCACAGCCATATGGCATTCACAACCGCGAAAAAAAACCCCGCCCTGTCAGGGGCGGGGTTTTTTTTTACACAGCAGACGTCGAAGATCTTTATTAAGCACCGGTGCTGTGACGACCTTGTGTGTGTGTGTTATGGT…
219	63811	> pBAD-F 5'-ATGCCATAGCATTTTTATCC-3'	ATCGCAACTCTCTACTGTTTCTCCATACCCGTGAATTCGATTTTTAGGAACAGTTAAGGAGGTTAATAATGGCATTCGAACAACGTATTGAAGCTGCTATGGCTGCTGCTATTGCACGTGGCCAGGGTAGCGAAGCTCCGTCCAAACTGGCAACTGCGCTGGACTACGCTGTCACCCCTGGTGGTGCGCGCATTCGTCCGACTCTGCTGCTGTCTGTCGCCACCGCTTGCGGCGATGACCGTCCTGCCCTGAGCGACGCGGCTGCGGTTGCCCTGGAACTGATCCATTGCGCTTCTCTGGTGCATGACGACCTGCCGTGCTTCGACGACGCTGAAATCCGTCGTGGTAAGCCAACCGTTCATCGTGCATACAGCGAACCGCTGGCTATCCTGACTGGTG…
220	63812	> Full Sequence	CATAATGTGCCTGTCAAATGGACGAAGCAGGGATTCTGCAAACCCTATGCTACTCCCTCGAGCCGTCAATTGTCTGATTCGTTACCAATTATGACAACTTGACGGCTACATCATTCACTTTTTCTTCACAACCGGCACGGAACTCGCTCGGGCTGGCCCCGGTGCATTTTTTAAATACCCGCGAGAAATAGAGTTGATCGTCAAAACCAACATTGCGACCGACGGTGGCGATAGGCATCCGGGTGGTGCTCAAAAGCAGCTTCGCCTGGCTGATACGTTGGTCCTCGCGCCAGCTTAAGTTATGTAAAGCCTGGGGTGCCTAATGAGTGAGCTAACTCACATTAATTGCGTTGCGCTCACTGCCCGCTTTCCAGTCGGGAAACCTGTCGTGCCAGCTGC…
220	63812	> CAT-R 5'-GCAACTGACTGAAATGCCTC-3'	CGGTGGTATATCCAGTGATTTTTTTCTCCATTTTAGCTTCCTTAGCTCCTGAAAATCTCGATAACTCAAAAAATACGCCCGGTAGTGATCTTATTTCATTATGGTGAAAGTTGGAACCTCTTACGTGAACCTAGGCCAGGCATCAAATAAAACGAAAGGCTCAGTCGAAAGACTGGGCCTTTCGTTTTATCTGTTGTTTGTCGGTGAACGCTCTCTACTAGAGTCACACTGGCTCACCTTCGGGTGGGCCTTTCTGCGTTTATACCACAGCACAGCCATATGGCATTCACAACCGCGAAAAAAAACCCCGCCCTGTCAGGGGCGGGGTTTTTTTTTACACAGCAGACGTCGAAGATCTTTATTAAGCACCGGTGCTGTGACGACCTTGTGTGTGTGTTA…
220	63812	> LacI-R 5'-GGCATACTCTGCGACATCGT-3'	GACTCTCTTCCGGGCGCTATCATGCCATACCGCGAAAGGTTTTGCGCCATTCGATGGTGTCAACGTAAATGCATGCCGCTTCGCCTTCCGGCCACCAGAATAGCCTGCGATTCAACGTCGACAATTGTGAGCGGATAACAATTGACATTGTGAGCGGATAACAAGATACTGAGCACATCAGCAGGACGCACTGACCGAATTCGATTTTTAGGAACAGTTAAGGAGGTTAATAATGGCATTCGAACAACGTATTGAAGCTGCTATGGCTGCTGCTATTGCACGTGGCCAGGGTAGCGAAGCTCCGTCCAAACTGGCAACTGCGCTGGACTACGCTGTCACCCCTGGTGGTGCGCGCATTCGTCCGACTCTGCTGCTGTCTGTCGCCACCGCTTGCGGCGA…
221	63816	> Full Sequence	TACGTGCCGATCAACGTCTCATTTTCGCCAGATATCCTCGAGCGCGGAATTCCCTAGGGGATCCGTTGACGGCTAGCTCAGTCCTAGGTACAGTGCTAGCTTCTAGAAACGACGTCGACGATCACAACTTGATGTCGTATTCATGGCGAGCTCTGAAGACGTTATCAAAGAGTTCATGCGTTTCAAAGTTCGTATGGAAGGTTCCGTTAACGGTCACGAGTTCGAAATCGAAGGTGAAGGTGAAGGTCGTCCGTACGAAGGTACCCAGACCGCTAAACTGAAAGTTACCAAAGGTGGTCCGCTGCCGTTCGCTTGGGACATCCTGTCCCCGCAGTTCCAGTACGGTTCCAAAGCTTACGTTAAACACCCGGCTGACATCCCGGACTACCTGAAACTGTC…
221	63816	> jkRFP-F 5'-tggtcactacgacgctgaag-3'	CCGACATCAAACTGGACATCACCTCCCACAACGAAGACTACACCATCGTTGAACAGTACGAACGTGCTGAAGGTCGTCACTCCACCGGTGCTTAATAAGGCCGGCCGTGCTAGTGTAGATCGCTACTAGAGCCAGGCATCAAATAAAACGAAAGGCTCAGTCGAAAGACTGGGCCTTTCGTTTTATCTGTTGTTTGTCGGTGAACGCTCTCTACTAGAGTCACACTGGCTCACCTTCGGGTGGGCCTTTCTGCGTTTATACAATTGACTAGTCCAACTGCAGAAAAGCGGCCGCGGCATCAAATAAAACGAAAGGCTCAGTCGAAAGACTGGGCCTTTCGTTTTATCTGTTGTTTGTCGGTGAACGCTCTCCTGAGTAGGACAAATCCGCCGCCCTAGA…
221	63816	> jkRFP-R 5'-gctttggaaccgtactggaa-3'	TTTGGTAACTTTCAGTTTAGCGGTCTGGGTACCTTCGTACGGACGACCTTCACCTTCACCTTCGATTTCGAACTCGTGACCGTTAACGGAACCTTCCATACGAACTTTGAAACGCATGAACTCTTTGATAACGTCTTCAGAGCTCGCCATGAATACGACATCAAGTTGTGATCGTCGACGTCGTTTCTAGAAGCTAGCACTGTACCTAGGACTGAGCTAGCCGTCAACGGATCCCCTAGGGAATTCCGCGCTCGAGGATATCTGGCGAAAATGAGACGTTGATCGGCACGTAAGAGGTTCCAACTTTCACCATAATGAAATAAGATCACTACCGGGCGTATTTTTTGAGTTATCGAGATTTTCAGGAGCTAAGGAAGCTAAAATGGAGAAAAAAATCAC…
222	63817	> Full Sequence	TACGTGCCGATCAACGTCTCATTTTCGCCAGATATCCTCGAGCGCGGAATTCCCTAGGGGATCCGTTGACGGCTAGCTCAGTCCTAGGTACAGTGCTAGCTTCTAGAAACGACGTCGACGATCACAACTTGATGATGTATTCATGGCGAGCTCTGAAGACGTTATCAAAGAGTTCATGCGTTTCAAAGTTCGTATGGAAGGTTCCGTTAACGGTCACGAGTTCGAAATCGAAGGTGAAGGTGAAGGTCGTCCGTACGAAGGTACCCAGACCGCTAAACTGAAAGTTACCAAAGGTGGTCCGCTGCCGTTCGCTTGGGACATCCTGTCCCCGCAGTTCCAGTACGGTTCCAAAGCTTACGTTAAACACCCGGCTGACATCCCGGACTACCTGAAACTGTC…
222	63817	> jkRFP-F 5'-tggtcactacgacgctgaag-3'	CCGACATCAAACTGGACATCACCTCCCACAACGAAGACTACACCATCGTTGAACAGTACGAACGTGCTGAAGGTCGTCACTCCACCGGTGCTTAATAAGGCCGGCCGTGCTAGTGTAGATCGCTACTAGAGCCAGGCATCAAATAAAACGAAAGGCTCAGTCGAAAGACTGGGCCTTTCGTTTTATCTGTTGTTTGTCGGTGAACGCTCTCTACTAGAGTCACACTGGCTCACCTTCGGGTGGGCCTTTCTGCGTTTATACAATTGACTAGTCCAACTGCAGAAAAGCGGCCGCGGCATCAAATAAAACGAAAGGCTCAGTCGAAAGACTGGGCCTTTCGTTTTATCTGTTGTTTGTCGGTGAACGCTCTCCTGAGTAGGACAAATCCGCCGCCCTAGA…
222	63817	> jkRFP-R 5'-gctttggaaccgtactggaa-3'	TTTGGTAACTTTCAGTTTAGCGGTCTGGGTACCTTCGTACGGACGACCTTCACCTTCACCTTCGATTTCGAACTCGTGACCGTTAACGGAACCTTCCATACGAACTTTGAAACGCATGAACTCTTTGATAACGTCTTCAGAGCTCGCCATGAATACATCATCAAGTTGTGATCGTCGACGTCGTTTCTAGAAGCTAGCACTGTACCTAGGACTGAGCTAGCCGTCAACGGATCCCCTAGGGAATTCCGCGCTCGAGGATATCTGGCGAAAATGAGACGTTGATCGGCACGTAAGAGGTTCCAACTTTCACCATAATGAAATAAGATCACTACCGGGCGTATTTTTTGAGTTATCGAGATTTTCAGGAGCTAAGGAAGCTAAAATGGAGAAAAAAATCAC…
223	63818	> Full Sequence	TACGTGCCGATCAACGTCTCATTTTCGCCAGATATCCTCGAGCGCGGAATTCCCTAGGGGATCCGTTGACGGCTAGCTCAGTCCTAGGTACAGTGCTAGCTTCTAGAAACGACGTCGACGATCACAACTTCATGGCGTATTCATGGCGAGCTCTGAAGACGTTATCAAAGAGTTCATGCGTTTCAAAGTTCGTATGGAAGGTTCCGTTAACGGTCACGAGTTCGAAATCGAAGGTGAAGGTGAAGGTCGTCCGTACGAAGGTACCCAGACCGCTAAACTGAAAGTTACCAAAGGTGGTCCGCTGCCGTTCGCTTGGGACATCCTGTCCCCGCAGTTCCAGTACGGTTCCAAAGCTTACGTTAAACACCCGGCTGACATCCCGGACTACCTGAAACTGTC…
223	63818	> jkRFP-F 5'-tggtcactacgacgctgaag-3'	CCGACATCAAACTGGACATCACCTCCCACAACGAAGACTACACCATCGTTGAACAGTACGAACGTGCTGAAGGTCGTCACTCCACCGGTGCTTAATAAGGCCGGCCGTGCTAGTGTAGATCGCTACTAGAGCCAGGCATCAAATAAAACGAAAGGCTCAGTCGAAAGACTGGGCCTTTCGTTTTATCTGTTGTTTGTCGGTGAACGCTCTCTACTAGAGTCACACTGGCTCACCTTCGGGTGGGCCTTTCTGCGTTTATACAATTGACTAGTCCAACTGCAGAAAAGCGGCCGCGGCATCAAATAAAACGAAAGGCTCAGTCGAAAGACTGGGCCTTTCGTTTTATCTGTTGTTTGTCGGTGAACGCTCTCCTGAGTAGGACAAATCCGCCGCCCTAGA…
223	63818	> jkRFP-R 5'-gctttggaaccgtactggaa-3'	TTTGGTAACTTTCAGTTTAGCGGTCTGGGTACCTTCGTACGGACGACCTTCACCTTCACCTTCGATTTCGAACTCGTGACCGTTAACGGAACCTTCCATACGAACTTTGAAACGCATGAACTCTTTGATAACGTCTTCAGAGCTCGCCATGAATACGCCATGAAGTTGTGATCGTCGACGTCGTTTCTAGAAGCTAGCACTGTACCTAGGACTGAGCTAGCCGTCAACGGATCCCCTAGGGAATTCCGCGCTCGAGGATATCTGGCGAAAATGAGACGTTGATCGGCACGTAAGAGGTTCCAACTTTCACCATAATGAAATAAGATCACTACCGGGCGTATTTTTTGAGTTATCGAGATTTTCAGGAGCTAAGGAAGCTAAAATGGAGAAAAAAATCAC…
224	63819	> Full Sequence	TACGTGCCGATCAACGTCTCATTTTCGCCAGATATCCTCGAGCGCGGAATTCCCTAGGGGATCCGTTGACGGCTAGCTCAGTCCTAGGTACAGTGCTAGCTTCTAGAAACGACGTCGACGATCACAACTTGATGGTGTATTCATGGCGAGCTCTGAAGACGTTATCAAAGAGTTCATGCGTTTCAAAGTTCGTATGGAAGGTTCCGTTAACGGTCACGAGTTCGAAATCGAAGGTGAAGGTGAAGGTCGTCCGTACGAAGGTACCCAGACCGCTAAACTGAAAGTTACCAAAGGTGGTCCGCTGCCGTTCGCTTGGGACATCCTGTCCCCGCAGTTCCAGTACGGTTCCAAAGCTTACGTTAAACACCCGGCTGACATCCCGGACTACCTGAAACTGTC…
224	63819	> jkRFP-F 5'-tggtcactacgacgctgaag-3'	CCGACATCAAACTGGACATCACCTCCCACAACGAAGACTACACCATCGTTGAACAGTACGAACGTGCTGAAGGTCGTCACTCCACCGGTGCTTAATAAGGCCGGCCGTGCTAGTGTAGATCGCTACTAGAGCCAGGCATCAAATAAAACGAAAGGCTCAGTCGAAAGACTGGGCCTTTCGTTTTATCTGTTGTTTGTCGGTGAACGCTCTCTACTAGAGTCACACTGGCTCACCTTCGGGTGGGCCTTTCTGCGTTTATACAATTGACTAGTCCAACTGCAGAAAAGCGGCCGCGGCATCAAATAAAACGAAAGGCTCAGTCGAAAGACTGGGCCTTTCGTTTTATCTGTTGTTTGTCGGTGAACGCTCTCCTGAGTAGGACAAATCCGCCGCCCTAGA…
224	63819	> jkRFP-R 5'-gctttggaaccgtactggaa-3'	TTTGGTAACTTTCAGTTTAGCGGTCTGGGTACCTTCGTACGGACGACCTTCACCTTCACCTTCGATTTCGAACTCGTGACCGTTAACGGAACCTTCCATACGAACTTTGAAACGCATGAACTCTTTGATAACGTCTTCAGAGCTCGCCATGAATACACCATCAAGTTGTGATCGTCGACGTCGTTTCTAGAAGCTAGCACTGTACCTAGGACTGAGCTAGCCGTCAACGGATCCCCTAGGGAATTCCGCGCTCGAGGATATCTGGCGAAAATGAGACGTTGATCGGCACGTAAGAGGTTCCAACTTTCACCATAATGAAATAAGATCACTACCGGGCGTATTTTTTGAGTTATCGAGATTTTCAGGAGCTAAGGAAGCTAAAATGGAGAAAAAAATCAC…
225	63820	> Full Sequence	TACGTGCCGATCAACGTCTCATTTTCGCCAGATATCCTCGAGCGCGGAATTCCCTAGGGGATCCGTTGACGGCTAGCTCAGTCCTAGGTACAGTGCTAGCTTCTAGAAACGACGTCGACGATCACAACTTGAGGTTGTATTCATGGCGAGCTCTGAAGACGTTATCAAAGAGTTCATGCGTTTCAAAGTTCGTATGGAAGGTTCCGTTAACGGTCACGAGTTCGAAATCGAAGGTGAAGGTGAAGGTCGTCCGTACGAAGGTACCCAGACCGCTAAACTGAAAGTTACCAAAGGTGGTCCGCTGCCGTTCGCTTGGGACATCCTGTCCCCGCAGTTCCAGTACGGTTCCAAAGCTTACGTTAAACACCCGGCTGACATCCCGGACTACCTGAAACTGTC…
225	63820	> jkRFP-F 5'-tggtcactacgacgctgaag-3'	CCGACATCAAACTGGACATCACCTCCCACAACGAAGACTACACCATCGTTGAACAGTACGAACGTGCTGAAGGTCGTCACTCCACCGGTGCTTAATAAGGCCGGCCGTGCTAGTGTAGATCGCTACTAGAGCCAGGCATCAAATAAAACGAAAGGCTCAGTCGAAAGACTGGGCCTTTCGTTTTATCTGTTGTTTGTCGGTGAACGCTCTCTACTAGAGTCACACTGGCTCACCTTCGGGTGGGCCTTTCTGCGTTTATACAATTGACTAGTCCAACTGCAGAAAAGCGGCCGCGGCATCAAATAAAACGAAAGGCTCAGTCGAAAGACTGGGCCTTTCGTTTTATCTGTTGTTTGTCGGTGAACGCTCTCCTGAGTAGGACAAATCCGCCGCCCTAGA…
225	63820	> jkRFP-R 5'-gctttggaaccgtactggaa-3'	CTTTCAGTTTAGCGGTCTGGGTACCTTCGTACGGACGACCTTCACCTTCACCTTCGATTTCGAACTCGTGACCGTTAACGGAACCTTCCATACGAACTTTGAAACGCATGAACTCTTTGATAACGTCTTCAGAGCTCGCCATGAATACACCATGAAGTTGTGATCGTCGACGTCGTTTCTAGAAGCTAGCACTGTACCTAGGACTGAGCTAGCCGTCAACGGATCCCCTAGGGAATTCCGCGCTCGAGGATATCTGGCGAAAATGAGACGTTGATCGGCACGTAAGAGGTTCCAACTTTCACCATAATGAAATAAGATCACTACCGGGCGTATTTTTTGAGTTATCGAGATTTTCAGGAGCTAAGGAAGCTAAAATGGAGAAAAAAATCACTGGATATA…
226	63821	> Full Sequence	TACGTGCCGATCAACGTCTCATTTTCGCCAGATATCCTCGAGCGCGGAATTCCCTAGGGGATCCGTTGACGGCTAGCTCAGTCCTAGGTACAGTGCTAGCTTCTAGAAACGACGTCGACGATCACAACTTGAGGTTGTATTCATGGCGAGCTCTGAAGACGTTATCAAAGAGTTCATGCGTTTCAAAGTTCGTATGGAAGGTTCCGTTAACGGTCACGAGTTCGAAATCGAAGGTGAAGGTGAAGGTCGTCCGTACGAAGGTACCCAGACCGCTAAACTGAAAGTTACCAAAGGTGGTCCGCTGCCGTTCGCTTGGGACATCCTGTCCCCGCAGTTCCAGTACGGTTCCAAAGCTTACGTTAAACACCCGGCTGACATCCCGGACTACCTGAAACTGTC…
226	63821	> jkRFP-F 5'-tggtcactacgacgctgaag-3'	CCGACATCAAACTGGACATCACCTCCCACAACGAAGACTACACCATCGTTGAACAGTACGAACGTGCTGAAGGTCGTCACTCCACCGGTGCTTAATAAGGCCGGCCGTGCTAGTGTAGATCGCTACTAGAGCCAGGCATCAAATAAAACGAAAGGCTCAGTCGAAAGACTGGGCCTTTCGTTTTATCTGTTGTTTGTCGGTGAACGCTCTCTACTAGAGTCACACTGGCTCACCTTCGGGTGGGCCTTTCTGCGTTTATACAATTGACTAGTCCAACTGCAGAAAAGCGGCCGCGGCATCAAATAAAACGAAAGGCTCAGTCGAAAGACTGGGCCTTTCGTTTTATCTGTTGTTTGTCGGTGAACGCTCTCCTGAGTAGGACAAATCCGCCGCCCTAGA…
226	63821	> jkRFP-R 5'-gctttggaaccgtactggaa-3'	TTTGGTAACTTTCAGTTTAGCGGTCTGGGTACCTTCGTACGGACGACCTTCACCTTCACCTTCGATTTCGAACTCGTGACCGTTAACGGAACCTTCCATACGAACTTTGAAACGCATGAACTCTTTGATAACGTCTTCAGAGCTCGCCATGAATACAACCTCAAGTTGTGATCGTCGACGTCGTTTCTAGAAGCTAGCACTGTACCTAGGACTGAGCTAGCCGTCAACGGATCCCCTAGGGAATTCCGCGCTCGAGGATATCTGGCGAAAATGAGACGTTGATCGGCACGTAAGAGGTTCCAACTTTCACCATAATGAAATAAGATCACTACCGGGCGTATTTTTTGAGTTATCGAGATTTTCAGGAGCTAAGGAAGCTAAAATGGAGAAAAAAATCAC…
227	63822	> Full Sequence	TACGTGCCGATCAACGTCTCATTTTCGCCAGATATCCTCGAGCGCGGAATTCCCTAGGGGATCCGTTGACGGCTAGCTCAGTCCTAGGTACAGTGCTAGCTTCTAGAAACGACGTCGACGATCACAACTTCATGAGGTATTCATGGCGAGCTCTGAAGACGTTATCAAAGAGTTCATGCGTTTCAAAGTTCGTATGGAAGGTTCCGTTAACGGTCACGAGTTCGAAATCGAAGGTGAAGGTGAAGGTCGTCCGTACGAAGGTACCCAGACCGCTAAACTGAAAGTTACCAAAGGTGGTCCGCTGCCGTTCGCTTGGGACATCCTGTCCCCGCAGTTCCAGTACGGTTCCAAAGCTTACGTTAAACACCCGGCTGACATCCCGGACTACCTGAAACTGTC…
227	63822	> jkRFP-F 5'-tggtcactacgacgctgaag-3'	CCGACATCAAACTGGACATCACCTCCCACAACGAAGACTACACCATCGTTGAACAGTACGAACGTGCTGAAGGTCGTCACTCCACCGGTGCTTAATAAGGCCGGCCGTGCTAGTGTAGATCGCTACTAGAGCCAGGCATCAAATAAAACGAAAGGCTCAGTCGAAAGACTGGGCCTTTCGTTTTATCTGTTGTTTGTCGGTGAACGCTCTCTACTAGAGTCACACTGGCTCACCTTCGGGTGGGCCTTTCTGCGTTTATACAATTGACTAGTCCAACTGCAGAAAAGCGGCCGCGGCATCAAATAAAACGAAAGGCTCAGTCGAAAGACTGGGCCTTTCGTTTTATCTGTTGTTTGTCGGTGAACGCTCTCCTGAGTAGGACAAATCCGCCGCCCTAGA…
227	63822	> jkRFP-R 5'-gctttggaaccgtactggaa-3'	TTTGGTAACTTTCAGTTTAGCGGTCTGGGTACCTTCGTACGGACGACCTTCACCTTCACCTTCGATTTCGAACTCGTGACCGTTAACGGAACCTTCCATACGAACTTTGAAACGCATGAACTCTTTGATAACGTCTTCAGAGCTCGCCATGAATACCTCATGAAGTTGTGATCGTCGACGTCGTTTCTAGAAGCTAGCACTGTACCTAGGACTGAGCTAGCCGTCAACGGATCCCCTAGGGAATTCCGCGCTCGAGGATATCTGGCGAAAATGAGACGTTGATCGGCACGTAAGAGGTTCCAACTTTCACCATAATGAAATAAGATCACTACCGGGCGTATTTTTTGAGTTATCGAGATTTTCAGGAGCTAAGGAAGCTAAAATGGAGAAAAAAATCAC…
228	63823	> Full Sequence	TACGTGCCGATCAACGTCTCATTTTCGCCAGATATCCTCGAGCGCGGAATTCCCTAGGGGATCCGTTGACGGCTAGCTCAGTCCTAGGTACAGTGCTAGCTTCTAGAAACGACGTCGACGATCACAACTTCAGGGGGTATTCATGGCGAGCTCTGAAGACGTTATCAAAGAGTTCATGCGTTTCAAAGTTCGTATGGAAGGTTCCGTTAACGGTCACGAGTTCGAAATCGAAGGTGAAGGTGAAGGTCGTCCGTACGAAGGTACCCAGACCGCTAAACTGAAAGTTACCAAAGGTGGTCCGCTGCCGTTCGCTTGGGACATCCTGTCCCCGCAGTTCCAGTACGGTTCCAAAGCTTACGTTAAACACCCGGCTGACATCCCGGACTACCTGAAACTGTC…
228	63823	> jkRFP-F 5'-tggtcactacgacgctgaag-3'	CCGACATCAAACTGGACATCACCTCCCACAACGAAGACTACACCATCGTTGAACAGTACGAACGTGCTGAAGGTCGTCACTCCACCGGTGCTTAATAAGGCCGGCCGTGCTAGTGTAGATCGCTACTAGAGCCAGGCATCAAATAAAACGAAAGGCTCAGTCGAAAGACTGGGCCTTTCGTTTTATCTGTTGTTTGTCGGTGAACGCTCTCTACTAGAGTCACACTGGCTCACCTTCGGGTGGGCCTTTCTGCGTTTATACAATTGACTAGTCCAACTGCAGAAAAGCGGCCGCGGCATCAAATAAAACGAAAGGCTCAGTCGAAAGACTGGGCCTTTCGTTTTATCTGTTGTTTGTCGGTGAACGCTCTCCTGAGTAGGACAAATCCGCCGCCCTAGA…
228	63823	> jkRFP-R 5'-gctttggaaccgtactggaa-3'	TTTGGTAACTTTCAGTTTAGCGGTCTGGGTACCTTCGTACGGACGACCTTCACCTTCACCTTCGATTTCGAACTCGTGACCGTTAACGGAACCTTCCATACGAACTTTGAAACGCATGAACTCTTTGATAACGTCTTCAGAGCTCGCCATGAATACCCCCTGAAGTTGTGATCGTCGACGTCGTTTCTAGAAGCTAGCACTGTACCTAGGACTGAGCTAGCCGTCAACGGATCCCCTAGGGAATTCCGCGCTCGAGGATATCTGGCGAAAATGAGACGTTGATCGGCACGTAAGAGGTTCCAACTTTCACCATAATGAAATAAGATCACTACCGGGCGTATTTTTTGAGTTATCGAGATTTTCAGGAGCTAAGGAAGCTAAAATGGAGAAAAAAATCAC…
229	63824	> Full Sequence	TACGTGCCGATCAACGTCTCATTTTCGCCAGATATCCTCGAGCGCGGAATTCCCTAGGGGATCCGTTGACGGCTAGCTCAGTCCTAGGTACAGTGCTAGCTTCTAGAAACGACGTCGACGATCACAACTTGAGGGGGTATTCATGGCGAGCTCTGAAGACGTTATCAAAGAGTTCATGCGTTTCAAAGTTCGTATGGAAGGTTCCGTTAACGGTCACGAGTTCGAAATCGAAGGTGAAGGTGAAGGTCGTCCGTACGAAGGTACCCAGACCGCTAAACTGAAAGTTACCAAAGGTGGTCCGCTGCCGTTCGCTTGGGACATCCTGTCCCCGCAGTTCCAGTACGGTTCCAAAGCTTACGTTAAACACCCGGCTGACATCCCGGACTACCTGAAACTGTC…
229	63824	> jkRFP-F 5'-tggtcactacgacgctgaag-3'	CCGACATCAAACTGGACATCACCTCCCACAACGAAGACTACACCATCGTTGAACAGTACGAACGTGCTGAAGGTCGTCACTCCACCGGTGCTTAATAAGGCCGGCCGTGCTAGTGTAGATCGCTACTAGAGCCAGGCATCAAATAAAACGAAAGGCTCAGTCGAAAGACTGGGCCTTTCGTTTTATCTGTTGTTTGTCGGTGAACGCTCTCTACTAGAGTCACACTGGCTCACCTTCGGGTGGGCCTTTCTGCGTTTATACAATTGACTAGTCCAACTGCAGAAAAGCGGCCGCGGCATCAAATAAAACGAAAGGCTCAGTCGAAAGACTGGGCCTTTCGTTTTATCTGTTGTTTGTCGGTGAACGCTCTCCTGAGTAGGACAAATCCGCCGCCCTAGA…
229	63824	> jkRFP-R 5'-gctttggaaccgtactggaa-3'	CTTTCAGTTTAGCGGTCTGGGTACCTTCGTACGGACGACCTTCACCTTCACCTTCGATTTCGAACTCGTGACCGTTAACGGAACCTTCCATACGAACTTTGAAACGCATGAACTCTTTGATAACGTCTTCAGAGCTCGCCATGAATACCCCCTCAAGTTGTGATCGTCGACGTCGTTTCTAGAAGCTAGCACTGTACCTAGGACTGAGCTAGCCGTCAACGGATCCCCTAGGGAATTCCGCGCTCGAGGATATCTGGCGAAAATGAGACGTTGATCGGCACGTAAGAGGTTCCAACTTTCACCATAATGAAATAAGATCACTACCGGGCGTATTTTTTGAGTTATCGAGATTTTCAGGAGCTAAGGAAGCTAAAATGGAGAAAAAAATCACTGGATATA…
230	63825	> Full Sequence	TACGTGCCGATCAACGTCTCATTTTCGCCAGATATCCTCGAGCGCGGAATTCCCTAGGGGATCCGTTGACGGCTAGCTCAGTCCTAGGTACAGTGCTAGCTTCTAGAAACGACGTCGACGATCACAACTTGAGGAGGTATTCATGGCGAGCTCTGAAGACGTTATCAAAGAGTTCATGCGTTTCAAAGTTCGTATGGAAGGTTCCGTTAACGGTCACGAGTTCGAAATCGAAGGTGAAGGTGAAGGTCGTCCGTACGAAGGTACCCAGACCGCTAAACTGAAAGTTACCAAAGGTGGTCCGCTGCCGTTCGCTTGGGACATCCTGTCCCCGCAGTTCCAGTACGGTTCCAAAGCTTACGTTAAACACCCGGCTGACATCCCGGACTACCTGAAACTGTC…
230	63825	> jkRFP-F 5'-tggtcactacgacgctgaag-3'	CCGACATCAAACTGGACATCACCTCCCACAACGAAGACTACACCATCGTTGAACAGTACGAACGTGCTGAAGGTCGTCACTCCACCGGTGCTTAATAAGGCCGGCCGTGCTAGTGTAGATCGCTACTAGAGCCAGGCATCAAATAAAACGAAAGGCTCAGTCGAAAGACTGGGCCTTTCGTTTTATCTGTTGTTTGTCGGTGAACGCTCTCTACTAGAGTCACACTGGCTCACCTTCGGGTGGGCCTTTCTGCGTTTATACAATTGACTAGTCCAACTGCAGAAAAGCGGCCGCGGCATCAAATAAAACGAAAGGCTCAGTCGAAAGACTGGGCCTTTCGTTTTATCTGTTGTTTGTCGGTGAACGCTCTCCTGAGTAGGACAAATCCGCCGCCCTAGA…
230	63825	> jkRFP-R 5'-gctttggaaccgtactggaa-3'	CTTTCAGTTTAGCGGTCTGGGTACCTTCGTACGGACGACCTTCACCTTCACCTTCGATTTCGAACTCGTGACCGTTAACGGAACCTTCCATACGAACTTTGAAACGCATGAACTCTTTGATAACGTCTTCAGAGCTCGCCATGAATACCTCCTCAAGTTGTGATCGTCGACGTCGTTTCTAGAAGCTAGCACTGTACCTAGGACTGAGCTAGCCGTCAACGGATCCCCTAGGGAATTCCGCGCTCGAGGATATCTGGCGAAAATGAGACGTTGATCGGCACGTAAGAGGTTCCAACTTTCACCATAATGAAATAAGATCACTACCGGGCGTATTTTTTGAGTTATCGAGATTTTCAGGAGCTAAGGAAGCTAAAATGGAGAAAAAAATCACTGGATATA…
231	64045	> pBad_crtEBI_19 sequence 6886 bps	CATAATGTGCCTGTCAAATGGACGAAGCAGGGATTCTGCAAACCCTATGCTACTCCCTCGAGCCGTCAATTGTCTGATTCGTTACCAATTATGACAACTTGACGGCTACATCATTCACTTTTTCTTCACAACCGGCACGGAACTCGCTCGGGCTGGCCCCGGTGCATTTTTTAAATACCCGCGAGAAATAGAGTTGATCGTCAAAACCAACATTGCGACCGACGGTGGCGATAGGCATCCGGGTGGTGCTCAAAAGCAGCTTCGCCTGGCTGATACGTTGGTCCTCGCGCCAGCTTAAGACGCTAATCCCTAACTGCTGGCGGAAAAGATGTGACAGACGCGACGGCGACAAGCAAACATGCTGTGCGACGCTGGCGATATCAAAATTGCTGTCTGCCA…
231	64045	> pBAD-F 5'-ATGCCATAGCATTTTTATCC-3'	CGCAACTCTCTACTGTTTCTCCATACCCGTGAATTCAACCAATATACCAAATAAAGAGTTGCGGCGGTCAAGGATGGCATTCGAACAACGTATTGAAGCTGCTATGGCTGCTGCTATTGCACGTGGCCAGGGTAGCGAAGCTCCGTCCAAACTGGCAACTGCGCTGGACTACGCTGTCACCCCTGGTGGTGCGCGCATTCGTCCGACTCTGCTGCTGTCTGTCGCCACCGCTTGCGGCGATGACCGTCCTGCCCTGAGCGACGCGGCTGCGGTTGCCCTGGAACTGATCCATTGCGCTTCTCTGGTGCATGACGACCTGCCGTGCTTCGACGACGCTGAAATCCGTCGTGGTAAGCCAACCGTTCATCGTGCATACAGCGAACCGCTGGCTATCCTGAC…
231	64045	> rrnB-T1-term-F 5'-ACGAAAGGCTCAGTCGAAAG-3'	ATACCACAGCACAGCCATATGGCATTCACAACCGCGAAAAAAAACCCCGCCCTGTCAGGGGCGGGGTTTTTTTTTACACAGCAGACGTCGAAGATCTTTATTAAGCACCGGTGCTGTGACGACCTTGTGTGTGTGTGTGTTATGGTTATTCTGCTGCCAGGCGCTCAGCCGGTTCAGCTTCACGGCGCGCACGCGGCGCATCCGGAGCCAGTTTCGCCATGACCTCCGCAGAGCCAATAACACCCGGTACACCGGCACCTGGGTGGGTGCCCGCACCAACCAGAAACAGATTTGCGACTTCTTCAGAGATATTATGCGGACGGAACCAAGCAGATTGCAGGATGCGCGGTTCGATAGAGAAGCCTGCACCCCACGGGGACAGGTAACGATCACGGAAAG…
231	64045	> CrtE-F2 5'-CTAAACGGTCGCATTCCTGG-3'	CTCTGATTAGCGTTCTGGCTCAACTGGAGGCTCAGGATCGTCAGATCAGCCGCCAGCGTCTGGGTAACCGTGCGAACCCGATCTAACTCGAAGCTTAAACCCAACAAATTAGACTATAAGGAGGTTAATAATGCCATCTATTTCTCCAGCCTCTGACGCTGATCGTGCTCTGGTTATCGGCTCTGGCCTGGGCGGCCTGGCCGCTGCTATGCGTCTGGGTGCAAAAGGTTGGCGTGTTACCGTAATCGATAAACTGGACGTTCCGGGTGGCCGTGGCTCCAGCATCACGCAGGAGGGCCATCGTTTTGACCTGGGCCCGACCATTGTTACTGTACCTCAAAGCCTGCGTGACCTGTGGAAAACTTGCGGTCGCGACTTCGACGCAGATGTGGAGCTGAA…
231	64045	> CrtB-F2 5'-GCGTTCTGGCTCAACTGGA-3'	GCGAACCCGATCTAACTCGAAGCTTAAACCCAACAAATTAGACTATAAGGAGGTTAATAATGCCATCTATTTCTCCAGCCTCTGACGCTGATCGTGCTCTGGTTATCGGCTCTGGCCTGGGCGGCCTGGCCGCTGCTATGCGTCTGGGTGCAAAAGGTTGGCGTGTTACCGTAATCGATAAACTGGACGTTCCGGGTGGCCGTGGCTCCAGCATCACGCAGGAGGGCCATCGTTTTGACCTGGGCCCGACCATTGTTACTGTACCTCAAAGCCTGCGTGACCTGTGGAAAACTTGCGGTCGCGACTTCGACGCAGATGTGGAGCTGAAACCGATTGACCCATTCTACGAAGTTCGTTGGCCAGATGGCTCTCACTTTACCGTTCGTCAGTCTACTGAAG…
231	64045	> CrtE-F3	CGTACACACACAATTATACTAAGGGGATCCGAAATGATTGCTTCTGCTGATCTGGATGCGTGTCGTGAAATGATTCGTACCGGCTCCTATAGCTTTCATGCCGCTTCTCGTCTGCTGCCGGAACGCGTACGTGCGCCGAGCCTGGCGCTGTACGCCTTCTGCCGTGTAGCTGACGATGCTGTGGATGAAGCTGTTAACGATGGCCAGCGTGAAGAAGATGCTGAAGTGAAACGCCGCGCAGTACTGAGCCTGCGTGATCGTCTGGATCTGGTGTATGGCGGCCGTCCGCGTAACGCTCCTGCTGACCGCGCCTTTGCGGCGGTCGTCGAAGAATTTGAAATGCCGCGTGCTCTGCCGGAAGCGCTGCTGGAAGGTCTGGCGTGGGATGCGGTAGGCCGT…
232	105600	> Addgene NGS Result	TAATACGACTCACTATAGGGGAATTGTGAGCGGATAACAATTCCCCTCTAGAAATAATTTTGTTTAACTTTAAGAAGGAGATATACATATGCAAGCTAAACCTCAAATTCCGAAAGATAAATCAAAAGTGGCAGGCTATATTGAAATTCCAGATGCTGATATTAAAGAACCAGTATATCCAGGACCAGCAACACGCGAACAATTAAATAGAGGTGTAAGCTTTGCAAAAGAAAATCAATCACTAGATGATCAAAATATTTCAATTGCAGGACACACTTTCATTGGCCGTCCGAACTATCAATTTACAAATCTTAAAGCAGCCAAAAAAGGTAGTATGGTGTACTTTAAAGTTGGTAATGAAACACGTAAGTATAAAATGACAAGTATAAGAAACGTTAA…
232	105600	> using T7 primer	TTTTGTTTAACTTTAAGAAGGAGATATACATATGCAAGCTAAACCTCAAATTCCGAAAGATAAATCAAAAGTGGCAGGCTATATTGAAATTCCAGATGCTGATATTAAAGAACCAGTATATCCAGGACCAGCAACACGCGAACAATTAAATAGAGGTGTAAGCTTTGCAAAAGAAAATCAATCACTAGATGATCAAAATATTTCAATTGCAGGACACACTTTCATTGGCCGTCCGAACTATCAATTTACAAATCTTAAAGCAGCCAAAAAAGGTAGTATGGTGTACTTTAAAGTTGGTAATGAAACACGTAAGTATAAAATGACAAGTATAAGAAACGTTAAGCCAACAGCTGTAGAAGTTCTAGATGAACAAAAAGGTAAAGATAAACAATTAACATT…
233	105601	> Addgene NGS Result	TAATACGACTCACTATAGGGGAATTGTGAGCGGATAACAATTCCCCTCTAGAAATAATTTTGTTTAACTTTAAGAAGGAGATATACATATGCAAGCTAAACCTCAAATTCCGAAAGATAAATCAAAAGTGGCAGGCTATATTGAAATTCCAGATGCTGATATTAAAGAACCAGTATATCCAGGACCAGCAACACGCGAACAATTAAATAGAGGTGTAAGCTTTGCAAAAGAAAATCAATCACTAGATGATCAAAATATTTCAATTGCAGGACACACTTTCATTGACCGTCCGAACTATCAATTTACAAATCTTAAAGCAGCCAAAAAAGGTAGTATGGTGTACTTTAAAGTTGGTAATGAAACACGTAAGTATAAAATGACAAGTATAAGAAACGTTAA…
233	105601	> using T7 primer	CTAGAATAATTTTGTTTAACTTTAAGAAGGAGATATACATATGCAAGCTAAACCTCAAATTCCGAAAGATAAATCAAAAGTGGCAGGCTATATTGAAATTCCAGATGCTGATATTAAAGAACCAGTATATCCAGGACCAGCAACACGCGAACAATTAAATAGAGGTGTAAGCTTTGCAAAAGAAAATCAATCACTAGATGATCAAAATATTTCAATTGCAGGACACACTTTCATTGACCGTCCGAACTATCAATTTACAAATCTTAAAGCAGCCAAAAAAGGTAGTATGGTGTACTTTAAAGTTGGTAATGAAACACGTAAGTATAAAATGACAAGTATAAGAAACGTTAAGCCAACAGCTGTAGAAGTTCTAGATGAACAAAAAGGTAAAGATAAACA…
234	105602	> Addgene NGS Result	TAATACGACTCACTATAGGGGAATTGTGAGCGGATAACAATTCCCCTCTAGAAATAATTTTGTTTAACTTTAAGAAGGAGATATACATATGCAAGCTAAACCTCAGATTCCCAAGGACAAGTCGAAGGTAGCTGGGTATATTGAAATCCCAGATGCGGACATTAAAGAACCAGTTTATCCAGGCCCGGCAACTCGTGAACAGCTTAACCGTGGGGTATCTTTTGCCAAAGAGAATCAGTCACTTGACGACCAGAATATCTCTATCGCTGGGCACACGTTCATTGGACGCCCGAACTATCAATTCACCAATCTGAAGGCAGCCAAGAAGGGTAGTATGGTGTACTTCAAAGTTGGTAATGAAACTCGCAAATATAAGATGACCAGTATTCGCAATGTTAA…
234	105602	> using T7 primer	CTCTAGAATAATTTTGTTTAACTTTAAGAAGGAGATATACATATGCAAGCTAAACCTCAGATTCCCAAGGACAAGTCGAAGGTAGCTGGGTATATTGAAATCCCAGATGCGGACATTAAAGAACCAGTTTATCCAGGCCCGGCAACTCGTGAACAGCTTAACCGTGGGGTATCTTTTGCCAAAGAGAATCAGTCACTTGACGACCAGAATATCTCTATCGCTGGGCACACGTTCATTGGACGCCCGAACTATCAATTCACCAATCTGAAGGCAGCCAAGAAGGGTAGTATGGTGTACTTCAAAGTTGGTAATGAAACTCGCAAATATAAGATGACCAGTATTCGCAATGTTAAACCCACTGCAGTGGAAGTCCTGGATGAGCAGAAGGGCAAGGATAAG…
235	100910	> Addgene NGS Result	GCGTATTGGGCGCCAGGGTGGTTTTTCTTTTCACCAGTGAGACGGGCAACAGCTGATTGCCCTTCACCGCCTGGCCCTGAGAGAGTTGCAGCAAGCGGTCCACGCTGGTTTGCCCCAGCAGGCGAAAATCCTGTTTGATGGTGGTTAACGGCGGGATATAACATGAGCTGTCTTCGGTATCGTCGTATCCCACTACCGAGATATCCGCACCAACGCGCAGCCCGGACTCGGTAATGGCGCGCATTGCGCCCAGCGCCATCTGATCGTTGGCAACCAGCATCGCAGTGGGAACGATGCCCTCATTCAGCATTTGCATGGTTTGTTGAAAACCGGACATGGCACTCCAGTCGCCTTCCCGTTCCGCTATCGGCTGAATTTGATTGCGAGTGAGATATTTAT…
236	92109	> Addgene NGS Result	TAATACGACTCACTATAGGGGAATTGTGAGCGGATAACAATTCCCCTCTAGAAATAATTTTGTTTAACTTTAAGAAGGAGATATACCATGGGCAGCAGCCATCATCATCATCATCACAGCAGCGGCGAGAATCTTTATTTTCAGGGCCGGCCAATGTCAAAGGATATAACAGATAAAAATCAAAGTATTGATTCTGGAATATCAAGCTTAAGTTACAATAGAAATGAAGTTTTAGCTAGTAATGGAGATAAAATTGAAAGTTTTGTTCCAAAGGAAGGTAAAAAGACTGGTAATAAATTTATAGTTGTAGAACGTCAAAAAAGATCCCTTACAACATCACCAGTAGATATATCAATAATTGATTCTGTAAATGACCGTACATATCCAGGAGCATTACAA…
236	92109	> pfo_delta27aa	ATGTCAAAGGATATAACAGATAAAAATCAAAGTATTGATTCTGGAATATCAAGCTTAAGTTACAATAGAAATGAAGTTTTAGCTAGTAATGGAGATAAAATTGAAAGTTTTGTTCCAAAGGAAGGTAAAAAGACTGGTAATAAATTTATAGTTGTAGAACGTCAAAAAAGATCCCTTACAACATCACCAGTAGATATATCAATAATTGATTCTGTAAATGACCGTACATATCCAGGAGCATTACAACTTGCAGATAAAGCCTTTGTGGAAAATAGACCTACAATCTTAATGGTAAAAAGAAAGCCTATTAACATTAATATAGATTTACCAGGATTAAAGGGTGAAAATAGTATAAAGGTTGATGATCCAACCTATGGAAAAGTTTCTGGAGCAATTGAT…
237	19981	> Author sequence	GGCCTAGGGATAACAGGGTAATGATTAATAACATATCCTGGTGTGGAGTAGGGGACGCTGCTCTGACAGAGGCTCGGGGGCCTGAGCTGGCTCTGTGAGCTGGGGAGGAGGCAGACAGCCAGGCCTTGTCTGCAAGCAGACCTGGCAGCATTGGGCTGGCCGCCCCCCAGGGCCTCCTCTTCATGCCCAGTGAATGACTCACCTTGGCACAGACACAATGTTCGGGGTGGGCACAGTGCCTGCTTCCCGCCGCACCCCAGCCCCCCTCAAATGCCTTCCGAGAAGCCCATTGAGCAGGGGGCTTGCATTGCACCCCAGCCTGACAGCCTGGCATCTTGGGATAAAAGCAGCACAGCCCCCTAGGGGCTGCCCTTGCTGTGTGGCGCCACCGGCGGTGGA…
237	19981	> 19981 with Gal4-Nterm	GATTGGGATCCATGGTGTTTCCTTCTGGGCAGATCTCAAACCAGGCCCTGGCCTTAGCACCGTCCTCTGCCCCAGTCCTTGCCCAGACCATGGTCCCTTCCTCAGCCATGGTACCTCTGGCTCAGCCCCCAGCTCCTGCCCCAGTTCTAACCCCGGGTCCTCCCCAGTCCCTGTCTGCACCTGTTCCAAAGAGCACCCAGGCTGGGGAAGGCACGCTGTCGGAAGCCCTGCTGCACCTGCAGTTTGATGCTGATGAAGACTTGGGGGCCTTGCTTGGCAACAGCACAGACCCAGGAGTGTTCACAGACCTGGCATCTGTGGACAACTCAGAGTTTCAGCAGCTCCTGAACCAGGGTGTGTCCATGTCTCACTCCACAGCTGAGCCCATGCTGATGGAGT…
238	19982	> Author sequence	GGCCTAGGGATAACAGGGTAATGATTAATCTGCAGAGGGCCCTGCGTATGAGTGCAAGTGGGTTTTAGGACCAGGATGAGGCGGGGTGGGGGTGCCTACCTGACGACCGACCCCGACCCACTGGACAAGCACCCAACCCCCATTCCCCAAATTGCGCATCCCCTATCAGAGAGGGGGAGGGGAAACAGGATGCGGCGAGGCGCGTGCGCACTGCCAGCTTCAGCACCGCGGACAGTGCCTTCGCCCCCGCCTGGCGGCGCGCGCCACCGCCGCCTCAGCACTGAAGGCGCGCTGACGTCACTCGCCGGTCCCCCGCAAACTCCCCTTCCCGGCCACCTTGGTCGCGTCCGCGCCGCCGCCGGCCCAGCCGGACCGCACCACGCGAGGCGCGAGATAGGG…
238	19982	> 19982 with Tet-R	TTAGCAGCTCTAATGCGCTGTTAATCACTTTACTTTTATCTAATCTAGACATGGATCCTCTAGAGACTAGTGGATCCGAGCTCGGTACCAAGCTTGCCTGCAGCTCTAGAGTCGACTGCGCTCTCAGGCACGACACGACTCCTCCGCTGCCCACCGCAGACTGAGGCAGCGCTGAGTCGCCGGCGCCGCAGCGCAGATGGTCGCGCCCGTGCCCCCCTATCTCGCGCCTCGCGTGGTGCGGTCCGGCTGGGCCGGCGGCGGCGCGGACGCGACCAAGGTGGCCGGGAAGGGGAGTTTGCGGGGGACCGGCGAGTGACGTCAGCGCGCCTTCAGTGCTGAGGCGGCGGTGGCGCGCGCCGCCAGGCGGGGGCGAAGGCACTGTCCGCGGTGCTGAAGCTG…
239	24584	> Author sequence	TGCATGCCTGCAGGATCCTTTTGTTGTTTCCGGGTGTACAATATGGACTTCCTCTTTTCTGGCAACCAAACCCATACATCGGGATTCCTATAATACCTTCGTTGGTCTCCCTAACATGTAGGTGGCGGAGGGGAGATATACAATAGAACAGATACCAGACAAGACATAATGGGCTAAACAAGACTACACCAATTACACTGCCTCATTGATGGTGGTACATAACGAACTAATACTGTAGCCCTAGACTTGATAGCCATCATCATATCGAAGTTTCACTACCCTTTTTCCATTTGCCATCTATTGAAGTAATAATAGGCGCATGCAACTTCTTTTCTTTTTTTTTCTTTTCTCTCTCCCCCGTTGTTGTCTCACCATATCCGCAATGACAAAAAAAATGAT…
239	24584	> 24584 with EXFP-R	ACCTTCTGGCATGGCAGACTTGAAAAAGTCATGTTGTTTCATATGATCTGGGTATCTAGAAAAACATTGAACACCATAAGTTAAAGTAGTGACTAAGGTTGGCCATGGAACTGGCAATTTACCAGTAGTACAAATAAATTTTAAGGTCAATTTACCGTAAGTAGCATCACCTTCACCTTCACCGGAGACAGAAAATTTGTGACCATTAACATCACCATCTAATTCAACCAAAATTGGGACAACACCAGTGAATAATTCTTCACCTTTAGACATGGTACCCCGCGGAAAACTTAGATTAGATTGCTATGCTTTCTTTCTAATGAGCAAGAAGTAAAAAAAGTTGTAATAGAGCAAGAAAAATGAAACTGAAACTTGAGAAATTGAAGACCGTTTATTAAC…
239	24584	> 24584 with yADH1-F 5'-ATACGGCCTTCCTTCCAGTT	TGCTGTCTTGCTATCAAGTATAAATAGACCTGCAATTATTAATCTTTTGTTTCCTCGTCATTGTTCTCGTTCCCTTTCTTCCTTGTTTCTTTTTCTGCACAATATTTCAAGCTATACCAAGCATACAATCAACTCCGGTACCACTAGTATGGTAAGTAAGGGTGAAGAAGACAATATGGCGATCATTAAGGAATTCATGCGTTTCAAAGTACACATGGAGGGAAGCGTGAACGGACATGAATTTGAAATCGAAGGGGAAGGCGAAGGTAGACCATACGAAGGAACCCAGACCGCAAAGCTTAAAGTTACCAAAGGCGGGCCACTACCATTTGCATGGGATATCTTGAGCCCTCAGTTTATGTATGGCAGTAAGGCCTACGTTAAACACCCAGCTGATAT…
240	24585	> Author sequence	TGCATGCCTGCAGGATCCTTTTGTTGTTTCCGGGTGTACAATATGGACTTCCTCTTTTCTGGCAACCAAACCCATACATCGGGATTCCTATAATACCTTCGTTGGTCTCCCTAACATGTAGGTGGCGGAGGGGAGATATACAATAGAACAGATACCAGACAAGACATAATGGGCTAAACAAGACTACACCAATTACACTGCCTCATTGATGGTGGTACATAACGAACTAATACTGTAGCCCTAGACTTGATAGCCATCATCATATCGAAGTTTCACTACCCTTTTTCCATTTGCCATCTATTGAAGTAATAATAGGCGCATGCAACTTCTTTTCTTTTTTTTTCTTTTCTCTCTCCCCCGTTGTTGTCTCACCATATCCGCAATGACAAAAAAAATGAT…
240	24585	> 24585 with EXFP-R	ACCTTCTGGCATGGCAGACTTGAAAAAGTCATGTTGTTTCATATGATCTGGGTATCTAGAAAAACATTGAACACCATAAGTTAAAGTAGTGACTAAGGTTGGCCATGGAACTGGCAATTTACCAGTAGTACAAATAAATTTTAAGGTCAATTTACCGTAAGTAGCATCACCTTCACCTTCACCGGAGACAGAAAATTTGTGACCATTAACATCACCATCTAATTCAACCAAAATTGGGACAACACCAGTGAATAATTCTTCACCTTTAGACATGGTACCCCGCGGGGTTGTTTATGTTCGGATGTGATGTGAGAACTGTATCCTAGCAAGATTTTAAAAGGAAGTATATGAAAGAAGAACCTCAGTGGCAAATCCTAACCTTTTATATTTCTCTACAGG…
240	24585	> 24585 with yADH1-F 5'-ATACGGCCTTCCTTCCAGTT	TGTCTTGCTATCAAGTATAAATAGACCTGCAATTATTAATCTTTTGTTTCCTCGTCATTGTTCTCGTTCCCTTTCTTCCTTGTTTCTTTTTCTGCACAATATTTCAAGCTATACCAAGCATACAATCAACTCCGGTACCACTAGTATGGTAAGTAAGGGTGAAGAAGACAATATGGCGATCATTAAGGAATTCATGCGTTTCAAAGTACACATGGAGGGAAGCGTGAACGGACATGAATTTGAAATCGAAGGGGAAGGCGAAGGTAGACCATACGAAGGAACCCAGACCGCAAAGCTTAAAGTTACCAAAGGCGGGCCACTACCATTTGCATGGGATATCTTGAGCCCTCAGTTTATGTATGGCAGTAAGGCCTACGTTAAACACCCAGCTGATATTCC…
241	44566	> pSt-KO sequence 4225 bps	CCCTTCACCGTTAACACTAGTTAATTAATCTAGAGCGGCCGCTGCAGGGCCCGGGATCCATGGCTAGTTCCACTGAGCGTCAGACCCCGTAGAAAAGATCAAAGGATCTTCTTGAGATCCTTTTTTTCTGCGCGTAATCTGCTGCTTGCAAACAAAAAAACCACCGCTACCAGCGGTGGTTTGTTTGCCGGATCAAGAGCTACCAACTCTTTTTCCGAAGGTAACTGGCTTCAGCAGAGCGCAGATACCAAATACTGTCCTTCTAGTGTAGCCGTAGTTAGGCCACCACTTCAAGAACTCTGTAGCACCGCCTACATACCTCGCTCTGCTAATCCTGTTACCAGTGGCTGCTGCCAGTGGCGATAAGTCGTGTCTTACCGGGTTGGACTCAAGACGATA…
241	44566	> pBR322ori-3 5'-tttgtttgcaagcagcagat-3'	TCCTTTGATCTTTTCTACGGGGTCTGACGCTCAGTGGAACTAGCCATGGATCCCGGGCCCTGCAGCGGCCGCTCTAGATTAATTAACTAGTGTTAACGGTGAAGGGGGCGGCCACTGATCCGGGGGGCGTCAGGCGCCGGGGGCGGTGTCCGGCGGCCCCCAGAGGAACTGCGCCAGTTCCTCCGGATCGGTGAAGCCGGAGAGATCCAGCGGGGTCTCCTCGAACACCTCGAAGTCGTGCAGGAAGGTGAAGGCGAGCAGTTCGCGGGCGAAGTCCTCGGTCCGCTTCCACTGCGCCCCGTCGAGCAGCGCGGCCAGGATCTCGCGGTCGCCCCGGAAGGCGTTGAGATGCAGTTGCACCAGGCTGTAGCGGGAGTCTCCCGCATAGACGTCGGTGAA…
242	50333	> Addgene NGS Result	GTTTTCATGGCTTGTTATGACTGTTTTTTTTTGGGGTACAGTCTATGCCTCGGGCATCCAAGCAGCAAGCGCGTTACGCCGTGGGTCGATGTTTGATGTTATGGAGCAGCAACGATGTTACGCAGCAGGGCAGTCGCCCTAAAACAAAGTTAAACATCATGAGGGAAGCGGTGATCGCCGAAGTATCGACTCAACTATCAGAGGTAGTTGGCGTCATCGAGCGCCATCTCGAACCGACGTTGCTGGCCGTACATTTGTACGGCTCCGCAGTGGATGGCGGCCTGAAGCCACACAGCGATATTGATTTGCTGGTTACGGTGACCGTAAGGCTTGATGAAACAACGCGGCGAGCTTTGATCAACGACCTTTTGGAAACTTCGGCTTCCCCTGGAGAGAGCG…
242	50333	> Full Sequence	CGCTTGAGACCACGAAGTGGCTCTTCAGTGGACGAAAGGGCCTCGTGATACGCCTATTTTTATAGGTTAATGTCATGATAATAATGGTTTCTTAGACGTCAGGTGGCACTTTTCGGGGAAATGTGCGCGGAACCCCTATTTGTTTATTTTTCTAAATACATTCAAATATGTATCCGCTCATGAGACAATAACCCTGATAAATGCTTCAATAATATTGAAAAAGGAAGAGTATGCGCTCACGCAACTGGTCCAGAACCTTGACCGAACGCAGCGGTGGTAACGGCGCAGTGGCGGTTTTCATGGCTTGTTATGACTGTTTTTTTGGGGTACAGTCTATGCCTCGGGCATCCAAGCAGCAAGCGCGTTACGCCGTGGGTCGATGTTTGATGTTATGGAGCA…
242	50333	> pBR322ori-F 5'-GGGAAACGCCTGGTATCTTT-3'	ATTTTTGTGATGCTCGTCAGGGGGGCGGAGCCTATGGAAAAACGCCAGCAACGCGGCCTTTTTACGGTTCCTGGCCTTTTGCTGGCCTTTTGCTCACATGTTCTTTCCTGCGTTATCCCCTGATTCTGTGGATAACCGTATTACCGCCTTTGAGTGAGCTGATACCGCTCGCCGCAGCCGAACGACCGAGCGCAGCGAGTCAGTGAGCGAGGAAGCGGAAGAGCGCCCAATACGCAAACCGCCTCTCCCCGCGCGTTGGCCGATTCATTAATCACTCTGTGGTCTCAGGAGGGTACCGACAAAATTTAGAACGAACTTAATTATGATCTCAAATACATTGATACATATCTCATCTAGATCTAGGTTATCATTATGTAAGAAAGTTTTGACGAATATGGC…
242	50333	> Spect-R 5'-ACTTTGTTTTAGGGCGACTG-3'	TAACATCAAACATCGACCCACGGCGTAACGCGCTTGCTGCTTGGATGCCCGAGGCATAGACTGTACCCCAAAAAAAAACAGTCATAACAAGCCATGAAAACCGCCACTGCGCCGTTACCACCGCTGCGTTCGGTCAAGGTTCTGGACCAGTTGCGTGAGCGCATACTCTTCCTTTTTCAATATTATTGAAGCATTTATCAGGGTTATTGTCTCATGAGCGGATACATATTTGAATGTATTTAGAAAAATAAACAAATAGGGGTTCCGCGCACATTTCCCCGAAAAGTGCCACCTGACGTCTAAGAAACCATTATTATCATGACATTAACCTATAAAAATAGGCGTATCACGAGGCCCTTTCGTCCACTGAAGAGCCACTTCGTGGTCTCAAGCGGAATT…
242	50333	> BirA-F 5'-ACAGATATTGGGTCAGCTGGAT-3'	GTGATTGACTCCACGAATCAGTACCTTCTTGATCGTATCGGAGAGCTTAAATCGGGCGATGCTTGCATTGCAGAATACCAGCAGGCTGGCCGTGGTCGCCGGGGTCGGAAATGGTTTTCGCCTTTTGGCGCAAACTTATATTTGTCGATGTTCTGGCGTCTGGAACAAGGCCCGGCGGCGGCGATTGGTTTAAGTCTGGTTATCGGTATCGTGATGGCGGAAGTATTACGCAAGCTGGGTGCAGATAAAGTTCGTGTTAAATGGCCTAATGACCTCTATCTGCAGGATCGCAAGCTGGCAGGCATTCTGGTGGAGCTGACTGGCAAAACTGGCGATGCGGCGCAAATAGTCATTGGAGCCGGGATCAACATGGCAATGCGCCGTGTTGAAGAGAGTGTC…
242	50333	> pBR322ori-3 5'-tttgtttgcaagcagcagat-3'	GGTCATGAGATTATCAAAAAGGATCTTCACCTAGATCCTTTTAAATTAAAAATGAAGTTTTAAATCAATCTAAAGTATATATGAGTAAACTTGGTCTGACAGTTATTTGCCGACTACCTTGGTGATCTCGCCTTTTACGTAATGGACAAATTCTTCCAACTGATCTGCGCGCGAGGCCAAGCGATCTTCTTCTTGTCCAAGATAAGCCTGTCTAGCTTCAAGTATGACGGGCTGATACTGGGCCGGCAGGCGCTCCATTGCCCAGTCGGCAGCGACATCCTTCGGCGCGATTTTGCCGGTTACTGCGCTGTACCAAATGCGGGACAACGTAAGCACTACATTTCGCTCATCGCCAGCCCAGTCGGGCGGCGAGTTCCATAGCGTTAAGGTTTCATTTAG…
243	50334	> Full Sequence	CGCTTGAGACCACGAAGTGGCTCTTCAGTGGACGAAAGGGCCTCGTGATACGCCTATTTTTATAGGTTAATGTCATGATAATAATGGTTTCTTAGACGTCAGGTGGCACTTTTCGGGGAAATGTGCGCGGAACCCCTATTTGTTTATTTTTCTAAATACATTCAAATATGTATCCGCTCATGAGACAATAACCCTGATAAATGCTTCAATAATATTGAAAAAGGAAGAGTATGCGCTCACGCAACTGGTCCAGAACCTTGACCGAACGCAGCGGTGGTAACGGCGCAGTGGCGGTTTTCATGGCTTGTTATGACTGTTTTTTTGGGGTACAGTCTATGCCTCGGGCATCCAAGCAGCAAGCGCGTTACGCCGTGGGTCGATGTTTGATGTTATGGAGCA…
243	50334	> pBR322ori-F 5'-GGGAAACGCCTGGTATCTTT-3'	ATTTTTGTGATGCTCGTCAGGGGGGCGGAGCCTATGGAAAAACGCCAGCAACGCGGCCTTTTTACGGTTCCTGGCCTTTTGCTGGCCTTTTGCTCACATGTTCTTTCCTGCGTTATCCCCTGATTCTGTGGATAACCGTATTACCGCCTTTGAGTGAGCTGATACCGCTCGCCGCAGCCGAACGACCGAGCGCAGCGAGTCAGTGAGCGAGGAAGCGGAAGAGCGCCCAATACGCAAACCGCCTCTCCCCGCGCGTTGGCCGATTCATTAATCACTCTGTGGTCTCAGGAGCGGAGAATTAAGGGAGTCACGTTATGACCCCCGCCGATGACGCGGGACAAGCCGTTTTACGTTTGGAACTGACAGAACCGCAACGTTGAAGGAGCCACTGAGCCGCGG…
243	50334	> MoCloR 5'-gccacctgacgtctaagaaacc-3'	ATAGGCGTATCACGAGGCCCTTTCGTCCACTGAAGAGCCACTTCGTGGTCTCAAGCGGCTGAGCCTCGACATGTTGTCGCAAAATTCGCCCTGGACCCGCCCAACGATTTGTCGTCACTGTCAAGGTTTGACCTGCACTTCATTTGGGGCCCACATACACCAAAAAAATGCTGCATAATTCTCGGGGCAGCAAGTCGGTTACCCGGCCGCCGTGCTGGACCGGGTTGAATGGTGCCCGTAACTTTCGGTAGAGCGGACGGCCAATACTCAACTTCAAGGAATCTCACCCATGCGCGCCGGCGGGGAACCGGAGTTCCCTTCAGTGAGCGTTATTAGTTCGCCGCTCGGTGTGTCGTAGATACTAGCCCCTGGGGCACTTTTGAAATTTGAATAAGATTT…
243	50334	> NOS-F 5'-GCGTTCAAAAGTCGCCTAAG-3'	AAATGCTCCACTGACGTTCCATAAATTCCCCTCGGTATCCAATTAGAGTCTCATATTCACTCTCCTATTTTTACAACAATTACCAACAACAACAAACAACAAACAACATTACAATTACATTTACAATTACCATGGTTGAACAAGATGGATTGCACGCAGGTTCTCCGGCCGCTTGGGTGGAGAGGCTATTCGGCTATGACTGGGCACAACAGACAATCGGCTGCTCTGATGCCGCCGTGTTCCGGCTGTCAGCGCAGGGGCGCCCGGTTCTTTTTGTCAAGACCGACCTGTCCGGTGCCCTGAATGAACTGCAGGACGAGGCAGCGCGGCTATCGTGGCTGGCCACGACGGGCGTTCCTTGCGCAGCTGTGCTCGACGTTGTCACTGAAGCGGGAAGGG…
244	50723	> pET20b- hTPI sequence 4340 bps	CTCAGGGTCAATGCCAGCGCTTCGTTAATACAGATGTAGGTGTTCCACAGGGTAGCCAGCAGCATCCTGCGATGCAGATCCGGAACATAATGGTGCAGGGCGCTGACTTCCGCGTTTCCAGACTTTACGAAACACGGAAACCGAAGACCATTCATGTTGTTGCTCAGGTCGCAGACGTTTTGCAGCAGCAGTCGCTTCACGTTCGCTCGCGTATCGGTGATTCATTCTGCTAACCAGTAAGGCAACCCCGCCAGCCTAGCCGGGTCCTCAACGACAGGAGCACGATCATGCGCACCCGTGGCCAGGACCCAACGCTGCCCGAGATCTCGATCCCGCGAAATTAATACGACTCACTATAGGGAGACCACAACGGTTTCCCTCTAGAAATAATTTTGTTTA…
244	50723	> T7-term	TCGGGCTTTGTTAGCAGCCGGATCTCAGTGGTGGTGGTGGTGGTGCTCGAGTTGTTTGGCATTGATGATGTCCACGAATTCGGGCTTGAGGGAAGCACCACCCACAAGGAAGCCATCCACATCAGGCTGGCTGGCCAGCTCCTTGCAGGTTGCCCCAGTCACAGAGCCTCCATAAATGATACGGGTGCTCTGAGCCACCGCATCAGAGACGTTGGACTTCAGCCATCCTCGGAGCTTCTCGTGTACTTCCTGGGCCTGTTGGGGTGTTGCAGTCTTGCCAGTACCAATGGCCCACACAGGCTCATAGGCCAGGACGACCTTGCTCCAGTCCTTCACGTTATCTGCGATGACCTTTGTCTGCTCGAAAACAACCTTCTCAGTGATGCCAGCTTCCCTTTC…
245	50724	> pET20b- hTPI Ile170Val sequence 4340 bps	CTCAGGGTCAATGCCAGCGCTTCGTTAATACAGATGTAGGTGTTCCACAGGGTAGCCAGCAGCATCCTGCGATGCAGATCCGGAACATAATGGTGCAGGGCGCTGACTTCCGCGTTTCCAGACTTTACGAAACACGGAAACCGAAGACCATTCATGTTGTTGCTCAGGTCGCAGACGTTTTGCAGCAGCAGTCGCTTCACGTTCGCTCGCGTATCGGTGATTCATTCTGCTAACCAGTAAGGCAACCCCGCCAGCCTAGCCGGGTCCTCAACGACAGGAGCACGATCATGCGCACCCGTGGCCAGGACCCAACGCTGCCCGAGATCTCGATCCCGCGAAATTAATACGACTCACTATAGGGAGACCACAACGGTTTCCCTCTAGAAATAATTTTGTTTA…
245	50724	> T7-term	CGGGCTTTGTTAGCAGCCGGATCTCAGTGGTGGTGGTGGTGGTGCTCGAGTTGTTTGGCATTGATGATGTCCACGAATTCGGGCTTGAGGGAAGCACCACCCACAAGGAAGCCATCCACATCAGGCTGGCTGGCCAGCTCCTTGCAGGTTGCCCCAGTCACAGAGCCTCCATAAATGATACGGGTGCTCTGAGCCACCGCATCAGAGACGTTGGACTTCAGCCATCCTCGGAGCTTCTCGTGTACTTCCTGGGCCTGTTGGGGTGTTGCAGTCTTGCCAGTACCAACGGCCCACACAGGCTCATAGGCCAGGACGACCTTGCTCCAGTCCTTCACGTTATCTGCGATGACCTTTGTCTGCTCGAAAACAACCTTCTCAGTGATGCCAGCTTCCCTTTCA…
246	50725	> pET20b- hTPI Ile170Thr sequence 4340 bps	CTCAGGGTCAATGCCAGCGCTTCGTTAATACAGATGTAGGTGTTCCACAGGGTAGCCAGCAGCATCCTGCGATGCAGATCCGGAACATAATGGTGCAGGGCGCTGACTTCCGCGTTTCCAGACTTTACGAAACACGGAAACCGAAGACCATTCATGTTGTTGCTCAGGTCGCAGACGTTTTGCAGCAGCAGTCGCTTCACGTTCGCTCGCGTATCGGTGATTCATTCTGCTAACCAGTAAGGCAACCCCGCCAGCCTAGCCGGGTCCTCAACGACAGGAGCACGATCATGCGCACCCGTGGCCAGGACCCAACGCTGCCCGAGATCTCGATCCCGCGAAATTAATACGACTCACTATAGGGAGACCACAACGGTTTCCCTCTAGAAATAATTTTGTTTA…
246	50725	> T7term 5'-GCTAGTTATTGCTCAGCGG-3'	TTGATGATGTCCACGAATTCGGGCTTGAGGGAAGCACCACCCACAAGGAAGCCATCCACATCAGGCTGGCTGGCCAGCTCCTTGCAGGTTGCCCCAGTCACAGAGCCTCCATAAATGATACGGGTGCTCTGAGCCACCGCATCAGAGACGTTGGACTTCAGCCATCCTCGGAGCTTCTCGTGTACTTCCTGGGCCTGTTGGGGTGTTGCAGTCTTGCCAGTACCAGTGGCCCACACAGGCTCATAGGCCAGGACGACCTTGCTCCAGTCCTTCACGTTATCTGCGATGACCTTTGTCTGCTCGAAAACAACCTTCTCAGTGATGCCAGCTTCCCTTTCATCTAGCTTCTCCCCAATGCAGGCGATTACTCCGAGTCCCTCTGCCAGAGCATGGGCCACT…
247	50726	> pET20b- hTPI Lys13Arg sequence 4340 bps	CTCAGGGTCAATGCCAGCGCTTCGTTAATACAGATGTAGGTGTTCCACAGGGTAGCCAGCAGCATCCTGCGATGCAGATCCGGAACATAATGGTGCAGGGCGCTGACTTCCGCGTTTCCAGACTTTACGAAACACGGAAACCGAAGACCATTCATGTTGTTGCTCAGGTCGCAGACGTTTTGCAGCAGCAGTCGCTTCACGTTCGCTCGCGTATCGGTGATTCATTCTGCTAACCAGTAAGGCAACCCCGCCAGCCTAGCCGGGTCCTCAACGACAGGAGCACGATCATGCGCACCCGTGGCCAGGACCCAACGCTGCCCGAGATCTCGATCCCGCGAAATTAATACGACTCACTATAGGGAGACCACAACGGTTTCCCTCTAGAAATAATTTTGTTTA…
247	50726	> T7-term	CGGGCTTTGTTAGCAGCCGGATCTCAGTGGTGGTGGTGGTGGTGCTCGAGTTGTTTGGCATTGATGATGTCCACGAATTCGGGCTTGAGGGAAGCACCACCCACAAGGAAGCCATCCACATCAGGCTGGCTGGCCAGCTCCTTGCAGGTTGCCCCAGTCACAGAGCCTCCATAAATGATACGGGTGCTCTGAGCCACCGCATCAGAGACGTTGGACTTCAGCCATCCTCGGAGCTTCTCGTGTACTTCCTGGGCCTGTTGGGGTGTTGCAGTCTTGCCAGTACCAATGGCCCACACAGGCTCATAGGCCAGGACGACCTTGCTCCAGTCCTTCACGTTATCTGCGATGACCTTTGTCTGCTCGAAAACAACCTTCTCAGTGATGCCAGCTTCCCTTTCA…
248	52989	> GFP-R 5'-CCATCTAATTCAACAAGAATTGGGACAAC-3'	TACGCATGCTCTCACACAGCGAGGCCAGATCGGGCTGCTGCAATAGTGTCCGAGTGATGTCGAACAACCCTTGTTGTCCGAGATCACTCATCGGTGTATATGACATTTTGTTCTTCCAGGAAAGCACCGCAAAGCGGTGCAAAAGGTCATTGACTAACTATAGGAGATTTAGAATTTTATTAGCATATACGCGGAAGCGGTTCGGCGTGTGGTGTCGACAGTATCTCTATCACTGATAGGGATGTCAATCTCTATCACTGATAGGGACTCGAGGTGAAGACGAAAGGGCCTCGTGATACGCCTATTTTTATAGGTTAATGTCATGATAATAATGGTTTCTTAGACGTCAGGTGGCACTTTTCGGGGAAATGTGCGCGGAACCCCTATTTGTTTATTTTT…
248	52989	> GFP-F 5'-GGTCCTTCTTGAGTTTGTAAC-3'	ATAAAAGCTAGCTTGGCTGTTTTGGCGGATGAGAGAAGATTTTCAGCCTGATACAGATTAAATCAGAACGCAGAAGCGGTCTGATAAAACAGAATTTGCCTGGCGGCAGTAGCGCGGTGGTCCCACCTGACCCCATGCCGAACTCAGAAGTGAAACGCCGTAGCGCCGATGGTAGTGTGGGGTCTCCCCATGCGAGAGTAGGGAACTGCCAGGCATCAAATAAAACGAAAGGCTCAGTCGAAAGACTGGGCCTTTCGTTTTATCTGTTGTTTGTCGGTGAACGCTCTCCTGAGTAGGACAAATCCGCCGGGAGCGGATTTGAACGTTGCGAAGCAACGGCCCGGAGGGTGGCGGGCAGGACGCCCGCCATAAACTGCCAGGCATCAAATTAAGCAGAAG…
248	52989	> mCherry-R 5'-TTGGTCACCTTCAGCTTGG-3'	CCCTCGCCCTCGATCTCGAACTCGTGGCCGTTCACGGAGCCCTCCATGTGCACCTTGAAGCGCATGAACTCCTTGATGATGGCCATGTTATCCTCCTCGCCCTTGCTCACCATCGTACGTTTCTCCTCTTTAATAAGCTTTGAGCCTGGCTTATCGCCGGGCTTTTTTATGGCAAAAAAAAGCGGATCCTGGAGATCCGCAAAAGTTCACGTTGGCTTTAGTTATTCGAGTTGAGAAACTCTCGAAACGGGCAGTGACTTCAAGGGTTAAAAGAGGTGCCGCTCCGTTTCCCGGGAGTATCTTGTTATCCGCTCACAATGTCAATGTTATCCGCTCACATTTATGGATCCTGAGCGGATACATATTTGAATGTATTTAGAAAAATAAACAAAAGAGTTT…
249	53002	> GFP-R 5'-CCATCTAATTCAACAAGAATTGGGACAAC-3'	CGCATGCTCGCGGTACCTTTAATCAGGTTGTTCAGGTTAGTGACATAAGTCTGATGGTGCTTGCCGTAGTGATACTCGATGGTTTCCGCAGAAATGTGCGGTGCCAGAGCATCTTTAGCATATGGTAGTGCAGGTAATTCGAATGACATTGCTACTCTCCTTTATTATTAATTTGCATACGTACAATAGCCTTATTGTGCGTATGGTCGACAGTATCTTGTTATCCGCTCACAATGTCAATGTTATCCGCTCACATTTATGACGTCAGGTGGCACTTTTCGGGGAAATGTGCGCGGAACCCCTATTTGTTTATTTTTCTAAATACATTCAAATATGTATCCGCTCATGAGACAATAACCCTGATAAATGCTTCAATAATATTGAAAAAGGAAGAGTATG…
250	53014	> GFP-R 5'-CCATCTAATTCAACAAGAATTGGGACAAC-3'	CTTCTCCTTTACGCATGCTGCTTTCCTTTCAAAAAACTATTTCTAAATCGACATGGGCAGTCGTTCTGTACACTTTGTTTTGTAAACGAGTTTGACTGCCAACACTGCACAGTTTTCCCCCAAAAGATGAAACATTTGGGGCCAAACTGTCCATATCATAAATAAGTTACGTATTTTTTCTCAAGCATAAAAATATTAAAAAACGACAAAAAGCATCTAACTGTTTGATATGTAAATTATTTCTATTGTAAATTAATTTCACATCACCTCCGCTATATGTAAAGCTAACGTTTCTGTGGCTCGACGCATCTTCCTCATTCTTCTCTCCAAAAACCACCTCATGCAATATAAACATCTATAAATAAAGATAACAATAGAATATTAAGCCAACAAATAAAC…
250	53014	> GFP-F 5'-GGTCCTTCTTGAGTTTGTAAC-3'	CAATAAGCTTTAATCGTACAGGGTAGTACAAATAAAAAAGGCACGTCAGATGACGTGCCTTTTTTCTTGTGAGCAGTGAATTCGTGTAGGCTGGAGCTGCTTCGAAGTTCCTATACTTTCTAGAGAATAGGAACTTCGGAATAGGAACTTCATTTAAATGGCGCGCCTTACGCCCCGCCCTGCCACTCATCGCAGTACTGTTGTAATTCATTAAGCATTCTGCCGACATGGAAGCCATCACAAACGGCATGATGAACCTGAATCGCCAGCGGCATCAGCACCTTGTCGCCTTGCGTATAATATTTGCCCATGGTGAAAACGGGGGCGAAGAAGTTGTCCATATTGGCCACGTTTAAATCAAAACTGGTGAAACTCACCCAGGGATTGGCTGAGACGAAA…
250	53014	> CAT-R 5'-GCAACTGACTGAAATGCCTC-3'	TATCAACGGTGGTATATCCAGTGATTTTTTTCTCCATTTTAGCTTCCTTAGCTCCTGAAAATCTCGACAACTCAAAAAATACGCCCGGTAGTGATCTTATTTCATTATGGTGAAAGTTGGAACCTCTTACGTGCCGATCAACGTCTCATTTTCGCCAAAAGTTGGCCCAGGGCTTCCCGGTATCAACAGGGACACCAGGATTTATTTATTCTGCGAAGTGATCTTCCGTCACAGGTAGGCGCGCCGAAGTTCCTATACTTTCTAGAGAATAGGAACTTCGAACTGCAGGTCGACGGATCCCCGGAATGGGCCCATGGTACGCGTGCTAGAGGCATCAAATAAAACGAAAGGCTCAGTCGAAAGACTGGGCCTTTCGTTTTATCTGTTGTTTGTCGGTGA…
250	53014	> AmpSeq-F 5'-ctcatgagcggatacatatttgaa-3'	GGGTTCCGCGCACATTTCCCCGAAAAGTGCCACCTGACGTCGCTCGTTTTGCCGGATTATGGGAAAGAAATAATCTCATAAACGAAAAATTAAAAAGAGAAGAGGTTTGATTTAACTTATTGATAATAAAGTTAAAAAAACAAATAAATACAAGACAATTGGGGCCATTTTGACTCATAGAGGAAAGCATCGCGGACAAACTTTTTCAGTTTATTTGTTGGCTTAATATTCTATTGTTATCTTTATTTATAGATGTTTATATTGCATGAGGTGGTTTTTGGAGAGAAGAATGAGGAAGATGCGTCGAGCCACAGAAACGTTAGCTTTACATATAGCGGAGGTGATGTGAAATTAATTTACAATAGAAATAATTTACATATCAAACAGTTAGATGCTTTT…
251	53019	> AspTerm 5'-ACTGCTCACAAGAAAAAAGGCACG-3'	CCCTGTACGATTAAAGCTTCTATAAAACAGCGTGACGCTGTCGTCCTCTGGCTCTATCCCAGATGCCGTAAAAACGCCCTGCATTGCTGGCGGTATACCAGACAGTATGACGAATATTGCGATGCCCAAGATAATCCTGGATAAGTCGCGTATCTATTCCCATATTCGCCAAAGCAAAACCACACGAATGGCGTAACATGTGCGGATGAATCTCCAGTGACAACCCGGCATTACCACCGGAAGTCGAGATAATATGGTAAAACTGTTGCCGAGAAAGCGGATTCCCCTTACGTGATAAAAATACCCACTCGCTCTCAGCATGCGGGTACGAAGTACGGATACTCAACCAGTTTTTTAAAGCCTGAACTTCTTTATTCAATAGCGGGTGCGTTGTTGAAA…
252	53020	> GFP-R 5'-CCATCTAATTCAACAAGAATTGGGACAAC-3'	CCTTTACGCATGCTGCTTTCCTTTCAAAAAACTATTTCTAAATCGACATGGGCAGTCGTTCTGTACACTTTGTTTTGTAAACGAGTTTGACTGCCAACACTGCACAGTTTTCCCCCAAAAGATGAAACATTTGGGGCCAAACTGTCCATATCATAAATAAGTTACGTATTTTTTCTCAAGCATAAAAATATTAAAAAACGACAAAAAGCATCTAACTGTTTGATATGTAAATTATTTCTATTGTAAATTAATTTCACATCACCTCCGCTATATGTAAAGCTAACGTTTCTGTGGCTCGACGCATCTTCCTCATTCTTCTCTCCAAAAACCACCTCATGCAATATAAACATCTATAAATAAAGATAACAATAGAATATTAAGCCAACAAATAAACTGAAA…
252	53020	> GFP-F 5'-GGTCCTTCTTGAGTTTGTAAC-3'	CAAGCAGCAAACGACGAAAACTACGCTGCAGCAGTTTAATAAGCTTAAATCGTACAGGGTAGTACAAATAAAAAAGGCACGTCAGATGACGTGCCTTTTTTCTTGTGAGCAGTGAATTCGTGTAGGCTGGAGCTGCTTCGAAGTTCCTATACTTTCTAGAGAATAGGAACTTCGGAATAGGAACTTCATTTAAATGGCGCGCCTTACGCCCCGCCCTGCCACTCATCGCAGTACTGTTGTAATTCATTAAGCATTCTGCCGACATGGAAGCCATCACAAACGGCATGATGAACCTGAATCGCCAGCGGCATCAGCACCTTGTCGCCTTGCGTATAATATTTGCCCATGGTGAAAACGGGGGCGAAGAAGTTGTCCATATTGGCCACGTTTAAATCAAAA…
253	53023	> AspTerm 5'-ACTGCTCACAAGAAAAAAGGCACG-3'	ACGATTAAAGCTTCTATAAAACAGCGTGACGCTGTCGTCCTCTGGCTCTATCCCAGATGCCGTAAAAACGCCCTGCATTGCTGGCGGTATACCAGACAGTATGACGAATATTGCGATGCCCAAGATAATCCTGGATAAGTCGCGTATCTATTCCCATATTCGCCAAAGCAAAACCACACGAATGGCGTAACATGTGCGGATGAATCTCCAGTGACAACCCGGCATTACCACCGGAAGTCGAGATAATATGGTAAAACTGTTGCCGAGAAAGCGGATTCCCCTTACGTGATAAAAATACCCACTCGCTCTCAGCATGCGGGTACGAAGTACGGATACTCAACCAGTTTTTTAAAGCCTGAACTTCTTTATTCAATAGCGGGTGCGTTGTTGAAAAGCCTT…
254	53028	> AspTerm 5'-ACTGCTCACAAGAAAAAAGGCACG-3'	GTACTACCCTGTACGATTAAAGCTTTTAAACCGAGTATCTTTGTGAATATTTTTTCACGTTAGTATCAAGTGGCTGTGAGGACGCGAAAAAATCCCCTTGCCCGCCTGTAACACCGCGCTGAATCAGGGTCTGCCACTCGCTTCGCGAACGCACGCCGGTGGCGTAAACCTGGGTGCTGGTCCCGGAGCAGGCTTCCACCAGGCTTTGAACCAGCAGCTGGTTCTCCGTTCGCTTCTCAATGTTTCTGACCAGCCCCGGATGGAGCTTGAGTAACTCAACATTAAGTTCTTTGATCCAACTGGTACTTACCAGCGTCAAACCAGCCTGGTTGACGGCTACCCGTACCCCTAAAGCATTCACTAAACGAATAACAGGTTGTAAACGACTGATATGTTGAC…
254	53028	> K1 5'-CAGTCATAGCCGAATAGCCT-3'	CTGCGTGCATCCACCTTGTTCAATCATGCGAAACGATCCTCATCCTGTCTCTTGATCAGATCTTGATCCCCTGCGCCATCAGATCCTTGGCGGCAAGAAAGCCATCCAGTTTACTTTGCAGGGCTTCCCAACCTTACCAGAGGGCGCCCCAGCTGGCAATTCCGACGTCTCGAGCACCGTCGTTGTTGACATTTTTATGCTTGGCGGTTATAATGGATTCCACACAGGTCGACGAGTCAGACAACGAAGTGAACATCAGGATGATGACACTTCTGCAGGACACACCAGGATGGTGTTTCAGGGAAAGGCTTCTGGATGAAGCGAAGAGGATGACGCAGGACGCGTTAAAGGACACCTCCAGGATGGAGAATGAGAACCGGTCAGGATGATTCGGTGGGT…
255	53117	> Addgene NGS Result	ACCTGTGGCGCCGGTGATGCCGGCCACGATGCGTCCGGCGTAGAGGATCGAGATCTCGATCCCGCGAAATTAATACGACTCACTATAGGGGAATTGTGAGCGGATAACAATTCCCCTCTAGAAATAATTTTGTTTAACTTTAAGAAGGAGATATACCATGGGGATGGCACTGTCGCGGGGGCTGCCCCGGGAGCTGGCTGAGGCGGTGGCCGGGGGCCGGGTGCTGGTGGTGGGGGCGGGCGGCATCGGCTGCGAGCTCCTCAAGAATCTCGTGCTCACCGGTTTCTCCCACATCGACCTGATTGATCTGGATACTATTGATGTAAGCAACCTCAACAGACAGTTTTTGTTTCAAAAGAAACATGTTGGAAGATCAAAGGCACAGGTTGCCAAGGAAAG…
255	53117	> pBRrevBam 5'-GGTGATGTCGGCGATATAGG-3'	CCACGATGCGTCCGGCGTAGAGGATCGAGATCTCGATCCCGCGAAATTAATACGACTCACTATAGGGGAATTGTGAGCGGATAACAATTCCCCTCTAGAAATAATTTTGTTTAACTTTAAGAAGGAGATATACCATGGGGATGGCACTGTCGCGGGGGCTGCCCCGGGAGCTGGCTGAGGCGGTGGCCGGGGGCCGGGTGCTGGTGGTGGGGGCGGGCGGCATCGGCTGCGAGCTCCTCAAGAATCTCGTGCTCACCGGTTTCTCCCACATCGACCTGATTGATCTGGATACTATTGATGTAAGCAACCTCAACAGACAGTTTTTGTTTCAAAAGAAACATGTTGGAAGATCAAAGGCACAGGTTGCCAAGGAAAGTGTACTGCAGTTTTACCCGAAAG…
255	53117	> T7term 5'-GCTAGTTATTGCTCAGCGG-3'	CCGGATCTCAGTGGTGGTGGTGGTGGTGCTCGAGTGCGGCCGCAAGCTTGTCGACGGAGCTCGAATTCGGATCCCGACCCATTTGCTGTCCACCAGTCATGCTAGCTCCATCTAATGCTATGACATCATCAAGCTCTTCCTTCTGTTCTATACGTGACCTCTTTGCACTGAGATTCTCTTTCTCATCTAATTTCCTCTTGCGGCTTCTCTCTTCTTCACTGACGTCGGCATTATTTGAAGAATCTTCTTCATCCGAATCAACTATGAGAACGTCATCTTGCTCTTGAGCTGTGGAGGTGGAGGGCTGAGCTCCATCATCACTGCCATTGGTTATGCTTTTGGCAGCATCTTCAGCTTGTTTGGGCCCCACTTTTTCCGGGGCATCACCAACAACTTCAA…
256	53138	> pET11a-SUMO1 sequence 5993 bps	ACTTGGTACATTTTCTTGAAGACGAAAGGGCCTCGTGATACGCCTATTTTTATAGGTTAATGTCATGATAATAATGGTTTCTTAGACGTCAGGTGGCACTTTTCGGGGAAATGTGCGCGGAACCCCTATTTGTTTATTTTTCTAAATACATTCAAATATGTATCCGCTCATGAGACAATAACCCTGATAAATGCTTCAATAATATTGAAAAAGGAAGAGTATGAGTATTCAACATTTCCGTGTCGCCCTTATTCCCTTTTTTGCGGCATTTTGCCTTCCTGTTTTTGCTCACCCAGAAACGCTGGTGAAAGTAAAAGATGCTGAAGATCAGTTGGGTGCACGAGTGGGTTACATCGAACTGGATCTCAACAGCGGTAAGATCCTTGAGAGTTTTCGCCC…
256	53138	> pBRrevBam 5'-GGTGATGTCGGCGATATAGG-3'	TGCGTCCGGCGTAGAGGATCGAGATCTCGATCCCGCGAAATTAATACGACTCACTATAGGGGAATTGTGAGCGGATAACAATTCCCCTCTAGAAATAATTTTGTTTAACTTTAAGAAGGAGATATACATATGTCTGACCAGGAGGCAAAACCTTCAACTGAGGACTTGGGGGATAAGAAGGAAGGTGAATATATTAAACTCAAAGTCATTGGACAGGATAGCAGTGAGATTCACTTCAAAGTGAAAATGACAACACATCTCAAGAAACTCAAAGAATCATACTGTCAAAGACAGGGTGTTCCAATGAATTCACTCAGGTTTCTCTTTGAGGGTCAGAGAATTGCTGATAATCATACTCCAAAAGAACTGGGAATGGAGGAAGAAGATGTGATTGAAGTT…
257	53139	> pET23a-His-hRanGAP1tail sequence 4196 bps	TGGCGAATGGGACGCGCCCTGTAGCGGCGCATTAAGCGCGGCGGGTGTGGTGGTTACGCGCAGCGTGACCGCTACACTTGCCAGCGCCCTAGCGCCCGCTCCTTTCGCTTTCTTCCCTTCCTTTCTCGCCACGTTCGCCGGCTTTCCCCGTCAAGCTCTAAATCGGGGGCTCCCTTTAGGGTTCCGATTTAGTGCTTTACGGCACCTCGACCCCAAAAAACTTGATTAGGGTGATGGTTCACGTAGTGGGCCATCGCCCTGATAGACGGTTTTTCGCCCTTTGACGTTGGAGTCCACGTTCTTTAATAGTGGACTCTTGTTCCAAACTGGAACAACACTCAACCCTATCTCGGTCTATTCTTTTGATTTATAAGGGATTTTGCCGATTTCGGCCTATTG…
257	53139	> T7 5'-TAATACGACTCACTATAGGG-3'	ACTTTAAGAAGGAGATATACATATGGCTCACCACCACCACCACCACGGTGGATCCCCTCAGCAGCGAGGGCAGGGAGAGAAGTCAGCCACGCCCTCACGGAAGATTCTGGACCCTAACACTGGGGAGCCAGCTCCCGTGCTGTCCTCCCCACCTCCTGCAGACGTCTCCACCTTCCTGGCTTTTCCCTCTCCAGAGAAGCTGCTGCGCCTAGGGCCCAAGAGCTCCGTGCTGATAGCCCAGCAGACTGACACGTCTGACCCCGAGAAGGTGGTCTCTGCCTTCCTAAAGGTGTCATCTGTGTTCAAGGACGAAGCTACTGTGAGGATGGCAGTGCAGGATGCAGTAGATGCCCTGATGCAGAAGGCTTTCAACTCCTCGTCCTTCAACTCCAACACCTT…
258	53140	> pGEX3x-hRanBP2-(IR1+M) sequence 5577 bps	AGCTTATCGACTGCACGGTGCACCAATGCTTCTGGCGTCAGGCAGCCATCGGAAGCTGTGGTATGGCTGTGCAGGTCGTAAATCACTGCATAATTCGTGTCGCTCAAGGCGCACTCCCGTTCTGGATAATGTTTTTTGCGCCGACATCATAACGGTTCTGGCAAATATTCTGAAATGAGCTGTTGACAATTAATCATCGGCTCGTATAATGTGTGGAATTGTGAGCGGATAACAATTTCACACAGGAAACAGTATTCATGTCCCCTATACTAGGTTATTGGAAAATTAAGGGCCTTGTGCAACCCACTCGACTTCTTTTGGAATATCTTGAAGAAAAATATGAAGAGCATTTGTATGAGCGCGATGAAGGTGATAAATGGCGAAACAAAAAGTTTGAAT…
258	53140	> pGEX5 5'-GGGCTGGCAAGCCACGTTTGGTG-3'	TGATCGAAGGTCGTGGGATCCCCGATGTTCTCATTGTATATGAACTAACTCCAACCGCTGAGCAGAAAGCCCTTGCAACCAAACTTAAACTTCCTCCAACTTTCTTCTGCTACAAGAATAGACCAGATTATGTTAGTGAAGAAGAGGAGGATGATGAAGATTTCGAAACAGCTGTCAAGAAACTTAATGGAAAACTATATTTGGATGGCTCAGAAAAATGTAGACCCTTGGAAGAAAATACAGCAGATAATGAGAAAGAATGTATTTGAGTTTGGGAAAAGAAACCAACAGTTGAAGAGAAGGCAAAAGCAGATACGTTAAAACTTCCACCTACATTTTTTTGTGGAGTCTGTAGTGATACTGATGAAGACAATGGAAATGGGGAAGACTTTCAATCAG…
259	53141	> pET28a-HisYFP-Sp100 sequence 7283 bps	TGGCGAATGGGACGCGCCCTGTAGCGGCGCATTAAGCGCGGCGGGTGTGGTGGTTACGCGCAGCGTGACCGCTACACTTGCCAGCGCCCTAGCGCCCGCTCCTTTCGCTTTCTTCCCTTCCTTTCTCGCCACGTTCGCCGGCTTTCCCCGTCAAGCTCTAAATCGGGGGCTCCCTTTAGGGTTCCGATTTAGTGCTTTACGGCACCTCGACCCCAAAAAACTTGATTAGGGTGATGGTTCACGTAGTGGGCCATCGCCCTGATAGACGGTTTTTCGCCCTTTGACGTTGGAGTCCACGTTCTTTAATAGTGGACTCTTGTTCCAAACTGGAACAACACTCAACCCTATCTCGGTCTATTCTTTTGATTTATAAGGGATTTTGCCGATTTCGGCCTATTG…
259	53141	> pBRrevBam 5'-GGTGATGTCGGCGATATAGG-3'	GGCCACGATGCGTCCGGCGTAGAGGATCGAGATCTCGATCCCGCGAAATTAATACGACTCACTATAGGGGAATTGTGAGCGGATAACAATTCCCCTCTAGAAATAATTTTGTTTAACTTTAAGAAGGAGATATACCATGGGCAGCAGCCATCATCATCATCATCACAGCAGCGGCCTGGTGCCGCGCGGCAGCCATATGGCTAGCATGGTGAGCAAGGGCGAGGAGCTGTTCACCGGGGTGGTGCCCATCCTGGTCGAGCTGGACGGCGACGTAAACGGCCACAAGTTCAGCGTGTCCGGCGAGGGCGAGGGCGATGCCACCTACGGCAAGCTGACCCTGAAGTTCATCTGCACCACCGGCAAGCTGCCCGTGCCCTGGCCCACCCTCGTGACCACCTT…
259	53141	> T7term 5'-GCTAGTTATTGCTCAGCGG-3'	TAGCAGCCGGATCTCAGTGGTGGTGGTGGTGGTGCTCGAGTGCGGCCGCAAGCTTGTCGACGCTAATCTTCTTTACCTGACCCTCTTCTTAGGGATGAGCTGCAGGTTTCCTGAAGCTCTTCTCCATTACTCAGGTCTGAAAAGTCACTACTGCTGAAACGTCTCTTCCTGCTGGGTATTCTCCAAGTAGATGTACTTCTAGAAGTCATAGGAGCCTTCTCACCATGCTTGCTTCTCAGTGCCCCGCTTGAGGCTTCTGCGGGCGCCTCCTCCTCACTGGATTCTGAAAAGTCGTGGTCTTGTCCTATCACTCTTTTCTTAAAACTTTCTCTGAATGTAGATAATTTTCTGAAATCCATGGGCTCTGGTACAATCTGGGGTCGTGAGCAAGTGGCTTCT…
259	53141	> EGFP-C 5'-CATGGTCCTGCTGGAGTTCGTG-3'	GATCCGAATTCACATTTCCATTCGAGGGCCTCCGTGATCGTGATCTCATCACAAATAAAATGTTTGAAGATTCTCAAGATTCTTGTAGAAACCTGGTCCCTGTACAGAGAGTGGTGTACAATGTTCTTAGTGAACTGGAGAAGACATTTAACCTGCCAGTTCTGGAAGCACTGTTCAGCGATGTCAACATGCAGGAATACCCCGATTTAATTCACATTTATAAAGGCTTTGAAAATGTAATCCATGACAAATTGCCTCTCCAAGAAAGTGAAGAAGAAGAGAGGGAGGAGAGGTCTGGCCTCCAACTAAGTCTTGAACAAGGAACTGGTGAAAACTCTTTTCGAAGCCTGACTTGGCCACCTTCGGGTTCCCCATCTCATGCTGGTACAACCCCACCTG…
260	53142	> pET11a-SUMO2 sequence 5919 bps	TTCTTGAAGACGAAAGGGCCTCGTGATACGCCTATTTTTATAGGTTAATGTCATGATAATAATGGTTTCTTAGACGTCAGGTGGCACTTTTCGGGGAAATGTGCGCGGAACCCCTATTTGTTTATTTTTCTAAATACATTCAAATATGTATCCGCTCATGAGACAATAACCCTGATAAATGCTTCAATAATATTGAAAAAGGAAGAGTATGAGTATTCAACATTTCCGTGTCGCCCTTATTCCCTTTTTTGCGGCATTTTGCCTTCCTGTTTTTGCTCACCCAGAAACGCTGGTGAAAGTAAAAGATGCTGAAGATCAGTTGGGTGCACGAGTGGGTTACATCGAACTGGATCTCAACAGCGGTAAGATCCTTGAGAGTTTTCGCCCCGAAGAACGTTT…
260	53142	> pBRrevBam 5'-GGTGATGTCGGCGATATAGG-3'	ATGCGTCCGGCGTAGAGGATCGAGATCTCGATCCCGCGAAATTAATACGACTCACTATAGGGGAATTGTGAGCGGATAACAATTCCCCTCTAGAAATAATTTTGTTTAACTTTAAGAAGGAGATATACATATGTCCGAGGAGAAGCCCAAGGAGGGTGTGAAGACAGAGAATGACCACATCAACCTGAAGGTGGCCGGGCAGGACGGCTCCGTGGTGCAGTTCAAGATCAAGAGGCACACGCCGCTGAGCAAGCTGATGAAGGCCTACTGCGAGAGGCAGGGCTTGTCAATGAGGCAGATCAGATTCAGGTTCGACGGGCAGCCAATCAATGAAACTGACACTCCAGCACAGCTGGAGATGGAGGACGAGGACACCATCGACGTGTTCCAGCAGCAGAC…
261	53143	> pET11a-SUMO3 sequence 5922 bps	TTCTTGAAGACGAAAGGGCCTCGTGATACGCCTATTTTTATAGGTTAATGTCATGATAATAATGGTTTCTTAGACGTCAGGTGGCACTTTTCGGGGAAATGTGCGCGGAACCCCTATTTGTTTATTTTTCTAAATACATTCAAATATGTATCCGCTCATGAGACAATAACCCTGATAAATGCTTCAATAATATTGAAAAAGGAAGAGTATGAGTATTCAACATTTCCGTGTCGCCCTTATTCCCTTTTTTGCGGCATTTTGCCTTCCTGTTTTTGCTCACCCAGAAACGCTGGTGAAAGTAAAAGATGCTGAAGATCAGTTGGGTGCACGAGTGGGTTACATCGAACTGGATCTCAACAGCGGTAAGATCCTTGAGAGTTTTCGCCCCGAAGAACGTTT…
261	53143	> pBRrevBam 5'-GGTGATGTCGGCGATATAGG-3'	ATGCGTCCGGCGTAGAGGATCGAGATCTCGATCCCGCGAAATTAATACGACTCACTATAGGGGAATTGTGAGCGGATAACAATTCCCCTCTAGAAATAATTTTGTTTAACTTTAAGAAGGAGATATACATATGGCCGACGAAAAGCCCAAGGAAGGAGTCAAGACTGAGAACAACGATCATATTAATTTGAAGGTGGCGGGGCAGGATGGTTCTGTGGTGCAGTTTAAGATTAAGAGGCATACACCACTTAGTAAACTAATGAAAGCCTATTGTGAACGACAGGGATTGTCAATGAGGCAGATCAGATTCCGATTTGACGGGCAACCAATCAATGAAACAGACACACCTGCACAGTTGGAAATGGAGGATGAAGATACAATTGATGTGTTCCAACAGCA…
262	84509	> Addgene Partial NGS Result	TGGCGAATGGGACGCGCCCTGTAGCGGCGCATTAAGCGCGGCGGGTGTGGTGGTTACGCGCAGCGTGACCGCTACACTTGCCAGCGCCCTAGCGCCCGCTCCTTTCGCTTTCTTCCCTTCCTTTCTCGCCACGTTCGCCGGCTTTCCCCGTCAAGCTCTAAATCGGGGGCTCCCTTTAGGGTTCCGATTTAGTGCTTTACGGCACCTCGACCCCAAAAAACTTGATTAGGGTGATGGTTCACGTAGTGGGCCATCGCCCTGATAGACGGTTTTTCGCCCTTTGACGTTGGAGTCCACGTTCTTTAATAGTGGACTCTTGTTCCAAACTGGAACAACACTCAACCCTATCTCGGTCTATTCTTTTGATTTATAAGGGATTTTGCCGATTTCGGCCTATTG…
263	84510	> Addgene NGS Result	GGTTGAGGCCGTTGAGCACCGCCGCCGCAAGGAATGGTGCATGCAAGGAGATGGCGCCCAACAGTCCCCCGGCCACGGGGCCTGCCACCATACCCACGCCGAAACAAGCGCTCATGAGCCCGAAGTGGCGAGCCCGATCTTCCCCATCGGTGATGTCGGCGATATAGGCGCCAGCAACCGCACCTGTGGCGCCGGTGATGCCGGCCACGATGCGTCCGGCGTAGAGGATCGAGATCGATCTCGATCCCGCGAAATTAATACGACTCACTATAGGGGAATTGTGAGCGGATAACAATTCCCCTCTAGAAATAATTTTGTTTAACTTTAAGAAGGAGATATACATATGGCTGCGCGTGCGTCCGGTTCTAAATCTGGCTCCGGCTCTGACTCTGGTAGCAA…
264	84511	> Addgene Partial NGS Result	TGGCGAATGGGACGCGCCCTGTAGCGGCGCATTAAGCGCGGCGGGTGTGGTGGTTACGCGCAGCGTGACCGCTACACTTGCCAGCGCCCTAGCGCCCGCTCCTTTCGCTTTCTTCCCTTCCTTTCTCGCCACGTTCGCCGGCTTTCCCCGTCAAGCTCTAAATCGGGGGCTCCCTTTAGGGTTCCGATTTAGTGCTTTACGGCACCTCGACCCCAAAAAACTTGATTAGGGTGATGGTTCACGTAGTGGGCCATCGCCCTGATAGACGGTTTTTCGCCCTTTGACGTTGGAGTCCACGTTCTTTAATAGTGGACTCTTGTTCCAAACTGGAACAACACTCAACCCTATCTCGGTCTATTCTTTTGATTTATAAGGGATTTTGCCGATTTCGGCCTATTG…
265	81013	> pTrc99a-PMDsc	GCGCAACGCAATTAATGTGAGTTAGCGCGAATTGATCTGGTTTGACAGCTTATCATCGACTGCACGGTGCACCAATGCTTCTGGCGTCAGGCAGCCATCGGAAGCTGTGGTATGGCTGTGCAGGTCGTAAATCACTGCATAATTCGTGTCGCTCAAGGCGCACTCCCGTTCTGGATAATGTTTTTTGCGCCGACATCATAACGGTTCTGGCAAATATTCTGAAATGAGCTGTTGACAATTAATCATCCGGCTCGTATAATGTGTGGAATTGTGAGCGGATAACAATTTCACACAGGAAACAGACCATGGAATTCAAAAGATCTTTTAAGAAGGAGATATACATATGACCGTTTACACAGCATCCGTTACCGCACCCGTCAACATCGCAACCCTTAAGTA…
265	81013	> pA5c-MevTo-T21-MKco-AphA	GACGTCGGTGCCTAATGAGTGAGCTAACTTACATTAATTGCGTTGCGCTCACTGCCCGCTTTCCAGTCGGGAAACCTGTCGTGCCAGCTGCATTAATGAATCGGCCAACGCGCGGGGAGAGGCGGTTTGCGTATTGGGCGCCAGGGTGGTTTTTCTTTTCACCAGTGAGACGGGCAACAGCTGATTGCCCTTCACCGCCTGGCCCTGAGAGAGTTGCAGCAAGCGGTCCACGCTGGTTTGCCCCAGCAGGCGAAAATCCTGTTTGATGGTGGTTAACGGCGGGATATAACATGAGCTGTCTTCGGTATCGTCGTATCCCACTACCGAGATGTCCGCACCAACGCGCAGCCCGGACTCGGTAATGGCGCGCATTGCGCCCAGCGCCATCTGATCGTTGGC…
265	81013	> M13pUC-Rev 5'-AGCGGATAACAATTTCACACAGG-3'	AGGAGATATACATATGACCGTTTACACAGCATCCGTTACCGCACCCGTCAACATCGCAACCCTTAAGTATTGGGGGAAAAGGGACACGAAGTTGAATCTGCCCACCAATTCGTCCATATCAGTGACTTTATCGCAAGATGACCTCAGAACGTTGACCTCTGCGGCTACTGCACCTGAGTTTGAACGCGACACTTTGTGGTTAAATGGAGAACCACACAGCATCGACAATGAAAGAACTCAAAATTGTCTGCGCGACCTACGCCAATTAAGAAAGGAAATGGAATCGAAGGACGCCTCATTGCCCACATTATCTCAATGGAAACTCCACATTGTCTCCGAAAATAACTTTCCTACAGCAGCTGGTTTAGCTTCCTCCGCTGCTGGCTTTGCTGCATTGGT…
265	81013	> Lac-promoter 5'-CACTTTATGCTTCCGGCTCG-3'	ACGTGCTATCGGTAGATTTTAACGGTTCACTCGCTTCCACCAGCGCCATCGACCTGGGGGCGACAGTAATTAAAGCCGCCATTGAACGTGCAAAAATCGATTCACAACACGTTGATGAAGTGATTATGGGTAACGTGTTACAAGCCGGGCTGGGGCAAAATCCGGCGCGTCAGGCACTGTTAAAAAGCGGGCTGGCAGAAACGGTGTGCGGATTCACGGTCAATAAAGTATGTGGTTCGGGTCTTAAAAGTGTGGCGCTTGCCGCCCAGGCCATTCAGGCAGGTCAGGCGCAGAGCATTGTGGCGGGGGGTATGGAAAATATGAGTTTAGCCCCCTACTTACTCGATGCAAAAGCACGCTCTGGTTATCGTCTTGGAGACGGACAGGTTTATGACGTAA…
266	81017	> pTrc99a-PMDsc	GCGCAACGCAATTAATGTGAGTTAGCGCGAATTGATCTGGTTTGACAGCTTATCATCGACTGCACGGTGCACCAATGCTTCTGGCGTCAGGCAGCCATCGGAAGCTGTGGTATGGCTGTGCAGGTCGTAAATCACTGCATAATTCGTGTCGCTCAAGGCGCACTCCCGTTCTGGATAATGTTTTTTGCGCCGACATCATAACGGTTCTGGCAAATATTCTGAAATGAGCTGTTGACAATTAATCATCCGGCTCGTATAATGTGTGGAATTGTGAGCGGATAACAATTTCACACAGGAAACAGACCATGGAATTCAAAAGATCTTTTAAGAAGGAGATATACATATGACCGTTTACACAGCATCCGTTACCGCACCCGTCAACATCGCAACCCTTAAGTA…
266	81017	> pA5c-MevT(O)-T21-MKco	GACGTCGGTGCCTAATGAGTGAGCTAACTTACATTAATTGCGTTGCGCTCACTGCCCGCTTTCCAGTCGGGAAACCTGTCGTGCCAGCTGCATTAATGAATCGGCCAACGCGCGGGGAGAGGCGGTTTGCGTATTGGGCGCCAGGGTGGTTTTTCTTTTCACCAGTGAGACGGGCAACAGCTGATTGCCCTTCACCGCCTGGCCCTGAGAGAGTTGCAGCAAGCGGTCCACGCTGGTTTGCCCCAGCAGGCGAAAATCCTGTTTGATGGTGGTTAACGGCGGGATATAACATGAGCTGTCTTCGGTATCGTCGTATCCCACTACCGAGATGTCCGCACCAACGCGCAGCCCGGACTCGGTAATGGCGCGCATTGCGCCCAGCGCCATCTGATCGTTGGC…
266	81017	> M13pUC-Rev 5'-AGCGGATAACAATTTCACACAGG-3'	CAACCCTTAAGTATTGGGGGAAAAGGGACACGAAGTTGAATCTGCCCACCAATTCGTCCATATCAGTGACTTTATCGCAAGATGACCTCAGAACGTTGACCTCTGCGGCTACTGCACCTGAGTTTGAACGCGACACTTTGTGGTTAAATGGAGAACCACACAGCATCGACAATGAAAGAACTCAAAATTGTCTGCGCGACCTACGCCAATTAAGAAAGGAAATGGAATCGAAGGACGCCTCATTGCCCACATTATCTCAATGGAAACTCCACATTGTCTCCGAAAATAACTTTCCTACAGCAGCTGGTTTAGCTTCCTCCGCTGCT
266	81017	> Lac-promoter 5'-CACTTTATGCTTCCGGCTCG-3'	TATCGGTAGTTTTAACGGTTCACTCGCTTCCACCAGCGCCATCGACCTGGGGGCGACAGTAATTAAAGCCGCCATTGAACGTGCAAAAATCGATTCACAACACGTTGATGAAGTGATTATGGGTAACGTGTTACAAGCCGGGCTGGGGCAAAATCCGGCGCGTCAGGCACTGTTAAAAAGCGGGCTGGCAGAAACGGTGTGCGGATTCACGGTCAATAAAGTATGTGGTTCGGGTCTTAAAAGTGTGGCGCTTGCCGCCCAGGCCATTCAGGCAGGTCAGGCGCAGAGCATTGTGGCGGGGGGTATGGAAAATATGAGTTTAGCCCCCTACTTACTCGATGCAAAAGCACGCTCTGGTTATCGTCTTGGAGACGGACAGGTTTATGACGTAATCCTGCG…
267	79435	> Addgene NGS Result	ACATGGGGGATCATGTAACTCGCCTTGATCGTTGGGAACCGGAGCTGAATGAAGCCATACCAAACGACGAGCGTGACACCACGATGCCTGCAGCAATGGCAACAACGTTGCGCAAACTATTAACTGGCGAACTACTTACTCTAGCTTCCCGGCAACAATTAATAGACTGGATGGAGGCGGATAAAGTTGCAGGACCACTTCTGCGCTCGGCCCTTCCGGCTGGCTGGTTTATTGCTGATAAATCTGGAGCCGGTGAGCGTGGGTCTCGCGGTATCATTGCAGCACTGGGGCCAGATGGTAAGCCCTCCCGTATCGTAGTTATCTACACGACGGGGAGTCAGGCAACTATGGATGAACGAAATAGACAGATCGCTGAGATAGGTGCCTCACTGATTAAGC…
268	72650	> pJB051 (mEos2-ZapA) sequence 5512 bps	AACTATGGATGAACGAAATAGACAGATCGCTGAGATAGGTGCCTCACTGATTAAGCATTGGTAACTGTCAGACCAAGTTTACTCATATATACTTTAGATTGATTTAAAACTTCATTTTTAATTTAAAAGGATCTAGGTGAAGATCCTTTTTGATAATCTCATGACCAAAATCCCTTAACGTGAGTTTTCGTTCCACTGAGCGTCAGACCCCGTAGAAAAGATCAAAGGATCTTCTTGAGATCCTTTTTTTCTGCGCGTAATCTGCTGCTTGCAAACAAAAAAACCACCGCTACCAGCGGTGGTTTGTTTGCCGGATCAAGAGCTACCAACTCTTTTTCCGAAGGTAACTGGCTTCAGCAGAGCGCAGATACCAAATACTGTCCTTCTAGTGTAGCCGTA…
268	72650	> lacI-F 5'-GCTTGCTGCAACTCTCTCAG-3'	AAAGAAAAACCACCCTGGCGCCCAATACGCAAACCGCCTCTCCCCGCGCGTTGGCCGATTCATTAATGCAGCTGGCACGACAGGTTTCCCGACTGGAAAGCGGGCAGTGAGCGCAACGCAACTAATGTAAGTTAGCTCACTCATTAGGCACCCCAGGCTTTACACTTTATGCTTCCGGCTCGTATGTTGTGTGGAATTGTGAGCGGATAACAATTTCACACAGGAAACAGCTATGACCATGATTACGGATTCACTGGCCGTCGTTTTACAACGTCGTGACTGGGAAAACCCTGGCGTTACCCAACTTAATCGCCTTGCAGCACATCCCCCTTTCGCCAGCTGGCGTAATAGCGAAGAGGCCCGCACCGATCGCCCTTCCCAACAGTTGCCTAAGAAACC…
268	72650	> AllEos-F 5'-GGAGAAGGGTGTCAAGTTAC-3'	AGCCATGACAAAGATTACAACAAGGTTAAGCTGTATGAGCATGCTGTTGCTCATTCTGGATTGCCTGACAATGCCAGACGAGGATCCGCTGGCTCCGCTGCTGGTTCTGGCGAATTCTCTGCACAACCCGTCGATATCCAAATTTTTGGCCGTTCACTGCGTGTGAACTGCCCGCCTGACCAAAGGGATGCGTTGAATCAGGCAGCGGACGATCTGAACCAACGGTTGCAAGATCTGAAAGAACGCACTAGAGTCACAAATACTGAACAGTTGGTCTTCATTGCCGCATTGAATATCAGCTATGAGTTAGCGCAAGAAAAAGCAAAGACTCGTGACTACGCGGCAAGTATGGAACAGCGTATTCGGATGCTGCAGCAGACCATAGAACAAGCGTTACTT…
269	72651	> pJB045 (ZapB-mEos2) sequence 5431 bps	TAGCGAAGAGGCCCGCACCGATCGCCCTTCCCAACAGTTGCCTAAGAAACCATTATTATCATGACATTAACCTATAAAAATAGGCGTATCACGAGGCCCTTTCGTCTTCACCTCGAGAAATCATAAAAAATTTATTTGCTTTGTGAGCGGATAACAATTATAATAGATTCAATTGTGAGCGGATAACAATTTCACACAGAATTCATTAAAGAGGAGAAATTAACTACTAGTATGACAATGTCATTAGAAGTGTTTGAGAAACTGGAAGCAAAAGTACAGCAGGCGATTGATACCATCACTCTGTTGCAGATGGAAATCGAAGAGCTGAAAGAAAAAAACAACTCACTGTCGCAGGAAGTTCAAAATGCCCAGCATCAGCGCGAAGAGCTGGAGCGTGAG…
269	72651	> T0term-R 5'-GCGGCAACCGAGCGTTC-3'	CTGGATCTATCAACAGGAGTCCAAGCTCAGCTAATTAAGCTTGGCTGCAGGTCGACCCTTAGCGGCCGCTTATCGTCTGGCATTGTCAGGCAATCCAGAATGAGCAACAGCATGCTCATACAGCTTAACCTTGTTGTAATCTTTGTCATGGCTTAAAATCTCAATGCAGTGGTCCACAAAGTGGTAGCCTGGTAACTTGACACCCTTCTCCTTAGCTTTGTAAGTAGTTCTGAAGTCACATCGGTAATGGGCATTTCCTTCAAGCAACAAAGCCATATGAATATCACCCGTCAGCACTCCATCACGCACATACATTTTCTCAGTGGAGGGCTCCCATTTCAGCGTCTTCTTCTGCATAACTGGACCATTGGCGGGAAAGTTGGTACCATAAAATCGAAC…
270	98911	> Addgene NGS Result	AAGAGGCCCGCACCGATCGCCCTTCCCAACAGTTGCCTAAGAAACCATTATTATCATGACATTAACCTATAAAAATAGGCGTATCACGAGGCCCTTTCGTCTTCACCTCGAGAAATCATAAAAAATTTATTTGCTTTGTGAGCGGATAACAATTATAATAGATTCAATTGTGAGCGGATAACAATTTCACACAGAATTCATTAAAGAGGAGAAATTAACTACTAGTATGGTGAGTGTGATTAAACCAGACATGAAGATCAAGCTGCGTATGGAAGGCGCTGTAAATGGACACCCGTTCGCGATTGAAGGAGTTGGCCTTGGGAAGCCTTTCGAGGGAAAACAGAGTATGGACCTTAAAGTCAAAGAAGGCGGACCTCTGCCTTTCGCCTATGACATCTT…
271	98912	> Addgene NGS Result	AAGAGGCCCGCACCGATCGCCCTTCCCAACAGTTGCCTAAGAAACCATTATTATCATGACATTAACCTATAAAAATAGGCGTATCACGAGGCCCTTTCGTCTTCACCTCGAGAAATCATAAAAAATTTATTTGCTTTGTGAGCGGATAACAATTATAATAGATTCAATTGTGAGCGGATAACAATTTCACACAGAATTCATTAAAGAGGAGAAATTAACTACTAGTATGACAATGTCATTAGAAGTGTTTGAGAAACTGGAAGCAAAAGTACAGCAGGCGATTGATACCATCACTCTGTTGCAGATGGAAATCGAAGAGCTGAAAGAAAAAAACAACTCACTGTCGCAGGAAGTTCAAAATGCCCAGCATCAGCGCGAAGAGCTGGAGCGTGAGAACAA…
272	98995	> Addgene NGS Result	CTAAGAAACCATTATTATCATGACATTAACCTATAAAAATAGGCGTATCACGAGGCCCTTTCGTCTTCACCTCGAGAAATCATAAAAAATTTATTTGCTTTGTGAGCGGATAACAATTATAATAGATTCAATTGTGAGCGGATAACAATTTCACACAGAATTCATTAAAGAGGAGAAATTAACTACTAGTATGGTGTCTAAGGGCGAAGAGCTGATTAAGGAGAACATGCACATGAAGCTGTACATGGAGGGCACCGTGAACAACCACCACTTCAAGTGCACATCCGAGGGCGAAGGCAAGCCCTACGAGGGCACCCAGACCATGAGAATCAAGGTGGTCGAGGGCGGCCCTCTCCCCTTCGCCTTCGACATCCTGGCTACCAGCTTCATGTACGGCAG…
273	88914	> Addgene NGS Result	ATGAGAAAGCGCCACGCTTCCCGAAGGGAGAAAGGCGGACAGGTATCCGGTAAGCGGCAGGGTCGGAACAGGAGAGCGCACGAGGGAGCTTCCAGGGGGAAACGCCTGGTATCTTTATAGTCCTGTCGGGTTTCGCCACCTCTGACTTGAGCGTCGATTTTTGTGATGCTCGTCAGGGGGGCGGAGCCTATGGAAAAACGCCAGCAACGCGGCCTTTTTACGGTTCCTGGCCTTTTGCTGGCCTTTTGCTCACATGTTCTTTCCTGCGTTATCCCCTGATTCTGTGGATAACCGTATTACCGCCTTTGAGTGAGCTGATACCGCTCGCCGCAGCCGAACGACCGAGCGCAGCGAGTCAGTGAGCGAGGAAGCGGAAGAGCGCCTGATGCGGTATTTTCT…
274	88915	> Addgene NGS Result	GCTCACATGTTCTTTCCTGCGTTATCCCCTGATTCTGTGGATAACCGTATTACCGCCTTTGAGTGAGCTGATACCGCTCGCCGCAGCCGAACGACCGAGCGCAGCGAGTCAGTGAGCGAGGAAGCGGAAGAGCGCCTGATGCGGTATTTTCTCCTTACGCATCTGTGCGGTATTTCACACCGCAATGGTGCACTCTCAGTACAATCTGCTCTGATGCCGCATAGTTAAGCCAGTATACACTCCGCTATCGCTACGTGACTGGGTCATGGCTGCGCCCCGACACCCGCCAACACCCGCTGACGCGCCCTGACGGGCTTGTCTGCTCCCGGCATCCGCTTACAGACAAGCTGTGACCGTCTCCGGGAGCTGCATGTGTCAGAGGTTTTCACCGTCATCACC…
275	88916	> Addgene NGS Result	TGGCCAGGACCCAACGCTGCCCGAGATGCGCCGCGTGCGGCTGCTGGAGATGGCGGACGCGATGGATATGTTCTGCCAAGGGTTGGTTTGCGCATTCACAGTTCTCCGCAAGAATTGATTGGCTCCAATTCTTGGAGTGGTGAATCCGTTAGCGAGGTGCCGCCGGCTTCCATTCAGGTCGAGGTGGCCCGGCTCCATGCACCGCGACGCAACGCGGGGAGGCAGACAAGGTATAGGGCGGCGCCTACAATCCATGCCAACCCGTTCCATGTGCTCGCCGAGGCGGCATAAATCGCCGTGACGATCAGCGGTCCAATGATCGAAGTTAGGCTGGTAAGAGCCGCGAGCGATCCTTGAAGCTGTCCCTGATGGTCGTCATCTACCTGCCTGGACAGCATG…
276	88917	> Addgene NGS Result	CGTCTCCGGGAGCTGCATGTGTCAGAGGTTTTCACCGTCATCACCGAAACGCGCGAGGCAGCTGCGGTAAAGCTCATCAGCGTGGTCGTGAAGCGATTCACAGATGTCTGCCTGTTCATCCGCGTCCAGCTCGTTGAGTTTCTCCAGAAGCGTTAATGTCTGGCTTCTGATAAAGCGGGCCATGTTAAGGGCGGTTTTTTCCTGTTTGGTCACTGATGCCTCCGTGTAAGGGGGATTTCTGTTCATGGGGGTAATGATACCGATGAAACGAGAGAGGATGCTCACGATACGGGTTACTGATGATGAACATGCCCGGTTACTGGAACGTTGTGAGGGTAAACAACTGGCGGTATGGATGCGGCGGGACCAGAGAAAAATCACTCAGGGTCAATGCCAGCG…
277	88918	> Addgene NGS Result	GGTCTCGCTGAAGTCGGTAAGAAATTCGAGAAAGATACCGGAATTAAAGTCACCGTTGAGCATCCGGATAAACTGGAAGAGAAATTCCCACAGGTTGCGGCAACTGGCGATGGCCCTGACATTATCTTCTGGGCACACGACCGCTTTGGTGGCTACGCTCAATCTGGCCTGTTGGCTGAAATCACCCCGGACAAAGCGTTCCAGGACAAGCTGTATCCGTTTACCTGGGATGCCGTACGTTACAACGGCAAGCTGATTGCTTACCCGATCGCTGTTGAAGCGTTATCGCTGATTTATAACAAAGATCTGCTGCCGAACCCGCCAAAAACCTGGGAAGAGATCCCGGCGCTGGATAAAGAACTGAAAGCGAAAGGTAAGAGCGCGCTGATGTTCAACCTG…
278	88919	> Addgene NGS Result	CGATAAAGGCTATAACGGTCTCGCTGAAGTCGGTAAGAAATTCGAGAAAGATACCGGAATTAAAGTCACCGTTGAGCATCCGGATAAACTGGAAGAGAAATTCCCACAGGTTGCGGCAACTGGCGATGGCCCTGACATTATCTTCTGGGCACACGACCGCTTTGGTGGCTACGCTCAATCTGGCCTGTTGGCTGAAATCACCCCGGACAAAGCGTTCCAGGACAAGCTGTATCCGTTTACCTGGGATGCCGTACGTTACAACGGCAAGCTGATTGCTTACCCGATCGCTGTTGAAGCGTTATCGCTGATTTATAACAAAGATCTGCTGCCGAACCCGCCAAAAACCTGGGAAGAGATCCCGGCGCTGGATAAAGAACTGAAAGCGAAAGGTAAGAGCGC…
279	88920	> Addgene NGS Result	GGAGCTGACTGGGTTGAAGGCTCTCAAGGGCATCGGTCGACGCTCTCCCTTATGCGACTCCTGCATTAGGAAGCAGCCCAGTAGTAGGTTGAGGCCGTTGAGCACCGCCGCCGCAAGGAATGGTGCATGCAAGGAGATGGCGCCCAACAGTCCCCCGGCCACGGGGCCTGCCACCATACCCACGCCGAAACAAGCGCTCATGAGCCCGAAGTGGCGAGCCCGATCTTCCCCATCGGTGATGTCGGCGATATAGGCGCCAGCAACCGCACCTGTGGCGCCGGTGATGCCGGCCACGATGCGTCCGGCGTAGAGGATCGAGATCTCGATCCCGCGAAATTAATACGACTCACTATAGGGAGACCACAACGGTTTCCCTCTAGTGCCGGCTCCGGAGAGCTC…
280	88921	> Addgene NGS Result	TATCCAACTATCTATCATCTGCGAAAAAAATTGGTAGATTCTACTGATAAAGCGGATTTGCGCTTAATCTATTTGGCCTTAGCGCATATGATTAAGTTTCGTGGTCATTTTTTGATTGAGGGAGATTTAAATCCTGATAATAGTGATGTGGACAAACTATTTATCCAGTTGGTACAAACCTACAATCAATTATTTGAAGAAAACCCTATTAACGCAAGTGGAGTAGATGCTAAAGCGATTCTTTCTGCACGATTGAGTAAATCAAGACGATTAGAAAATCTCATTGCTCAGCTCCCCGGTGAGAAGAAAAATGGCTTATTTGGGAATCTCATTGCTTTGTCATTGGGTTTGACCCCTAATTTTAAATCAAATTTTGATTTGGCAGAAGATGCTAAATTA…
281	88922	> Addgene NGS Result	AACGCGGGCATCCCGATGCCGCCGGAAGCGAGAAGAATCATAATGGGGAAGGCCATCCAGCCTCGCGTCGCGAACGCCAGCAAGACGTAGCCCAGCGCGTCGGCCGCCATGCCGGCGATAATGGCCTGCTTCTCGCCGAAACGTTTGGTGGCGGGACCAGTGACGAAGGCTTGAGCGAGGGCGTGCAAGATTCCGAATACCGCAAGCGACAGGCCGATCATCGTCGCGCTCCAGCGAAAGCGGTCCTCGCCGAAAATGACCCAGAGCGCTGCCGGCACCTGTCCTACGAGTTGCATGATAAAGAAGACAGTCATAAGTGCGGCGACGATAGTCATGCCCCGCGCCCACCGGAAGGAGCTGACTGGGTTGAAGGCTCTCAAGGGCATCGGTCGACGCTCT…
282	62729	> Beta-Lactamase sequence 6516 bps	TTCTTGAAGACGAAAGGGCCTCGTGATACGCCTATTTTTATAGGTTAATGTCATGATAATAATGGTTTCTTAGACGTCAGGTGGCACTTTTCGGGGAAATGTGCGCGGAACCCCTATTTGTTTATTTTTCTAAATACATTCAAATATGTATCCGCTCATGAGACAATAACCCTGATAAATGCTTCAATAATATTGAAAAAGGAAGAGTATGAGTATTCAACATTTCCGTGTCGCCCTTATTCCCTTTTTTGCGGCATTTTGCCTTCCTGTTTTTGCTCACCCAGAAACGCTGGTGAAAGTAAAAGATGCTGAAGATCAGTTGGGTGCACGAGTGGGTTACATCGAACTGGATCTCAACAGCGGTAAGATCCTTGAGAGTTTTCGCCCCGAAGAACGTTT…
282	62729	> T7 5'-TAATACGACTCACTATAGGG-3'	ATTCCCCTCTAGAAATAATTTTGTTTAACTTTAAGAAGGAGATATACCATGGGCTCATCGCATCATCATCATCATCATTCATCGGGTCTGGTTCCGCGCGGTTCACACGGTGGTGGTTCGGCGGCCGCCATGCACCCAGAAACGCTGGTGAAAGTAAAAGATGCTGAAGATCAGTTGGGTGCACGAGTGGGTTACATCGAACTGGATCTCAACAGCGGTAAGATCCTTGAGAGTTTTCGCCCCGAAGAACGTTTTCCAATGATGAGCACTTTTAAAGTTCTGCTATGTGGCGCGGTATTATCCCGTATTGACGCCGGGCAAGAGCAACTCGGTCGCCGCATACACTATTCTCAGAATGACTTGGTTGAGTACTCACCAGTCACAGAAAAGCATCTTACG…
283	62730	> CRE recombinase sequence 6786 bps	TTCTTGAAGACGAAAGGGCCTCGTGATACGCCTATTTTTATAGGTTAATGTCATGATAATAATGGTTTCTTAGACGTCAGGTGGCACTTTTCGGGGAAATGTGCGCGGAACCCCTATTTGTTTATTTTTCTAAATACATTCAAATATGTATCCGCTCATGAGACAATAACCCTGATAAATGCTTCAATAATATTGAAAAAGGAAGAGTATGAGTATTCAACATTTCCGTGTCGCCCTTATTCCCTTTTTTGCGGCATTTTGCCTTCCTGTTTTTGCTCACCCAGAAACGCTGGTGAAAGTAAAAGATGCTGAAGATCAGTTGGGTGCACGAGTGGGTTACATCGAACTGGATCTCAACAGCGGTAAGATCCTTGAGAGTTTTCGCCCCGAAGAACGTTT…
283	62730	> pBRforEco 5'-AATAGGCGTATCACGAGGC-3'	TTCTCATGTTTGACAGCTTATCATCGATAAGCTTTAATGCGGTAGTTTATCACAGTTAAATTGCTAACGCAGTCAGGCACCGTGTATGAAATCTAACAATGCGCTCATCGTCATCCTCGGCACCGTCACCCTGGATGCTGTAGGCATAGGCTTGGTTATGCCGGTACTGCCGGGCCTCTTGCGGGATATCCGGATATAGTTCCTCCTTTCAGCAAAAAACCCCTCAAGACCCGTTTAGAGGCCCCAAGGGGTTATGCTAGTTATTGCTCAGCGGTGGCAGCAGCCAACTCAGCTTCCTTTCGGGCTTTGTTAGCAGCCGGATCCTCAGTCGCCATCTTCCAGCAGACGCACCATCGCACCCGTTTCAGAGTCCAGGTTACGAATATAGTTCATAACAAT…
283	62730	> LacI-R 5'-GGCATACTCTGCGACATCGT-3'	CATTCACCACCCTGAATTGACTCTCTTCCGGGCGCTATCATGCCATACCGCGAAAGGTTTTGCGCCATTCGATGGTGTCCGGGATCTCGACGCTCTCCCTTATGCGACTCCTGCATTAGGAAGCAGCCCAGTAGTAGGTTGAGGCCGTTGAGCACCGCCGCCGCAAGGAATGGTGCATGCAAGGAGATGGCGCCCAACAGTCCCCCGGCCACGGGGCCTGCCACCATACCCACGCCGAAACAAGCGCTCATGAGCCCGAAGTGGCGAGCCCGATCTTCCCCATCGGTGATGTCGGCGATATAGGCGCCAGCAACCGCACCTGTGGCGCCGGTGATGCCGGCCACGATGCGTCCGGCGTAGAGGATCGAGATCTCGATCCCGCGAAATTAATACGACTCA…
284	60574	> pIntegrase_2 sequence 6089 bps	GATTAGGGTGATGGTTCACGTAGTGGGCCATCGCCCTGATAGACGGTTTTTCGCCCTTTGACGTTGGAGTCCACGTTCTTTAATAGTGGACTCTTGTTCCAAACTGGAACAACACTCAACCCTATCTCGGTCTATTCTTTTGATTTATAAGGGATTTTGCCGATTTCGGCCTATTGGTTAAAAAATGAGCTGATTTAACAAAAATTTAACGCGAATTTTAACAAAATTTCACTGACACCCTCATCAGTGCCAACATAGTAAGCCAGTATACACTCCGCTAGCGCTGAGGTCTGCCTCGTGAAGAAGGTGTTGCTGACTCATACCAGGCCTGAATCGCCCCATCATCCAGCCAGAAAGTGAGGGAGCCACGGTTGATGAGAGCTTTGTTGTAGGTGGACC…
284	60574	> pBAD-F 5'-ATGCCATAGCATTTTTATCC-3'	TTTATCGCAACTCTCTACTGTTTCTCCATACCCGTTTTTTTGGGCTAGCAACATAGCGAATCGTAAGGAGTTAAAAGATGCCGATTGCACCGGAATTTCTGAGCCTGGCATATCCGGGTCAAGAATTTCCGGCATATCTGTATGGTCGTGCAAGCCGTGATCCGAAACGTAAAGGTCGTAGCGTTCAGAGCCAGCTGGATGAAGGTCGTGCCACCTGTCTGGATGCAGGTTGGCCGATTGCCGGTGAATTTAAAGATGTTGATCGTAGCGCAAGCGCATATGCACGTCGTACCCGTGATGAATTTGAAGAAATGATTGCAGGTATTCAGGCAGGCGAATGTCGTATTCTGGTTGCATTTGAAGCAAGCCGTTATTATCGTGATCTGGAAGCATATGTTC…
284	60574	> AraC-F 5'-TGACAACTTGACGGCTACATC-3'	CTCGCTCGGGCTGGCCCCGGTGCATTTTTTAAATACCCGCGAGAAATAGAGTTGATCGTCAAAACCAACATTGCGACCGACGGTGGCGATAGGCATCCGGGTGGTGCTCAAAAGCAGCTTCGCCTGGCTGATACGTTGGTCCTCGCGCCAGCTTAAGACGCTAATCCCTAACTGCTGGCGGAAAAGATGTGACAGACGCGACGGCGACAAGCAAACATGCTGTGCGACGCTGGCGATATCAAAATTGCTGTCTGCCAGGTGATCGCTGATGTACTGACAAGCCTCGCGTACCCGATTATCCATCGGTGGATGGAGCGACTCGTTAATCGCTTCCATGCGCCGCAGTAACAATTGCTCAAGCAGATTTATCGCCAGCAGCTCCGAATAGCGCCCTTCCCC…
285	60578	> pIntegrase_7 sequence 5950 bps	GATTAGGGTGATGGTTCACGTAGTGGGCCATCGCCCTGATAGACGGTTTTTCGCCCTTTGACGTTGGAGTCCACGTTCTTTAATAGTGGACTCTTGTTCCAAACTGGAACAACACTCAACCCTATCTCGGTCTATTCTTTTGATTTATAAGGGATTTTGCCGATTTCGGCCTATTGGTTAAAAAATGAGCTGATTTAACAAAAATTTAACGCGAATTTTAACAAAATTTCACTGACACCCTCATCAGTGCCAACATAGTAAGCCAGTATACACTCCGCTAGCGCTGAGGTCTGCCTCGTGAAGAAGGTGTTGCTGACTCATACCAGGCCTGAATCGCCCCATCATCCAGCCAGAAAGTGAGGGAGCCACGGTTGATGAGAGCTTTGTTGTAGGTGGACC…
285	60578	> pBAD-F 5'-ATGCCATAGCATTTTTATCC-3'	TTTATCGCAACTCTCTACTGTTTCTCCATACCCGTTTTTTTGGGCTAGCAGTAATTTCAACAAAATAACTAGGATTCGAATGAAAGTGGCCATTTATGTTCGTGTTAGCACCGATGAACAGGCCAAAGAAGGTTTTAGCATTCCGGCACAGCGTGAACGTCTGCGTGCATTTTGTGCAAGCCAGGGTTGGGAAATTGTGCAAGAATATATTGAAGAAGGTTGGAGCGCAAAAGATCTGGATCGTCCGCAGATGCAGCGTCTGCTGAAAGATATCAAAAAAGGCAACATTGATATTGTGCTGGTGTATCGTCTGGATCGCCTGACCCGTAGCGTTCTGGATCTGTATCTGCTGCTGCAGACCTTTGAAAAATACAATGTGGCATTTCGTAGCGCCACCGA…
285	60578	> AraC-F 5'-TGACAACTTGACGGCTACATC-3'	ACTCGCTCGGGCTGGCCCCGGTGCATTTTTTAAATACCCGCGAGAAATAGAGTTGATCGTCAAAACCAACATTGCGACCGACGGTGGCGATAGGCATCCGGGTGGTGCTCAAAAGCAGCTTCGCCTGGCTGATACGTTGGTCCTCGCGCCAGCTTAAGACGCTAATCCCTAACTGCTGGCGGAAAAGATGTGACAGACGCGACGGCGACAAGCAAACATGCTGTGCGACGCTGGCGATATCAAAATTGCTGTCTGCCAGGTGATCGCTGATGTACTGACAAGCCTCGCGTACCCGATTATCCATCGGTGGATGGAGCGACTCGTTAATCGCTTCCATGCGCCGCAGTAACAATTGCTCAAGCAGATTTATCGCCAGCAGCTCCGAATAGCGCCCTTCCC…
286	60579	> pIntegrase_8 sequence 5938 bps	GATTAGGGTGATGGTTCACGTAGTGGGCCATCGCCCTGATAGACGGTTTTTCGCCCTTTGACGTTGGAGTCCACGTTCTTTAATAGTGGACTCTTGTTCCAAACTGGAACAACACTCAACCCTATCTCGGTCTATTCTTTTGATTTATAAGGGATTTTGCCGATTTCGGCCTATTGGTTAAAAAATGAGCTGATTTAACAAAAATTTAACGCGAATTTTAACAAAATTTCACTGACACCCTCATCAGTGCCAACATAGTAAGCCAGTATACACTCCGCTAGCGCTGAGGTCTGCCTCGTGAAGAAGGTGTTGCTGACTCATACCAGGCCTGAATCGCCCCATCATCCAGCCAGAAAGTGAGGGAGCCACGGTTGATGAGAGCTTTGTTGTAGGTGGACC…
286	60579	> pBAD-F 5'-ATGCCATAGCATTTTTATCC-3'	TTTATCGCAACTCTCTACTGTTTCTCCATACCCGTTTTTTTGGGCTAGCAAAACAATAACTAGGATTCGAATGAAAGTTGCCGTTTATTGTCGTGTTAGCACCCTGGAACAGAAAGAACATGGTCATAGCATTGAAGAACAAGAGCGTAAACTGAAAAGCTTCTGCGATATTAATGATTGGACCGTGTATGATACCTATATCGATGCAGGTTATAGCGGTGCAAAACGTGATCGTCCGGAACTGCAGCGTCTGATGAATGATATTAACAAATTTGATCTGGTGCTGGTGTATAAACTGGATCGTCTGACCCGTAATGTTCGTGATCTGCTGGACCTGCTGGAAATCTTTGAAAAAAATGATGTGAGCTTTCGTAGCGCCACCGAAGTTTATGATACCAC…
286	60579	> AraC-F 5'-TGACAACTTGACGGCTACATC-3'	ACTCGCTCGGGCTGGCCCCGGTGCATTTTTTAAATACCCGCGAGAAATAGAGTTGATCGTCAAAACCAACATTGCGACCGACGGTGGCGATAGGCATCCGGGTGGTGCTCAAAAGCAGCTTCGCCTGGCTGATACGTTGGTCCTCGCGCCAGCTTAAGACGCTAATCCCTAACTGCTGGCGGAAAAGATGTGACAGACGCGACGGCGACAAGCAAACATGCTGTGCGACGCTGGCGATATCAAAATTGCTGTCTGCCAGGTGATCGCTGATGTACTGACAAGCCTCGCGTACCCGATTATCCATCGGTGGATGGAGCGACTCGTTAATCGCTTCCATGCGCCGCAGTAACAATTGCTCAAGCAGATTTATCGCCAGCAGCTCCGAATAGCGCCCTTCCC…
287	60580	> pIntegrase_9 sequence 5937 bps	GATTAGGGTGATGGTTCACGTAGTGGGCCATCGCCCTGATAGACGGTTTTTCGCCCTTTGACGTTGGAGTCCACGTTCTTTAATAGTGGACTCTTGTTCCAAACTGGAACAACACTCAACCCTATCTCGGTCTATTCTTTTGATTTATAAGGGATTTTGCCGATTTCGGCCTATTGGTTAAAAAATGAGCTGATTTAACAAAAATTTAACGCGAATTTTAACAAAATTTCACTGACACCCTCATCAGTGCCAACATAGTAAGCCAGTATACACTCCGCTAGCGCTGAGGTCTGCCTCGTGAAGAAGGTGTTGCTGACTCATACCAGGCCTGAATCGCCCCATCATCCAGCCAGAAAGTGAGGGAGCCACGGTTGATGAGAGCTTTGTTGTAGGTGGACC…
287	60580	> pBAD-F 5'-ATGCCATAGCATTTTTATCC-3'	TTTATCGCAACTCTCTACTGTTTCTCCATACCCGTTTTTTTGGGCTAGCTCACACAGGATGAAGCCTAGATGAAAGTGGCCATTTATACCCGTGTTAGCACCCTGGAACAGAAAGAAAAAGGTCATAGCATCGAAGAACAAGAACGTAAACTGCGTGCATATAGCGATATCAACGATTGGAAAATCCACAAAGTTTATACCGATGCAGGTTATAGCGGTGCCAAAAAAGATCGTCCGGCACTGCAAGAAATGCTGAATGAAATTGATAACTTCGATCTGGTGCTGGTGTATAAACTGGATCGTCTGACCCGTAGCGTTAAAGATCTGCTGGAAATTCTGGAACTGTTTGAAAACAAAAACGTGCTGTTTCGTAGCGCCACCGAAGTTTATGATACCACC…
287	60580	> AraC-F 5'-TGACAACTTGACGGCTACATC-3'	ACTCGCTCGGGCTGGCCCCGGTGCATTTTTTAAATACCCGCGAGAAATAGAGTTGATCGTCAAAACCAACATTGCGACCGACGGTGGCGATAGGCATCCGGGTGGTGCTCAAAAGCAGCTTCGCCTGGCTGATACGTTGGTCCTCGCGCCAGCTTAAGACGCTAATCCCTAACTGCTGGCGGAAAAGATGTGACAGACGCGACGGCGACAAGCAAACATGCTGTGCGACGCTGGCGATATCAAAATTGCTGTCTGCCAGGTGATCGCTGATGTACTGACAAGCCTCGCGTACCCGATTATCCATCGGTGGATGGAGCGACTCGTTAATCGCTTCCATGCGCCGCAGTAACAATTGCTCAAGCAGATTTATCGCCAGCAGCTCCGAATAGCGCCCTTCCC…
288	60583	> pIntegrase_12 sequence 5932 bps	GATTAGGGTGATGGTTCACGTAGTGGGCCATCGCCCTGATAGACGGTTTTTCGCCCTTTGACGTTGGAGTCCACGTTCTTTAATAGTGGACTCTTGTTCCAAACTGGAACAACACTCAACCCTATCTCGGTCTATTCTTTTGATTTATAAGGGATTTTGCCGATTTCGGCCTATTGGTTAAAAAATGAGCTGATTTAACAAAAATTTAACGCGAATTTTAACAAAATTTCACTGACACCCTCATCAGTGCCAACATAGTAAGCCAGTATACACTCCGCTAGCGCTGAGGTCTGCCTCGTGAAGAAGGTGTTGCTGACTCATACCAGGCCTGAATCGCCCCATCATCCAGCCAGAAAGTGAGGGAGCCACGGTTGATGAGAGCTTTGTTGTAGGTGGACC…
288	60583	> pBAD-F 5'-ATGCCATAGCATTTTTATCC-3'	TTTTATCGCAACTCTCTACTGTTTCTCCATACCCGTTTTTTTGGGCTAGCACACAGGAAGAAGGCTCGATGAAAGTGGCCATTTATACCCGTGTTAGCAGCGCAGAACAGGCAAATGAAGGTTATAGCATTCACGAGCAGAAGAAGAAACTGATCAGCTATTGCGAAATCCACGATTGGAACGAGTATAAAGTTTTTACCGATGCAGGTATTAGCGGTGGTAGCATGAAACGTCCGGCACTGCAAAAACTGATGAAACATCTGAGTTCATTTGATCTGGTGCTGGTGTATAAACTGGATCGTCTGACCCGTAATGTTCGTGATCTGCTGGATATGCTGGAAGAATTTGAACAGTATAACGTGAGCTTTAAAAGCGCCACCGAAGTTTTTGATACCACCA…
288	60583	> AraC-F 5'-TGACAACTTGACGGCTACATC-3'	ACTCGCTCGGGCTGGCCCCGGTGCATTTTTTAAATACCCGCGAGAAATAGAGTTGATCGTCAAAACCAACATTGCGACCGACGGTGGCGATAGGCATCCGGGTGGTGCTCAAAAGCAGCTTCGCCTGGCTGATACGTTGGTCCTCGCGCCAGCTTAAGACGCTAATCCCTAACTGCTGGCGGAAAAGATGTGACAGACGCGACGGCGACAAGCAAACATGCTGTGCGACGCTGGCGATATCAAAATTGCTGTCTGCCAGGTGATCGCTGATGTACTGACAAGCCTCGCGTACCCGATTATCCATCGGTGGATGGAGCGACTCGTTAATCGCTTCCATGCGCCGCAGTAACAATTGCTCAAGCAGATTTATCGCCAGCAGCTCCGAATAGCGCCCTTCCC…
289	60675	> pMV306-F 5'-agaataacgttggcactcgc-3'	GTCGTCGCAGCGAGTGGCAGCGAGGACAACTTTGAGCCGTCCGCTCGCGTTGCACTGCGCCCGGCCAGCGTAAGTAGCGGGGTTGCCGTCACCCGGTGACCCCCGATTTCATCCCCGATCCGGAGGAATCACTTCGCAATGGCCAAGACAATTGCGTGGATCCAGACTACAACTTCCTGCGGCTGGGGCGCGCCGGGTACACCCAGGTGATGCAGTGCCTGTCGCAGACCGCCCGGTGGCTGGGCGACGAGCTGCGCGACAGCGAGCACTTCGAGCTGATCTCCGACGGTTCGGCCATCCCGGTCGTGGCGTTCCGTCTCAAGGGCGATCCCGGATACACCGAGTTCGACATCTCGCAGGCACTGCGGGCGCACGGCTGGCAGGTGCCCGCGTACACCA…
290	112486	> Addgene NGS Result	GAACTATATCCGGATTGGCGAATGGGACGCGCCCTGTAGCGGCGCATTAAGCGCGGCGGGTGTGGTGGTTACGCGCAGCGTGACCGCTACACTTGCCAGCGCCCTAGCGCCCGCTCCTTTCGCTTTCTTCCCTTCCTTTCTCGCCACGTTCGCCGGCTTTCCCCGTCAAGCTCTAAATCGGGGGCTCCCTTTAGGGTTCCGATTTAGTGCTTTACGGCACCTCGACCCCAAAAAACTTGATTAGGGTGATGGTTCACGTAGTGGGCCATCGCCCTGATAGACGGTTTTTCGCCCTTTGACGTTGGAGTCCACGTTCTTTAATAGTGGACTCTTGTTCCAAACTGGAACAACACTCAACCCTATCTCGGTCTATTCTTTTGATTTATAAGGGATTTTGCC…
290	112486	> pET21-HIS-Tol2 sequence 7412 bps	TGGCGAATGGGACGCGCCCTGTAGCGGCGCATTAAGCGCGGCGGGTGTGGTGGTTACGCGCAGCGTGACCGCTACACTTGCCAGCGCCCTAGCGCCCGCTCCTTTCGCTTTCTTCCCTTCCTTTCTCGCCACGTTCGCCGGCTTTCCCCGTCAAGCTCTAAATCGGGGGCTCCCTTTAGGGTTCCGATTTAGTGCTTTACGGCACCTCGACCCCAAAAAACTTGATTAGGGTGATGGTTCACGTAGTGGGCCATCGCCCTGATAGACGGTTTTTCGCCCTTTGACGTTGGAGTCCACGTTCTTTAATAGTGGACTCTTGTTCCAAACTGGAACAACACTCAACCCTATCTCGGTCTATTCTTTTGATTTATAAGGGATTTTGCCGATTTCGGCCTATTG…
291	112509	> Addgene NGS Result	ATGACCGGATCCGGAGCTTGGCTGTTGCCCGTCTCACTGGTGAAAAGAAAAACCACCCTGGCGCCCAATACGCAAACCGCCTCTCCCCGCGCGTTGGCCGATTCATTAATGCAGCTGGCACGACAGGTTTCCCGACTTAATCGCCTTGCAGCACATCCCCCTTTCGCCAGCTGGCGTAATAGCGAAGAGGCCCGCACCGATCGCCCTTCCCAACAGTTGCGCAGCCTGAATGGCGAATGGCGCTTTGCCTGGTTTCCGGCACCAGAAGCGGTGCCGGAAAGCTGGCTGGAGTGCGATCTTCCTGAGGCCGATACTGTCGTCGTCCCCTCAAACTGGCAGATGCACGGTTACGATGCGCCCATCTACACCAACGTGACCTATCCCATTACGGTCAATCCG…
292	118230	> Addgene NGS Result	TTGTGAGCGGATAACAATTTCACACAGGAAACAGCTATGACATGATTACGAATTCGAGCTCTGTCTGTCGCCTCTTGTGGCTTCCGGAGGAGTTATTTATAATAAAATAAAGAATTACGACTTGAAAATTTTTAATCAAAAAAATAAAGTTGAAGATTATAAAAAGAAGTACGAAGATAGAGAGAGAAAAGTGGAAGGTGAACTTAATACCTTGGATTTTACCGTTAAGCGCATGAAAGATCAAGAAAATACATTAAAGGCTTTTGATTTTAATCAAAGAAATAAATAATAATAATTATTTTTAATGCTATTGCTATTTGCGTTTCTTTTTTTTTAATTTTTGTGCTATTCTTTTTAACAGGCAAAAGGATTTGCCAAAGTCAGAAATTTAAATTTTAT…
292	118230	> Full Sequence	CCAAAATCCCTTAACGTGAGTTTTCGTTCCACTGAGCGTCAGACCCCGTAGAAAAGATCAAAGGATCTTCTTGAGATCCTTTTTTTCTGCGCGTAATCTGCTGCTTGCAAACAAAAAAACCACCGCTACCAGCGGTGGTTTGTTTGCCGGATCAAGAGCTACCAACTCTTTTTCCGAAGGTAACTGGCTTCAGCAGAGCGCAGATACCAAATACTGTCCTTCTAGTGTAGCCGTAGTTAGGCCACCACTTCAAGAACTCTGTAGCACCGCCTACATACCTCGCTCTGCTAATCCTGTTACCAGTGGCTGCTGCCAGTGGCGATAAGTCGTGTCTTACCGGGTTGGACTCAAGACGATAGTTACCGGATAAGGCGCAGCGGTCGGGCTGAACGGGGGGTT…
293	118231	> Addgene NGS Result	TTTACACTTTATGCTTCCGGCTCGTATGTTGTGTGGAATTGTGAGCGGATAACAATTTCACACAGGAAACAGCTATGACATGATTACGAATTCGAGCTCTGTCTGTCGCCTCTTGTGGCTTCCGGAGGAGTTATTTATAATAAAATAAAGAATTACGACTTGAAAATTTTTAATCAAAAAAATAAAGTTGAAGATTATAAAAAGAAGTACGAAGATAGAGAGAGAAAAGTGGAAGGTGAACTTAATACCTTGGATTTTACCGTTAAGCGCATGAAAGATCAAGAAAATACATTAAAGGCTTTTGATTTTAATCAAAGAAATAAATAATAATAATTATTTTTAATGCTATTGCTATTTGCGTTTCTTTTTTTTTAATTTTTGTGCTATTCTTTTTAACAG…
293	118231	> Full Sequence	CCAAAATCCCTTAACGTGAGTTTTCGTTCCACTGAGCGTCAGACCCCGTAGAAAAGATCAAAGGATCTTCTTGAGATCCTTTTTTTCTGCGCGTAATCTGCTGCTTGCAAACAAAAAAACCACCGCTACCAGCGGTGGTTTGTTTGCCGGATCAAGAGCTACCAACTCTTTTTCCGAAGGTAACTGGCTTCAGCAGAGCGCAGATACCAAATACTGTCCTTCTAGTGTAGCCGTAGTTAGGCCACCACTTCAAGAACTCTGTAGCACCGCCTACATACCTCGCTCTGCTAATCCTGTTACCAGTGGCTGCTGCCAGTGGCGATAAGTCGTGTCTTACCGGGTTGGACTCAAGACGATAGTTACCGGATAAGGCGCAGCGGTCGGGCTGAACGGGGGGTT…
294	118232	> Addgene NGS Result	TTGTGAGCGGATAACAATTTCACACAGGAAACAGCTATGACATGATTACGAATTCGAGCTCTGTCTGTCGCCTCTTGTGGCTTCCGGAGGAGTTATTTATAATAAAATAAAGAATTACGACTTGAAAATTTTTAATCAAAAAAATAAAGTTGAAGATTATAAAAAGAAGTACGAAGATAGAGAGAGAAAAGTGGAAGGTGAACTTAATACCTTGGATTTTACCGTTAAGCGCATGAAAGATCAAGAAAATACATTAAAGGCTTTTGATTTTAATCAAAGAAATAAATAATAATAATTATTTTTAATGCTATTGCTATTTGCGTTTCTTTTTTTTTAATTTTTGTGCTATTCTTTTTAACAGGCAAAAGGATTTGCCAAAGTCAGAAATTTAAATTTTAT…
294	118232	> Full Sequence	CCAAAATCCCTTAACGTGAGTTTTCGTTCCACTGAGCGTCAGACCCCGTAGAAAAGATCAAAGGATCTTCTTGAGATCCTTTTTTTCTGCGCGTAATCTGCTGCTTGCAAACAAAAAAACCACCGCTACCAGCGGTGGTTTGTTTGCCGGATCAAGAGCTACCAACTCTTTTTCCGAAGGTAACTGGCTTCAGCAGAGCGCAGATACCAAATACTGTCCTTCTAGTGTAGCCGTAGTTAGGCCACCACTTCAAGAACTCTGTAGCACCGCCTACATACCTCGCTCTGCTAATCCTGTTACCAGTGGCTGCTGCCAGTGGCGATAAGTCGTGTCTTACCGGGTTGGACTCAAGACGATAGTTACCGGATAAGGCGCAGCGGTCGGGCTGAACGGGGGGTT…
295	118233	> Addgene NGS Result	TTTACACTTTATGCTTCCGGCTCGTATGTTGTGTGGAATTGTGAGCGGATAACAATTTCACACAGGAAACAGCTATGACATGATTACGAATTCGAGCTCTGTCTGTCGCCTCTTGTGGCTTCCGGAGGAGTTATTTATAATAAAATAAAGAATTACGACTTGAAAATTTTTAATCAAAAAAATAAAGTTGAAGATTATAAAAAGAAGTACGAAGATAGAGAGAGAAAAGTGGAAGGTGAACTTAATACCTTGGATTTTACCGTTAAGCGCATGAAAGATCAAGAAAATACATTAAAGGCTTTTGATTTTAATCAAAGAAATAAATAATAATAATTATTTTTAATGCTATTGCTATTTGCGTTTCTTTTTTTTTAATTTTTGTGCTATTCTTTTTAACAG…
295	118233	> Full Sequence	CCAAAATCCCTTAACGTGAGTTTTCGTTCCACTGAGCGTCAGACCCCGTAGAAAAGATCAAAGGATCTTCTTGAGATCCTTTTTTTCTGCGCGTAATCTGCTGCTTGCAAACAAAAAAACCACCGCTACCAGCGGTGGTTTGTTTGCCGGATCAAGAGCTACCAACTCTTTTTCCGAAGGTAACTGGCTTCAGCAGAGCGCAGATACCAAATACTGTCCTTCTAGTGTAGCCGTAGTTAGGCCACCACTTCAAGAACTCTGTAGCACCGCCTACATACCTCGCTCTGCTAATCCTGTTACCAGTGGCTGCTGCCAGTGGCGATAAGTCGTGTCTTACCGGGTTGGACTCAAGACGATAGTTACCGGATAAGGCGCAGCGGTCGGGCTGAACGGGGGGTT…
296	118234	> Addgene NGS Result	TGTGGAATTGTGAGCGGATAACAATTTCACACAGGAAACAGCTATGACATGATTACGAATTCGAGCTCTGTCTGTCGCCTCTTGTGGCTTCCGGAGGAGTTATTTATAATAAAATAAAGAATTACGACTTGAAAATTTTTAATCAAAAAAATAAAGTTGAAGATTATAAAAAGAAGTACGAAGATAGAGAGAGAAAAGTGGAAGGTGAACTTAATACCTTGGATTTTACCGTTAAGCGCATGAAAGATCAAGAAAATACATTAAAGGCTTTTGATTTTAATCAAAGAAATAAATAATAATAATTATTTTTAATGCTATTGCTATTTGCGTTTCTTTTTTTTTAATTTTTGTGCTATTCTTTTTAACAGGCAAAAGGATTTGCCAAAGTCAGAAATTTAA…
296	118234	> Full Sequence	CCAAAATCCCTTAACGTGAGTTTTCGTTCCACTGAGCGTCAGACCCCGTAGAAAAGATCAAAGGATCTTCTTGAGATCCTTTTTTTCTGCGCGTAATCTGCTGCTTGCAAACAAAAAAACCACCGCTACCAGCGGTGGTTTGTTTGCCGGATCAAGAGCTACCAACTCTTTTTCCGAAGGTAACTGGCTTCAGCAGAGCGCAGATACCAAATACTGTCCTTCTAGTGTAGCCGTAGTTAGGCCACCACTTCAAGAACTCTGTAGCACCGCCTACATACCTCGCTCTGCTAATCCTGTTACCAGTGGCTGCTGCCAGTGGCGATAAGTCGTGTCTTACCGGGTTGGACTCAAGACGATAGTTACCGGATAAGGCGCAGCGGTCGGGCTGAACGGGGGGTT…
297	118235	> Addgene NGS Result	TTTCACACAGGAAACAGCTATGACATGATTACGAATTCGAGCTCTGTCTGTCGCCTCTTGTGGCTTCCGGAGGAGTTATTTATAATAAAATAAAGAATTACGACTTGAAAATTTTTAATCAAAAAAATAAAGTTGAAGATTATAAAAAGAAGTACGAAGATAGAGAGAGAAAAGTGGAAGGTGAACTTAATACCTTGGATTTTACCGTTAAGCGCATGAAAGATCAAGAAAATACATTAAAGGCTTTTGATTTTAATCAAAGAAATAAATAATAATAATTATTTTTAATGCTATTGCTATTTGCGTTTCTTTTTTTTTAATTTTTGTGCTATTCTTTTTAACAGGCAAAAGGATTTGCCAAAGTCAGAAATTTAAATTTTATCATGGAGGAATGAGGAT…
297	118235	> Full Sequence	CCAAAATCCCTTAACGTGAGTTTTCGTTCCACTGAGCGTCAGACCCCGTAGAAAAGATCAAAGGATCTTCTTGAGATCCTTTTTTTCTGCGCGTAATCTGCTGCTTGCAAACAAAAAAACCACCGCTACCAGCGGTGGTTTGTTTGCCGGATCAAGAGCTACCAACTCTTTTTCCGAAGGTAACTGGCTTCAGCAGAGCGCAGATACCAAATACTGTCCTTCTAGTGTAGCCGTAGTTAGGCCACCACTTCAAGAACTCTGTAGCACCGCCTACATACCTCGCTCTGCTAATCCTGTTACCAGTGGCTGCTGCCAGTGGCGATAAGTCGTGTCTTACCGGGTTGGACTCAAGACGATAGTTACCGGATAAGGCGCAGCGGTCGGGCTGAACGGGGGGTT…
298	118236	> Addgene NGS Result	TCATTATTTTGCTACTTGATATTGGATCGTAAAAATATTAGGGCTTTACAAAGTTCTTTTAAAAGAGAATTTAGTAAAGCCCTAAGTCTTTTAATAAAAAATTTTTTGTAAAAAAGTTGGCAAAAATAGTTTTTGCTATATATTTATATATAAGAAAAAATTCAATACTCAAGGAGATAAAAAATGGAAAACTTAAACAATAATCCACAAAAAATTAATCAAATAAATAAGCAAACTAATTTTATTGGTTTTGAAAATTTTATAGAACTTGATAATCAAGTTAATCAAACTAAAGAAAAAAGTAAATTAAGTAAGATAGGTAAGAAATTACCCGGAATAAGCAGTCAAGTCTAGTGCGGCCGCGCCCAATACGCAAACCGCCTCTCCCCGCGCGTTGGC…
298	118236	> Full Sequence	CCAAAATCCCTTAACGTGAGTTTTCGTTCCACTGAGCGTCAGACCCCGTAGAAAAGATCAAAGGATCTTCTTGAGATCCTTTTTTTCTGCGCGTAATCTGCTGCTTGCAAACAAAAAAACCACCGCTACCAGCGGTGGTTTGTTTGCCGGATCAAGAGCTACCAACTCTTTTTCCGAAGGTAACTGGCTTCAGCAGAGCGCAGATACCAAATACTGTCCTTCTAGTGTAGCCGTAGTTAGGCCACCACTTCAAGAACTCTGTAGCACCGCCTACATACCTCGCTCTGCTAATCCTGTTACCAGTGGCTGCTGCCAGTGGCGATAAGTCGTGTCTTACCGGGTTGGACTCAAGACGATAGTTACCGGATAAGGCGCAGCGGTCGGGCTGAACGGGGGGTT…
299	118237	> Addgene NGS Result	ATGGCTGAAGGTAGTGTTGCTAGGCAGCCTGACTTATTAACTTGTGACGATGAACCTATTCATATTCCTGGTGCTATTCAACCTCATGGTTTATTATTAGCTTTAGCTGCTGATATGACTATTGTTGCTGGTAGTGATAATTTACCTGAATTAACTGGTTTAGCTATTGGTGCTTTAATTGGTAGAAGTGCTGCTGATGTTTTTGATAGTGAAACTCATAATAGATTAACTATTGCTTTAGCTGAACCTGGTGCTGCTGTTGGTGCTCCTATTACTGTTGGTTTTACTATGAGAAAAGATGCTGGTTTTATTGGTAGTTGGCATAGACATGATCAATTAATTTTTTTAGAATTAGAACCTCCTCAAAGAGATGTTGCTGAACCTCAAGCATTTTTTAGA…
299	118237	> Full Sequence	CCAAAATCCCTTAACGTGAGTTTTCGTTCCACTGAGCGTCAGACCCCGTAGAAAAGATCAAAGGATCTTCTTGAGATCCTTTTTTTCTGCGCGTAATCTGCTGCTTGCAAACAAAAAAACCACCGCTACCAGCGGTGGTTTGTTTGCCGGATCAAGAGCTACCAACTCTTTTTCCGAAGGTAACTGGCTTCAGCAGAGCGCAGATACCAAATACTGTCCTTCTAGTGTAGCCGTAGTTAGGCCACCACTTCAAGAACTCTGTAGCACCGCCTACATACCTCGCTCTGCTAATCCTGTTACCAGTGGCTGCTGCCAGTGGCGATAAGTCGTGTCTTACCGGGTTGGACTCAAGACGATAGTTACCGGATAAGGCGCAGCGGTCGGGCTGAACGGGGGGTT…
300	118238	> Addgene NGS Result	TTTACACTTTATGCTTCCGGCTCGTATGTTGTGTGGAATTGTGAGCGGATAACAATTTCACACAGGAAACAGCTATGACATGATTACGAATTCGAGCTCCGAAGTTTATTATTTTATGATTTAAATTAATAAAAAGATTTATCGGTGTGAATAGAATATTTCTTTGGTTTATTATGCATCCTAGTACATATTATATAATTTAATTTAATATATAAGCATATTTTTTTAAAATCAGAAATTTTTTACTTAGCTAAAGATTTTAAACTTGGTATAATTGAATTAATGGATCCAGGAGGTTCATGGTTAGTAAAGGTGAAGAAGATAATATGGCTATTATTAAAGAATTTATGAGATTTAAAGTTCACATGGAAGGTAGTGTTAATGGTCATGAATTTGAAA…
300	118238	> Full Sequence	CCAAAATCCCTTAACGTGAGTTTTCGTTCCACTGAGCGTCAGACCCCGTAGAAAAGATCAAAGGATCTTCTTGAGATCCTTTTTTTCTGCGCGTAATCTGCTGCTTGCAAACAAAAAAACCACCGCTACCAGCGGTGGTTTGTTTGCCGGATCAAGAGCTACCAACTCTTTTTCCGAAGGTAACTGGCTTCAGCAGAGCGCAGATACCAAATACTGTCCTTCTAGTGTAGCCGTAGTTAGGCCACCACTTCAAGAACTCTGTAGCACCGCCTACATACCTCGCTCTGCTAATCCTGTTACCAGTGGCTGCTGCCAGTGGCGATAAGTCGTGTCTTACCGGGTTGGACTCAAGACGATAGTTACCGGATAAGGCGCAGCGGTCGGGCTGAACGGGGGGTT…
301	88915	> Addgene NGS Result	GCTCACATGTTCTTTCCTGCGTTATCCCCTGATTCTGTGGATAACCGTATTACCGCCTTTGAGTGAGCTGATACCGCTCGCCGCAGCCGAACGACCGAGCGCAGCGAGTCAGTGAGCGAGGAAGCGGAAGAGCGCCTGATGCGGTATTTTCTCCTTACGCATCTGTGCGGTATTTCACACCGCAATGGTGCACTCTCAGTACAATCTGCTCTGATGCCGCATAGTTAAGCCAGTATACACTCCGCTATCGCTACGTGACTGGGTCATGGCTGCGCCCCGACACCCGCCAACACCCGCTGACGCGCCCTGACGGGCTTGTCTGCTCCCGGCATCCGCTTACAGACAAGCTGTGACCGTCTCCGGGAGCTGCATGTGTCAGAGGTTTTCACCGTCATCACC…
302	88916	> Addgene NGS Result	TGGCCAGGACCCAACGCTGCCCGAGATGCGCCGCGTGCGGCTGCTGGAGATGGCGGACGCGATGGATATGTTCTGCCAAGGGTTGGTTTGCGCATTCACAGTTCTCCGCAAGAATTGATTGGCTCCAATTCTTGGAGTGGTGAATCCGTTAGCGAGGTGCCGCCGGCTTCCATTCAGGTCGAGGTGGCCCGGCTCCATGCACCGCGACGCAACGCGGGGAGGCAGACAAGGTATAGGGCGGCGCCTACAATCCATGCCAACCCGTTCCATGTGCTCGCCGAGGCGGCATAAATCGCCGTGACGATCAGCGGTCCAATGATCGAAGTTAGGCTGGTAAGAGCCGCGAGCGATCCTTGAAGCTGTCCCTGATGGTCGTCATCTACCTGCCTGGACAGCATG…
303	88917	> Addgene NGS Result	CGTCTCCGGGAGCTGCATGTGTCAGAGGTTTTCACCGTCATCACCGAAACGCGCGAGGCAGCTGCGGTAAAGCTCATCAGCGTGGTCGTGAAGCGATTCACAGATGTCTGCCTGTTCATCCGCGTCCAGCTCGTTGAGTTTCTCCAGAAGCGTTAATGTCTGGCTTCTGATAAAGCGGGCCATGTTAAGGGCGGTTTTTTCCTGTTTGGTCACTGATGCCTCCGTGTAAGGGGGATTTCTGTTCATGGGGGTAATGATACCGATGAAACGAGAGAGGATGCTCACGATACGGGTTACTGATGATGAACATGCCCGGTTACTGGAACGTTGTGAGGGTAAACAACTGGCGGTATGGATGCGGCGGGACCAGAGAAAAATCACTCAGGGTCAATGCCAGCG…
304	88918	> Addgene NGS Result	GGTCTCGCTGAAGTCGGTAAGAAATTCGAGAAAGATACCGGAATTAAAGTCACCGTTGAGCATCCGGATAAACTGGAAGAGAAATTCCCACAGGTTGCGGCAACTGGCGATGGCCCTGACATTATCTTCTGGGCACACGACCGCTTTGGTGGCTACGCTCAATCTGGCCTGTTGGCTGAAATCACCCCGGACAAAGCGTTCCAGGACAAGCTGTATCCGTTTACCTGGGATGCCGTACGTTACAACGGCAAGCTGATTGCTTACCCGATCGCTGTTGAAGCGTTATCGCTGATTTATAACAAAGATCTGCTGCCGAACCCGCCAAAAACCTGGGAAGAGATCCCGGCGCTGGATAAAGAACTGAAAGCGAAAGGTAAGAGCGCGCTGATGTTCAACCTG…
305	88919	> Addgene NGS Result	CGATAAAGGCTATAACGGTCTCGCTGAAGTCGGTAAGAAATTCGAGAAAGATACCGGAATTAAAGTCACCGTTGAGCATCCGGATAAACTGGAAGAGAAATTCCCACAGGTTGCGGCAACTGGCGATGGCCCTGACATTATCTTCTGGGCACACGACCGCTTTGGTGGCTACGCTCAATCTGGCCTGTTGGCTGAAATCACCCCGGACAAAGCGTTCCAGGACAAGCTGTATCCGTTTACCTGGGATGCCGTACGTTACAACGGCAAGCTGATTGCTTACCCGATCGCTGTTGAAGCGTTATCGCTGATTTATAACAAAGATCTGCTGCCGAACCCGCCAAAAACCTGGGAAGAGATCCCGGCGCTGGATAAAGAACTGAAAGCGAAAGGTAAGAGCGC…
306	88920	> Addgene NGS Result	GGAGCTGACTGGGTTGAAGGCTCTCAAGGGCATCGGTCGACGCTCTCCCTTATGCGACTCCTGCATTAGGAAGCAGCCCAGTAGTAGGTTGAGGCCGTTGAGCACCGCCGCCGCAAGGAATGGTGCATGCAAGGAGATGGCGCCCAACAGTCCCCCGGCCACGGGGCCTGCCACCATACCCACGCCGAAACAAGCGCTCATGAGCCCGAAGTGGCGAGCCCGATCTTCCCCATCGGTGATGTCGGCGATATAGGCGCCAGCAACCGCACCTGTGGCGCCGGTGATGCCGGCCACGATGCGTCCGGCGTAGAGGATCGAGATCTCGATCCCGCGAAATTAATACGACTCACTATAGGGAGACCACAACGGTTTCCCTCTAGTGCCGGCTCCGGAGAGCTC…
307	88921	> Addgene NGS Result	TATCCAACTATCTATCATCTGCGAAAAAAATTGGTAGATTCTACTGATAAAGCGGATTTGCGCTTAATCTATTTGGCCTTAGCGCATATGATTAAGTTTCGTGGTCATTTTTTGATTGAGGGAGATTTAAATCCTGATAATAGTGATGTGGACAAACTATTTATCCAGTTGGTACAAACCTACAATCAATTATTTGAAGAAAACCCTATTAACGCAAGTGGAGTAGATGCTAAAGCGATTCTTTCTGCACGATTGAGTAAATCAAGACGATTAGAAAATCTCATTGCTCAGCTCCCCGGTGAGAAGAAAAATGGCTTATTTGGGAATCTCATTGCTTTGTCATTGGGTTTGACCCCTAATTTTAAATCAAATTTTGATTTGGCAGAAGATGCTAAATTA…
308	88922	> Addgene NGS Result	AACGCGGGCATCCCGATGCCGCCGGAAGCGAGAAGAATCATAATGGGGAAGGCCATCCAGCCTCGCGTCGCGAACGCCAGCAAGACGTAGCCCAGCGCGTCGGCCGCCATGCCGGCGATAATGGCCTGCTTCTCGCCGAAACGTTTGGTGGCGGGACCAGTGACGAAGGCTTGAGCGAGGGCGTGCAAGATTCCGAATACCGCAAGCGACAGGCCGATCATCGTCGCGCTCCAGCGAAAGCGGTCCTCGCCGAAAATGACCCAGAGCGCTGCCGGCACCTGTCCTACGAGTTGCATGATAAAGAAGACAGTCATAAGTGCGGCGACGATAGTCATGCCCCGCGCCCACCGGAAGGAGCTGACTGGGTTGAAGGCTCTCAAGGGCATCGGTCGACGCTCT…
309	61685	> pBRrevBam 5'-GGTGATGTCGGCGATATAGG-3'	CCTGTGGCGCCGGTGATGCCGGCCACGATGCGTCCGGCGTAGAGGATCGAGATCGATCTCGATCCCGCGAAATTAATACGACTCACTATAGGGGAATTGTGAGCGGATAACAATTCCCCTCTAGAAATAATTTTGTTTAACTTTAAGAAGGAGATATACATATGAGCGATAAAATTATTCACCTGACTGACGACAGTTTTGACACGGATGTACTCAAAGCGGACGGGGCGATCCTCGTCGATTTCTGGGCAGAGTGGTGCGGTCCGTGCAAAATGATCGCCCCGATTCTGGATGAAATCGCTGACGAATATCAGGGCAAACTGACCGTTGCAAAACTGAACATCGATCAAAACCCTGGCACTGCGCCGAAATATGGCATCCGTGGTATCCCGACTCTGC…
309	61685	> T7term 5'-GCTAGTTATTGCTCAGCGG-3'	CTTTCGGGCTTTGTTAGCAGCCGGATCTCAGTGGTGGTGGTGGTGGTGCTCGAGTGCGGCCGCAAGCTTGTCGACGGAGCTCGAATTCGGATCCTTATTAAACGCTCAGATCCACGTTCGCACGATCCAGGATCAGGTTAATCAGGTTGTTCACCAGCTGCAGATCCAGGTTGCTCACCAGGCTGTTCAGGGTCGGGCACAGACCCGCACCCAGATCTTCGGTAATAAAGTTGCCCAGCGCGTTTTCAATGGTGCCCAGCACCGCATTCACCGGCAGAGACAGCGGATTGCCGCTCTGCAGCTCAATCGCACGCGGCAGCAGGCTGCAATGGCCAAAGGCCAGACGATATTTGCCATCTTCATCAGATTCCAGACGCAGCTGCACACGAATATCGGTAC…
310	61937	> T7 5'-TAATACGACTCACTATAGGG-3'	TATTTTGTTTACTTTAAGAAGGAGATATACATATGCAGATCTTCGTCAAGACGTTAACCGGTAAAACCATAACTCTAGAAGTTGAACCATCCGATACCATCGAAAACGTTAAGGCTAAAATTCAAGACAAGGAAGGCATTCCACCTGATCAACAAAGATTGATCTTTGCCGGTAAGCAGCTCGAGGACGGTAGAACGCTGTCTGATTACAACATTCAGAAGGAGTCGACCTTACATCTTGTCTTAAGACTAAGAGGTGGTTGAGGATCCGGCTGCTAACAAAGCCCGAAAGGAAGCTGAGTTGGCTGCTGCCACCGCTGAGCAATAACTAGCATAACCCCTTGGGGCCTCTAAACGGGTCTTGAGGGGTTTTTTGCTGAAAGGAGGAACTATATCCGGA…
310	61937	> T7term 5'-GCTAGTTATTGCTCAGCGG-3'	AGCAGCCGGATCCTCAACCACCTCTTAGTCTTAAGACAAGATGTAAGGTCGACTCCTTCTGAATGTTGTAATCAGACAGCGTTCTACCGTCCTCGAGCTGCTTACCGGCAAAGATCAATCTTTGTTGATCAGGTGGAATGCCTTCCTTGTCTTGAATTTTAGCCTTAACGTTTTCGATGGTATCGGATGGTTCAACTTCTAGAGTTATGGTTTTACCGGTTAACGTCTTGACGAAGATCTGCATATGTATATCTCCTTCTTAAAGTTAAACAAAATTATTTCTAGAGGGAAACCGTTGTGGTCTCCCTATAGTGAGTCGTATTAATTTCGCGGGATCGAGATCTCGATCCTCTACGCCGGACGCATCGTGGCCGGCATCACCGGCGCCACAGGTGCGGT…
310	61937	> hUb insert	ATGCAGATCTTCGTCAAGACGTTAACCGGTAAAACCATAACTCTAGAAGTTGAACCATCCGATACCATCGAAAACGTTAAGGCTAAAATTCAAGACAAGGAAGGCATTCCACCTGATCAACAAAGATTGATCTTTGCCGGTAAGCAGCTCGAGGACGGTAGAACGCTGTCTGATTACAACATTCAGAAGGAGTCGACCTTACATCTTGTCTTAAGACTAAGAGGTGGTTGA
311	62454	> Addgene NGS Result	GTGTTGGCGGGTGTCGGGGCGCAGCCATGACCCAGTCACGTAGCGATAGCGGAGTGTATACTGGCTTAACTATGCGGCATCAGAGCAGATTGTACTGAGAGTGCACCATTGCGGTGTGAAATACCGCACAGATGCGTAAGGAGAAAATACCGCATCAGGCGCTCTTCCGCTTCCTCGCTCACTGACTCGCTGCGCTCGGTCGTTCGGCTGCGGCGAGCGGTATCAGCTCACTCAAAGGCGGTAATACGGTTATCCACAGAATCAGGGGATAACGCAGGAAAGAACATGTGAGCAAAAGGCCAGCAAAAGGCCAGGAACCGTAAAAAGGCCGCGTTGCTGGCGTTTTTCCATAGGCTCCGCCCCCCTGACGAGCATCACAAAAATCGACGCTCAAGTCAG…
312	62456	> Addgene NGS Result	ACAAACCATGCAAATGCTGAATGAGGGCATCGTTCCCACTGCGATGCTGGTTGCCAACGATCAGATGGCGCTGGGCGCAATGCGCGCCATTACCGAGTCCGGGCTGCGCGTTGGTGCGGATATCTCGGTAGTGGGATACGACGATACCGAAGACAGCTCATGTTATATCCCGCCGTTAACCACCATCAAACAGGATTTTCGCCTGCTGGGGCAAACCAGCGTGGACCGCTTGCTGCAACTCTCTCAGGGCCAGGCGGTGAAGGGCAATCAGCTGTTGCCCGTCTCACTGGTGAAAAGAAAAACCACCCTGGCGCCCAATACGCAAACCGCCTCTCCCCGCGCGTTGGCCGATTCATTAATGCAGCTGGCACGACAGGTTTCCCGACTGGAAAGCGGGCA…
312	62456	> insert	ATGGGCAGCAGCCATCATCATCATCATCACAGCAGCGGCCTGGTGCCTCGTGGTAGCCATATGGCAGAAATCGGTACTGGCTTTCCATTCGACCCCCATTATGTGGAAGTCCTGGGCGAGCGCATGCACTACGTCGATGTTGGTCCGCGCGATGGCACCCCTGTGCTGTTCCTGCACGGTAACCCGACCTCCTCCTACGTGTGGCGCAACATCATCCCGCATGTTGCACCGACCCATCGCTGCATTGCTCCAGACCTGATCGGTATGGGCAAATCCGACAAACCAGACCTGGGTTATTTCTTCGACGACCACGTCCGCTTCATGGATGCCTTCATCGAAGCCCTGGGTCTGGAAGAGGTCGTCCTGGTCATTCACGACTGGGGCTCCGCTCTGGGTTTC…
313	62731	> Addgene NGS Result	TTCTTGAAGACGAAAGGGCCTCGTGATACGCCTATTTTTATAGGTTAATGTCATGATAATAATGGTTTCTTAGACGTCAGGTGGCACTTTTCGGGGAAATGTGCGCGGAACCCCTATTTGTTTATTTTTCTAAATACATTCAAATATGTATCCGCTCATGAGACAATAACCCTGATAAATGCTTCAATAATATTGAAAAAGGAAGAGTATGAGTATTCAACATTTCCGTGTCGCCCTTATTCCCTTTTTTGCGGCATTTTGCCTTCCTGTTTTTGCTCACCCAGAAACGCTGGTGAAAGTAAAAGATGCTGAAGATCAGTTGGGTGCACGAGTGGGTTACATCGAACTGGATCTCAACAGCGGTAAGATCCTTGAGAGTTTTCGCCCCGAAGAACGTTT…
313	62731	> pBRrevBam 5'-GGTGATGTCGGCGATATAGG-3'	CGGTGATGCCGGCCACGATGCGTCCGGCGTAGAGGATCGAGATCTCGATCCCGCGAAATTAATACGACTCACTATAGGGGAATTGTGAGCGGATAACAATTCCCCTCTAGAAATAATTTTGTTTAACTTTAAGAAGGAGATATACCATGGATAAAAAATACAGCATTGGTCTGGACATTGGCACGAATAGCGTTGGTTGGGCAGTGATTACCGATGAATACAAAGTCCCGTCGAAAAAATTCAAAGTGCTGGGTAACACCGATCGCCATAGCATTAAGAAAAACCTGATCGGTGCGCTGCTGTTTGATTCTGGCGAAACCGCGGAAGCAACGCGTCTGAAACGTACCGCACGTCGCCGTTACACGCGCCGTAAAAATCGTATTTGCTATCTGCAGGAAA…
313	62731	> T7term 5'-GCTAGTTATTGCTCAGCGG-3'	TTCCTTTCGGGCTTTGTTAGCAGCCGGATCCTTAGTGATGATGATGATGATGCGAGCCACCGCCCACTTTGCGTTTCTTTTTCGGCAGACGGGTGCCGGAGCCACCGCCGTCACCGCCCAGCTGACTCAGATCAATACGCGTTTCATACAGACCGGTGATCGATTGATGAATCAGGGTAGCATCCAGAACTTCTTTCGTTGAGGTATAGCGTTTACGGTCGATCGTGGTATCGAAGTATTTAAAAGCTGCCGGTGCGCCCAGGTTCGTCAGGGTAAACAGGTGGATAATATTTTCGGCCTGTTCGCGAATCGGTTTATCACGATGTTTGTTATACGCGCTCAGAACTTTGTCCAGATTGGCATCCGCCAGAATCACGCGTTTCGAGAATTCTGAGATCT…
313	62731	> KJdCas9-F1 5'-GACGTCACAAACCGGAAAAC-3'	AAATCAGACCACGCAAAAAGGCCAGAAAAACTCGCGTGAACGCATGAAACGCATTGAAGAAGGTATCAAAGAACTGGGCAGCCAGATTCTGAAAGAACATCCGGTCGAAAACACCCAGCTGCAAAATGAAAAACTGTACCTGTATTACCTGCAAAATGGTCGTGACATGTATGTGGATCAGGAACTGGACATCAACCGCCTGTCTGACTATGATGTCGACCACATTGTGCCGCAGAGCTTTCTGAAAGACGATTCTATCGATAACAAAGTTCTGACCCGTAGTGATAAAAACCGCGGCAAAAGCGACAATGTCCCGTCTGAAGAAGTTGTGAAGAAAATGAAAAACTACTGGCGTCAACTGCTGAATGCGAAACTGATTACGCAGCGTAAATTCGATAA…
314	60575	> pIntegrase_3 sequence 5967 bps	GATTAGGGTGATGGTTCACGTAGTGGGCCATCGCCCTGATAGACGGTTTTTCGCCCTTTGACGTTGGAGTCCACGTTCTTTAATAGTGGACTCTTGTTCCAAACTGGAACAACACTCAACCCTATCTCGGTCTATTCTTTTGATTTATAAGGGATTTTGCCGATTTCGGCCTATTGGTTAAAAAATGAGCTGATTTAACAAAAATTTAACGCGAATTTTAACAAAATTTCACTGACACCCTCATCAGTGCCAACATAGTAAGCCAGTATACACTCCGCTAGCGCTGAGGTCTGCCTCGTGAAGAAGGTGTTGCTGACTCATACCAGGCCTGAATCGCCCCATCATCCAGCCAGAAAGTGAGGGAGCCACGGTTGATGAGAGCTTTGTTGTAGGTGGACC…
314	60575	> pBAD-F 5'-ATGCCATAGCATTTTTATCC-3'	TTTATCGCAACTCTCTACTGTTTCTCCATACCCGTTTTTTTGGGCTAGCTCACACAGGAAGAAGGCTCGATGCGTAAAGTGGCAATTTATAGCCGTGTGAGCACCATTAATCAGGCAGAAGAAGGTTATAGCATTCAGGGTCAGATTGAAGCACTGACCAAATATTGTGAAGCCATGGAATGGAAGATCTATAAGAACTATAGTGATGCCGGTTTTAGCGGTGGTAAACTGGAACGTCCGGCAATTACCGAACTGATTGAAGATGGCAAAAACAACAAATTCGATACCATCCTGGTGTATAAACTGGATCGCCTGAGCCGTAATGTTAAAGATACCCTGTATCTGGTGAAAGATGTTTTTACCGCCAACAACATTCATTTTGTGAGCCTGAAAGAAAAC…
314	60575	> AraC-F 5'-TGACAACTTGACGGCTACATC-3'	TCGCTCGGGCTGGCCCCGGTGCATTTTTTAAATACCCGCGAGAAATAGAGTTGATCGTCAAAACCAACATTGCGACCGACGGTGGCGATAGGCATCCGGGTGGTGCTCAAAAGCAGCTTCGCCTGGCTGATACGTTGGTCCTCGCGCCAGCTTAAGACGCTAATCCCTAACTGCTGGCGGAAAAGATGTGACAGACGCGACGGCGACAAGCAAACATGCTGTGCGACGCTGGCGATATCAAAATTGCTGTCTGCCAGGTGATCGCTGATGTACTGACAAGCCTCGCGTACCCGATTATCCATCGGTGGATGGAGCGACTCGTTAATCGCTTCCATGCGCCGCAGTAACAATTGCTCAAGCAGATTTATCGCCAGCAGCTCCGAATAGCGCCCTTCCCCT…
315	60576	> pIntegrase_4 sequence 5995 bps	GATTAGGGTGATGGTTCACGTAGTGGGCCATCGCCCTGATAGACGGTTTTTCGCCCTTTGACGTTGGAGTCCACGTTCTTTAATAGTGGACTCTTGTTCCAAACTGGAACAACACTCAACCCTATCTCGGTCTATTCTTTTGATTTATAAGGGATTTTGCCGATTTCGGCCTATTGGTTAAAAAATGAGCTGATTTAACAAAAATTTAACGCGAATTTTAACAAAATTTCACTGACACCCTCATCAGTGCCAACATAGTAAGCCAGTATACACTCCGCTAGCGCTGAGGTCTGCCTCGTGAAGAAGGTGTTGCTGACTCATACCAGGCCTGAATCGCCCCATCATCCAGCCAGAAAGTGAGGGAGCCACGGTTGATGAGAGCTTTGTTGTAGGTGGACC…
315	60576	> pBAD-F 5'-ATGCCATAGCATTTTTATCC-3'	TTTTATCGCAACTCTCTACTGTTTCTCCATACCCGTTTTTTTGGGCTAGCAGTAATTTCAACACAATAACTAGGATTCGAATGATTACCACCCGTAAAGTGGCAATTTATGTGCGTGTTAGCACCACCAATCAGGCAGAAGAAGGTTATAGCATTCAGGGTCAGATTGATAGCCTGATCAAATATTGTGAAGCAATGGGCTGGATCATCTATGAAGAATATACCGATGCAGGTTTTAGCGGTGGTAAAATTGATCGTCCGGCAATGAGCAAACTGATTACCGATGCCAAACATAAACGCTTTGATACCATCCTGGTGTATAAACTGGATCGTCTGAGCCGTAGCGTTCGTGATACCCTGTATCTGGTTAAAGATGTGTTCAACCAGAACAACATCCATT…
315	60576	> AraC-F 5'-TGACAACTTGACGGCTACATC-3'	ACTCGCTCGGGCTGGCCCCGGTGCATTTTTTAAATACCCGCGAGAAATAGAGTTGATCGTCAAAACCAACATTGCGACCGACGGTGGCGATAGGCATCCGGGTGGTGCTCAAAAGCAGCTTCGCCTGGCTGATACGTTGGTCCTCGCGCCAGCTTAAGACGCTAATCCCTAACTGCTGGCGGAAAAGATGTGACAGACGCGACGGCGACAAGCAAACATGCTGTGCGACGCTGGCGATATCAAAATTGCTGTCTGCCAGGTGATCGCTGATGTACTGACAAGCCTCGCGTACCCGATTATCCATCGGTGGATGGAGCGACTCGTTAATCGCTTCCATGCGCCGCAGTAACAATTGCTCAAGCAGATTTATCGCCAGCAGCTCCGAATAGCGCCCTTCCC…
316	60577	> pIntegrase_5 sequence 6207 bps	GATTAGGGTGATGGTTCACGTAGTGGGCCATCGCCCTGATAGACGGTTTTTCGCCCTTTGACGTTGGAGTCCACGTTCTTTAATAGTGGACTCTTGTTCCAAACTGGAACAACACTCAACCCTATCTCGGTCTATTCTTTTGATTTATAAGGGATTTTGCCGATTTCGGCCTATTGGTTAAAAAATGAGCTGATTTAACAAAAATTTAACGCGAATTTTAACAAAATTTCACTGACACCCTCATCAGTGCCAACATAGTAAGCCAGTATACACTCCGCTAGCGCTGAGGTCTGCCTCGTGAAGAAGGTGTTGCTGACTCATACCAGGCCTGAATCGCCCCATCATCCAGCCAGAAAGTGAGGGAGCCACGGTTGATGAGAGCTTTGTTGTAGGTGGACC…
316	60577	> pBAD-F 5'-ATGCCATAGCATTTTTATCC-3'	TCGCAACTCTCTACTGTTTCTCCATACCCGTTTTTTTGGGCTAGCCAGAGGAAGGAGGCTCGATGCCTGGTATGACCACCGAAACCGGTCCGGATCCTGCAGGTCTGATTGACCTGTTTTGTCGTAAAAGCAAAGCAGTTAAAAGCCGTGCAAATGGTGCAGGTCAGCGTCGTAAACAAGAAATTAGCATTGCAGCACAAGAAACCCTGGGTCGTAAAGTTGCAGCACTGCTGGGTATGCAGGTTCGTCATGTTTGGAAAGAAGTTGGTAGCGCAAGCCGTTTTCGTAAAGGTAAAGCACGTGATGATCAGAGCAAAGCACTGAAAGCCCTGGAAAGCGGTGAAGTTGGTGCACTGTGGTGTTATCGTCTGGATCGTTGGGATCGTGGTGGTGCCGGTG…
316	60577	> AraC-F 5'-TGACAACTTGACGGCTACATC-3'	ACTCGCTCGGGCTGGCCCCGGTGCATTTTTTAAATACCCGCGAGAAATAGAGTTGATCGTCAAAACCAACATTGCGACCGACGGTGGCGATAGGCATCCGGGTGGTGCTCAAAAGCAGCTTCGCCTGGCTGATACGTTGGTCCTCGCGCCAGCTTAAGACGCTAATCCCTAACTGCTGGCGGAAAAGATGTGACAGACGCGACGGCGACAAGCAAACATGCTGTGCGACGCTGGCGATATCAAAATTGCTGTCTGCCAGGTGATCGCTGATGTACTGACAAGCCTCGCGTACCCGATTATCCATCGGTGGATGGAGCGACTCGTTAATCGCTTCCATGCGCCGCAGTAACAATTGCTCAAGCAGATTTATCGCCAGCAGCTCCGAATAGCGCCCTTCCC…
317	60581	> pIntegrase_10 sequence 5997 bps	GATTAGGGTGATGGTTCACGTAGTGGGCCATCGCCCTGATAGACGGTTTTTCGCCCTTTGACGTTGGAGTCCACGTTCTTTAATAGTGGACTCTTGTTCCAAACTGGAACAACACTCAACCCTATCTCGGTCTATTCTTTTGATTTATAAGGGATTTTGCCGATTTCGGCCTATTGGTTAAAAAATGAGCTGATTTAACAAAAATTTAACGCGAATTTTAACAAAATTTCACTGACACCCTCATCAGTGCCAACATAGTAAGCCAGTATACACTCCGCTAGCGCTGAGGTCTGCCTCGTGAAGAAGGTGTTGCTGACTCATACCAGGCCTGAATCGCCCCATCATCCAGCCAGAAAGTGAGGGAGCCACGGTTGATGAGAGCTTTGTTGTAGGTGGACC…
317	60581	> pBAD-F 5'-ATGCCATAGCATTTTTATCC-3'	TCGCAACTCTCTACTGTTTCTCCATACCCGTTTTTTTGGGCTAGCTCAAACAGGAAGAAGGCTAGATGATCACCACCAATAAAGTGGCGATTTATGTGCGTGTTAGTACCACCAATCAGGTTGAAGAGGGTTATAGCATTGATGAACAGAAAGATAAACTGAGCAGCTATTGCGATATCAAAGATTGGAACGTGTACAAAGTGTATACCGATGGTGGTTTTAGCGGTAGCAATACCGATCGTCCGGCACTGGAAAGCCTGATTAAAGATGCAAAAAAACGCAAATTCGATACCGTGCTGGTGTATAAACTGGATCGTCTGAGCCGTAGCCAGAAAGACACCCTGCATCTGATTGAAGATGTGTTTATCAAAAATGGCATTGAATTTCTGAGCCTGC
317	60581	> AraC-F 5'-TGACAACTTGACGGCTACATC-3'	TCGCTCGGGCTGGCCCCGGTGCATTTTTTAAATACCCGCGAGAAATAGAGTTGATCGTCAAAACCAACATTGCGACCGACGGTGGCGATAGGCATCCGGGTGGTGCTCAAAAGCAGCTTCGCCTGGCTGATACGTTGGTCCTCGCGCCAGCTTAAGACGCTAATCCCTAACTGCTGGCGGAAAAGATGTGACAGACGCGACGGCGACAAGCAAACATGCTGTGCGACGCTGGCGATATCAAAATTGCTGTCTGCCAGGTGATCGCTGATGTACTGACAAGCCTCGCGTACCCGATTATCCATCGGTGGATGGAGCGACTCGTTAATCGCTTCCATGCGCCGCAGTAACAATTGCTCAAGCAGATTTATCGCCAGCAGCTCCGAATAGCGCCCTTCCCCT…
318	60582	> pIntegrase_11 sequence 5895 bps	GATTAGGGTGATGGTTCACGTAGTGGGCCATCGCCCTGATAGACGGTTTTTCGCCCTTTGACGTTGGAGTCCACGTTCTTTAATAGTGGACTCTTGTTCCAAACTGGAACAACACTCAACCCTATCTCGGTCTATTCTTTTGATTTATAAGGGATTTTGCCGATTTCGGCCTATTGGTTAAAAAATGAGCTGATTTAACAAAAATTTAACGCGAATTTTAACAAAATTTCACTGACACCCTCATCAGTGCCAACATAGTAAGCCAGTATACACTCCGCTAGCGCTGAGGTCTGCCTCGTGAAGAAGGTGTTGCTGACTCATACCAGGCCTGAATCGCCCCATCATCCAGCCAGAAAGTGAGGGAGCCACGGTTGATGAGAGCTTTGTTGTAGGTGGACC…
318	60582	> pBAD-F 5'-ATGCCATAGCATTTTTATCC-3'	TTTATCGCAACTCTCTACTGTTTCTCCATACCCGTTTTTTTGGGCTAGCTCAAACAGGACGGAGGCTAGATGCTGCGTTGTGCAATCTATATTCGTGTTAGCACCGAAGAACAGGCAATGCATGGTCTGAGCATGGATGCACAGAAAGCAGATCTGACCGATTATGCCAAAAAACACAACTATGAGATTATTGATTATTATGTGGACAGCGGTAAAACCGCACGTAAACGTCTGAGCAAACGTAAAGATCTGCAGCGTATGATTGAAGATGTGAAGCTGAACAAAATTGATATTATCATTTTTACCAAACTGGATCGCTGGTTTCGTAATGTGCGTGATTATTACAAAATCCAAGAGGTGCTGGAAGATCATAACGTTGATTGGAAAACCATCTTTGAG…
318	60582	> AraC-F 5'-TGACAACTTGACGGCTACATC-3'	ACTCGCTCGGGCTGGCCCCGGTGCATTTTTTAAATACCCGCGAGAAATAGAGTTGATCGTCAAAACCAACATTGCGACCGACGGTGGCGATAGGCATCCGGGTGGTGCTCAAAAGCAGCTTCGCCTGGCTGATACGTTGGTCCTCGCGCCAGCTTAAGACGCTAATCCCTAACTGCTGGCGGAAAAGATGTGACAGACGCGACGGCGACAAGCAAACATGCTGTGCGACGCTGGCGATATCAAAATTGCTGTCTGCCAGGTGATCGCTGATGTACTGACAAGCCTCGCGTACCCGATTATCCATCGGTGGATGGAGCGACTCGTTAATCGCTTCCATGCGCCGCAGTAACAATTGCTCAAGCAGATTTATCGCCAGCAGCTCCGAATAGCGCCCTTCCC…
319	60584	> pIntegrase_13 sequence 5984 bps	GATTAGGGTGATGGTTCACGTAGTGGGCCATCGCCCTGATAGACGGTTTTTCGCCCTTTGACGTTGGAGTCCACGTTCTTTAATAGTGGACTCTTGTTCCAAACTGGAACAACACTCAACCCTATCTCGGTCTATTCTTTTGATTTATAAGGGATTTTGCCGATTTCGGCCTATTGGTTAAAAAATGAGCTGATTTAACAAAAATTTAACGCGAATTTTAACAAAATTTCACTGACACCCTCATCAGTGCCAACATAGTAAGCCAGTATACACTCCGCTAGCGCTGAGGTCTGCCTCGTGAAGAAGGTGTTGCTGACTCATACCAGGCCTGAATCGCCCCATCATCCAGCCAGAAAGTGAGGGAGCCACGGTTGATGAGAGCTTTGTTGTAGGTGGACC…
319	60584	> pBAD-F 5'-ATGCCATAGCATTTTTATCC-3'	TTTATCGCAACTCTCTACTGTTTCTCCATACCCGTTTTTTTGGGCTAAGTAATTTCAACAAAATAACGAGCATTCGAATGGCCGTGGGTATCTATATTCGTGTTAGCACCCAAGAACAGGCAAGCGAAGGTCATAGCATTGAAAGCCAGAAAAAAAAGCTGGCGAGCTATTGTGAAATTCAGGGTTGGGATGATTATCGCTTCTATATTGAAGAAGGCATCAGCGGCAAAAATACCAATCGTCCGAAACTGAAACTGCTGATGGAACATATCGAAAAGGGCAAAATTAACATCCTGCTGGTTTATCGTCTGGATCGTCTGACCCGTAGCGTTATTGATCTGCATAAGCTGCTGAATTTTCTGCAAGAACATGGTTGTGCATTTAAAAGCGCAACCGAAA…
319	60584	> AraC-F 5'-TGACAACTTGACGGCTACATC-3'	ACTCGCTCGGGCTGGCCCCGGTGCATTTTTTAAATACCCGCGAGAAATAGAGTTGATCGTCAAAACCAACATTGCGACCGACGGTGGCGATAGGCATCCGGGTGGTGCTCAAAAGCAGCTTCGCCTGGCTGATACGTTGGTCCTCGCGCCAGCTTAAGACGCTAATCCCTAACTGCTGGCGGAAAAGATGTGACAGACGCGACGGCGACAAGCAAACATGCTGTGCGACGCTGGCGATATCAAAATTGCTGTCTGCCAGGTGATCGCTGATGTACTGACAAGCCTCGCGTACCCGATTATCCATCGGTGGATGGAGCGACTCGTTAATCGCTTCCATGCGCCGCAGTAACAATTGCTCAAGCAGATTTATCGCCAGCAGCTCCGAATAGCGCCCTTCCC…
320	60674	> AmpSeq-F 5'-ctcatgagcggatacatatttgaa-3'	AATAACAATAGGGGTTCCGCGCACATTTCCCCGAAAAGTGCCACCTGNACGTCTAAGAAACCATTATTATCATGACATTAACCTATAAAAATAGGCGTATCACGAGGCCCTTTCGTCTTCAAGAATTCGCGGCCGCAATTAACCCTCACTAAAGGGATCTTAATTAAGGATCCTGATCAGGCGCCTTAATTAAGATCCCTATAGTGAGTCGTATTATGCGGCCGCGAATTCTCATGTTTGACCGCTTATCATCGGATCCCCGAGGATAATTCGGCTTCGGATCACACCGATCTCCTGCAACCGGCGAACGCGTCCGTGGCACGTCGACGGAGCTATCCCGACCATCTCGGCCAGCGCACTGCTGGGTATGCGTGCATCGTCGTGCAACGCCAGCAAAAT…
321	52990	> GFP-R 5'-CCATCTAATTCAACAAGAATTGGGACAAC-3'	ACGCATGCTAGCTGGGACCAGGAGGGACAGTACTTTAACTTTCATGTTATTAACCCTCTGTTATATGCCTTTATTTGCTTTTTTATGCCACTGCATACTGATTAACCCTCATTAATCAGTCGGCAAGTCGACAGTATCTTGTTATCCGCTCACAATGTCAATGTTATCCGCTCACATTTATGACGTCAGGTGGCACTTTTCGGGGAAATGTGCGCGGAACCCCTATTTGTTTATTTTTCTAAATACATTCAAATATGTATCCGCTCATGAGACAATAACCCTGATAAATGCTTCAATAATATTGAAAAAGGAAGAGTATGAGTATTCAACATTTCCGTGTCGCCCTTATTCCCTTTTTTGCGGCATTTTGCCTTCCTGTTTTTGCTCACCCAGAAACGC…
321	52990	> GFP-F 5'-GGTCCTTCTTGAGTTTGTAAC-3'	GAGCTCTACAAATAAAAGCTAGCTTGGCTGTTTTGGCGGATGAGAGAAGATTTTCAGCCTGATACAGATTAAATCAGAACGCAGAAGCGGTCTGATAAAACAGAATTTGCCTGGCGGCAGTAGCGCGGTGGTCCCACCTGACCCCATGCCGAACTCAGAAGTGAAACGCCGTAGCGCCGATGGTAGTGTGGGGTCTCCCCATGCGAGAGTAGGGAACTGCCAGGCATCAAATAAAACGAAAGGCTCAGTCGAAAGACTGGGCCTTTCGTTTTATCTGTTGTTTGTCGGTGAACGCTCTCCTGAGTAGGACAAATCCGCCGGGAGCGGATTTGAACGTTGCGAAGCAACGGCCCGGAGGGTGGCGGGCAGGACGCCCGCCATAAACTGCCAGGCATCAAA…
321	52990	> mCherry-R 5'-TTGGTCACCTTCAGCTTGG-3'	CGCCCTCGCCCTCGATCTCGAACTCGTGGCCGTTCACGGAGCCCTCCATGTGCACCTTGAAGCGCATGAACTCCTTGATGATGGCCATGTTATCCTCCTCGCCCTTGCTCACCATTTTTTTTCCTCCTTAGCATGCTCGCGGTACCTTTAATCAGGTTGTTCAGGTTAGTGACATAAGTCTGATGGTGCTTGCCGTAGTGATACTCGATGGTTTCCGCAGAAATGTGCGGTGCCAGAGCATCTTTAGCATATGGTAGTGCAGGTAATTCGAATGACATTGCTACTCTCCTTTATTATTAATTTGCATACGTACAATAGCCTTATTGTGCGTATGGTCGACAGTATCTCTATCACTGATAGGGATGTCAATCTCTATCACTGATAGGGAGAATTCACTGC…
322	52991	> GFP-R 5'-CCATCTAATTCAACAAGAATTGGGACAAC-3'	CGCATGCTAGCTGGGACCAGGAGGGACAGTACTTTAACTTTCATGTTATTAACCCTCTGTTATATGCCTTTATTTGCTTTTTTATGCCACTGCATACTGATTAACCCTCATTAATCAGTCGGCAAGTCGACAGTATCTTGTTATCCGCTCACAATGTCAATGTTATCCGCTCACATTTATGACGTCAGGTGGCACTTTTCGGGGAAATGTGCGCGGAACCCCTATTTGTTTATTTTTCTAAATACATTCAAATATGTATCCGCTCATGAGACAATAACCCTGATAAATGCTTCAATAATATTGAAAAAGGAAGAGTATGAGTATTCAACATTTCCGTGTCGCCCTTATTCCCTTTTTTGCGGCATTTTGCCTTCCTGTTTTTGCTCACCCAGAAACGCT…
322	52991	> GFP-F 5'-GGTCCTTCTTGAGTTTGTAAC-3'	AAGCTAGCTTGGCTGTTTTGGCGGATGAGAGAAGATTTTCAGCCTGATACAGATTAAATCAGAACGCAGAAGCGGTCTGATAAAACAGAATTTGCCTGGCGGCAGTAGCGCGGTGGTCCCACCTGACCCCATGCCGAACTCAGAAGTGAAACGCCGTAGCGCCGATGGTAGTGTGGGTCTCCCCATGCGAGAGTAGGGAACTGCCAGGCATCAAATAAAACGAAAGGCTCAGTCGAAAGACTGGGCCTTTCGTTTTATCTGTTGTTTGTCGGTGAACGCTCTCCTGAGTAGGACAAATCCGCCGGGAGCGGATTTGAACGTTGCGAAGCAACGGCCCGGAGGGTGGCGGGCAGGACGCCCGCCATAAACTGCCAGGCATCAAATTAAGCAGAAGGCCAT…
322	52991	> mcherry-R 5'-TTGGTCACCTTCAGCTTGG-3'	CCTCGCCCTCGATCTCGAACTCGTGGCCGTTCACGGAGCCCTCCATGTGCACCTTGAAGCGCATGAACTCCTTGATGATGGCCATGTTATCCTCCTCGCCCTTGCTCACCATCGTACGTTTCTCCTCTTTAATAAGCTTTGAGCCTGGCTTATCGCCGGGCTTTTTTATGGCAAAAAAAAGCGGATCCTGGAGATCCGCAAAAGTTCACGTTGGCTTTAGTTATTCGAGTTGAGAAACTCTCGAAACGGGCAGTGACTTCAAGGGTTAAAAGAGGTGCCGCTCCGTTTCCCGGGAGTATCTCTATCACTGATAGGGATGTCAATCTCTATCACTGATAGGGAGGATCCTGAGCGGATACATATTTGAATGTATTTAGAAAAATAAACAAAAGAGTTTGT…
323	52992	> GFP-F 5'-GGTCCTTCTTGAGTTTGTAAC-3'	AATAAAAGCTAGCTTGGCTGTTTTGGCGGATGAGAGAAGATTTTCAGCCTGATACAGATTAAATCAGAACGCAGAAGCGGTCTGATAAAACAGAATTTGCCTGGCGGCAGTAGCGCGGTGGTCCCACCTGACCCCATGCCGAACTCAGAAGTGAAACGCCGTAGCGCCGATGGTAGTGTGGGGTCTCCCCATGCGAGAGTAGGGAACTGCCAGGCATCAAATAAAACGAAAGGCTCAGTCGAAAGACTGGGCCTTTCGTTTTATCTGTTGTTTGTCGGTGAACGCTCTCCTGAGTAGGACAAATCCGCCGGGAGCGGATTTGAACGTTGCGAAGCAACGGCCCGGAGGGTGGCGGGCAGGACGCCCGCCATAAACTGCCAGG
323	52992	> GFP-R 5'-CCATCTAATTCAACAAGAATTGGGACAAC-3'	CGTGAAGTCTTCTCCTTTCGCATGCTATCATGAACTTTCAGCGTATTCTGACTCATAAGGTGGCTCCTACCCGTGATCCCTTGACGGAACATTCAAGCAAAAGCCTGGTTCCGCCGATTTATCGCTGCGGCAAATAACGCAGCGGGTTTACGGATTTCCCCTTGTAACGAATTTCAAAATGCAAGCGTGTTGAACTGGTTCCGGTGTCGACAGTATCTTGTTATCCGCTCACAATGTCAATGTTATCCGCTCACATTTATGACGTCAGGTGGCACTTTTCGGGGAAATGTGCGCGGAACCCCTATTTGTTTATTTTTCTAAATACATTCAAATATGTATCCGCTCATGAGACAATAACCCTGATAAATGCTTCAATAATATTGAAAAAGGAAGAGTATG…
324	52994	> GFP-R 5'-CCATCTAATTCAACAAGAATTGGGACAAC-3'	CCTTTACGCATGCTCGCGGTACCTTTAATCAGGTTGTTCAGGTTAGTGACATAAGTCTGATGGTGCTTGCCGTAGTGATACTCGATGGTTTCCGCAGAAATGTGCGGTGCCAGAGCATCTTTAGCATATGGTAGTGCAGGTAATTCGAATGACATTGCTACTCTCCTTTATTATTAATTTGCATACGTACAATAGCCTTATTGTGCGTATGGTCGACAGTATCTTGTTATCCGCTCACAATGTCAATGTTATCCGCTCACATTTATGACGTCAGGTGGCACTTTTCGGGGAAATGTGCGCGGAACCCCTATTTGTTTATTTTTCTAAATACATTCAAATATGTATCCGCTCATGAGACAATAACCCTGATAAATGCTTCAATAATATTGAAAAAGGAAG…
324	52994	> GFP-F 5'-GGTCCTTCTTGAGTTTGTAAC-3'	AAAAGCTAGGCTTGGCTGTTTTGGCGGATGAGAGAAGATTTTCAGCCTGATACAGATTAAATCAGAACGCAGAAGCGGTCTGATAAAACAGAATTTGCCTGGCGGCAGTAGCGCGGTGGTCCCACCTGACCCCATGCCGAACTCAGAAGTGAAACGCCGTAGCGCCGATGGTAGTGTGGGGTCTCCCCATGCGAGAGTAGGGAACTGCCAGGCATCAAATAAAACGAAAGGCTCAGTCGAAAGACTGGGCCTTTCGTTTTATCTGTTGTTTGTCGGTGAACGCTCTCCTGAGTAGGACAAATCCGCCGGGAGCGGATTTGAACGTTGCGAAGCAACGGCCCGGAGGGTGGCGGGCAGGACGCCCGCCATAAACTGCCAGGCATCAAATTAAGCAGAAGG…
325	52995	> GFP-R 5'-CCATCTAATTCAACAAGAATTGGGACAAC-3'	TCCTTTACGCATGCTCGCGGTACCTTTAATCAGGTTGTTCAGGTTAGTGACATAAGTCTGATGGTGCTTGCCGTAGTGATACTCGATGGTTTCCGCAGAAATGTGCGGTGCCAGAGCATCTTTAGCATATGGTAGTGCAGGTAATTCGAATGACATTGCTACTCTCCTTTATTATTAATTTGCATACGTACAATAGCCTTATTGTGCGTATGGTCGACAGTATCTTGTTATCCGCTCACAATGTCAATGTTATCCGCTCACATTTATGACGTCAGGTGGCACTTTTCGGGGAAATGTGCGCGGAACCCCTATTTGTTTATTTTTCTAAATACATTCAAATATGTATCCGCTCATGAGACAATAACCCTGATAAATGCTTCAATAATATTGAAAAAGGAA…
326	52996	> GFP-F 5'-GGTCCTTCTTGAGTTTGTAAC-3'	CTAGCTTGGCTGTTTTGGCGGATGAGAGAAGATTTTAGCCTGATACAGATTAAATCAGAACGCAGAAGCGGTCTGATAAAACAGAATTTGCCTGGCGGCAGTAGCGCGGTGGTCCCACCTGACCCCATGCCGAACTCAGAAGTGAAACGCCGTAGCGCCGATGGTAGTGTGGGGTCTCCCCATGCGAGAGTAGGGAACTGCCAGGCATCAAATAAAACGAAAGGCTCAGTCGAAAGACTGGGCCTTTCGTTTTATCTGTTGTTTGTCGGTGAACGCTCTCCTGAGTAGGACAAATCCGCCGCCCTAGACCTAGGGCGTTCGGCTGCGGCGAGCGGTATCAGCTCACTCAAAGGCGGTAATACGGTTATCCACAGAATCAGGGGATAACGCAGGAAAGAA…
326	52996	> AspTerm 5'-ACTGCTCACAAGAAAAAAGGCACG-3'	CCCTGTACGATTAAAGCTTGTGGATAAATTGAGAACGAAAGATCAAAAAAAAAGCCAGCACCCGGCTGGCTAAGTAATACTGGAAGCAATGTGAGCAATGTCGTGCTTTCAGGTTCTCCGCGAGGGTCTTCCTGATCGCCCCGGGAGTATCTCTATCACTGATAGGGATGTCAATCTCTATCACTGATAGGGAGGATCCTGAGCGGATACATATTTGAATGTATTTAGAAAAATAAACAAAAGAGTTTGTAGAAACGCAAAAAGGCCATCCGTCAGGATGGCCTTCTGCTTAATTTGATGCCTGGCAGTTTATGGCGGGCGTCCTGCCCGCCACCCTCCGGGCCGTTGCTTCGCAACGTTCAAATCCGCTCCCGGCGGATTTGTCCTACTCAGGAGAGC…
326	52996	> GFP-R 5'-CCATCTAATTCAACAAGAATTGGGACAAC-3'	CCTTTACGCATGCTCGCGGTACCTTTAATCAGGTTGTTCAGGTTAGTGACATAAGTCTGATGGTGCTTGCCGTAGTGATACTCGATGGTTTCCGCAGAAATGTGCGGTGCCAGAGCATCTTTAGCATATGGTAGTGCAGGTAATTCGAATGACATTGCTACTCTCCTTTATTATTAATTTGCATACGTACAATAGCCTTATTGTGCGTATGGTCGACAGTATCTTGTTATCCGCTCACA
327	53000	> GFP-R 5'-CCATCTAATTCAACAAGAATTGGGACAAC-3'	TTTACGCATGCTATCATGAACTTTCAGCGTATTCTGACTCATAAGGTGGCTCCTACCCGTGATCCCTTGACGGAACATTCAAGCAAAAGCCTGGTTCCGCCGATTTATCGCTGCGGCAAATAACGCAGCGGGTTTACGGATTTCCCCTTGTAACGAATTTCAAAATGCAAGCGTGTTGAACTGGTTCCGGTGTCGACAGTATCTTGTTATCCGCTCACAATGTCAATGTTATCCGCTCACATTTATGACGTCAGGTGGCACTTTTCGGGGAAATGTGCGCGGAACCCCTATTTGTTTATTTTTCTAAATACATTCAAATATGTATCCGCTCATGAGACAATAACCCTGATAAATGCTTCAATAATATTGAAAAAGGAAGAGTATGAGTATTCAACATTT…
327	53000	> GFP-F 5'-GGTCCTTCTTGAGTTTGTAAC-3'	AATAAAAGCTAGCTTGGCTGTTTTGGCGGATGAGAGAAGATTTTCAGCCTGATACAGATTAAATCAGAACGCAGAAGCGGTCTGATAAAACAGAATTTGCCTGGCGGCAGTAGCGCGGTGGTCCCACCTGACCCCATGCCGAACTCAGAAGTGAAACGCCGTAGCGCCGATGGTAGTGTGGGGTCTCCCCATGCGAGAGTAGGGAACTGCCAGGCATCAAATAAAACGAAAGGCTCAGTCGAAAGACTGGGCCTTTCGTTTTATCTGTTGTTTGTCGGTGAACGCTCTCCTGAGTAGGACAAATCCGCCGGGAGCGGATTTGAACGTTGCGAAGCAACGGCCCGGAGGGTGGCGGGCAGGACGCCCGCCATAAACTGCCAGGCATCAAATTAAGCAGAA…
328	53003	> mCherry-R 5'-TTGGTCACCTTCAGCTTGG-3'	CGCCCTCGCCCTCGATCTCGAACTCGTGGCCGTTCACGGAGCCCTCCATGTGCACCTTGAAGCGCATGAACTCCTTGATGATGGCCATGTTATCCTCCTCGCCCTTGCTCACCATTTTTTTTCCTCCTTAGCATGCTAGCTGGGACCAGGAGGGACAGTACTTTAACTTTCATGTTATTAACCCTCTGTTATATGCCTTTATTTGCTTTTTTATGCCACTGCATACTGATTAACCCTCATTAATCAGTCGGCAAGTCGACCTGTGTGGAATCCATTATAACCGCCAAGCATAAAAATGTCAACAACGACGGTGCTCGAGGATCCTGAGCGGATACATATTTGAATGTATTTAGAAAAATAAACAAAAGAGTTTGTAGAAACGCAAAAAGGCCATCCGTC…
328	53003	> GFP-R 5'-CCATCTAATTCAACAAGAATTGGGACAAC-3'	ACGCATGCTCGCGGTACCTTTAATCAGGTTGTTCAGGTTAGTGACATAAGTCTGATGGTGCTTGCCGTAGTGATACTCGATGGTTTCCGCAGAAATGTGCGGTGCCAGAGCATCTTTAGCATATGGTAGTGCAGGTAATTCGAATGACATTGCTACTCTCCTTTATTATTAATTTGCATACGTACAATAGCCTTATTGTGCGTATGGTCGACAGTATCTTGTTATCCGCTCACAATGTCAATGTTATCCGCTCACATTTATGACGTCAGGTGGCACTTTTCGGGGAAATGTGCGCGGAACCCCTATTTGTTTATTTTTCTAAATACATTCAAATATGTATCCGCTCATGAGACAATAACCCTGATAAATGCTTCAATAATATTGAAAAAGGAAGAGTAT…
329	53004	> mCherry-R 5'-TTGGTCACCTTCAGCTTGG-3'	ATCTCGAACTCGTGGCCGTTCACGGAGCCCTCCATGTGCACCTTGAAGCGCATGAACTCCTTGATGATGGCCATGTTATCCTCCTCGCCCTTGCTCACCATTTTTTTTCCTCCTTAGCATGCTCTCACACAGCGAGGCCAGATCGGGCTGCTGCAATAGTGTCCGAGTGATGTCGAACAACCCTTGTTGTCCGAGATCACTCATCGGTGTATATGACATTTTGTTCTTCCAGGAAAGCACCGCAAAGCGGTGCAAAAGGTCATTGACTAACTATAGGAGATTTAGAATTTTATTAGCATATACGCGGAAGCGGTTCGGCGTGTGGTGTCGACCTGTGTGGAATCCATTATAACCGCCAAGCATAAAAATGTCAACAACGACGGTGCTCGAGGATCCTGA…
329	53004	> GFP-F 5'-GGTCCTTCTTGAGTTTGTAAC-3'	AATAAAAGCTAGCTTGGCTGTTTTGGCGGATGAGAGAAGATTTTAGCCTGATACAGATTAAATCAGAACGCAGAAGCGGTCTGATAAAACAGAATTTGCCTGGCGGCAGTAGCGCGGTGGTCCCACCTGACCCCATGCCGAACTCAGAAGTGAAACGCCGTAGCGCCGATGGTAGTGTGGGGTCTCCCCATGCGAGAGTAGGGAACTGCCAGGCATCAAATAAAACGAAAGGCTCAGTCGAAAGACTGGGCCTTTCGTTTTATCTGTTGTTTGTCGGTGAACGCTCTCCTGAGTAGGACAAATCCGCCGGGAGCGGATTTGAACGTTGCGAAGCAACGGCCCGGAGGGTGGCGGGCAGGACGCCCGCCATAAACTGCCAGGCATCAAATTAAGCAGAAG…
329	53004	> GFP-R 5'-CCATCTAATTCAACAAGAATTGGGACAAC-3'	TTCTCCTTTCGCATGCTCGCGGTACCTTTAATCAGGTTGTTCAGGTTAGTGACATAAGTCTGATGGTGCTTGCCGTAGTGATACTCGATGGTTTCCGCAGAAATGTGCGGTGCCAGAGCA
330	53008	> GFP-R 5'-CCATCTAATTCAACAAGAATTGGGACAAC-3'	CCTTTACGCATGCTAGCTGGGACCAGGAGGGACAGTACTTTAACTTTCATGTTATTAACCCTCTGTTATATGCCTTTATTTGCTTTTTTATGCCACTGCATACTGATTAACCCTCATTAATCAGTCGGCAAGTCGACAGTATCTTGTTATCCGCTCACAATGTCAATGTTATCCGCTCACATTTATGACGTCAGGTGGCACTTTTCGGGGAAATGTGCGCGGAACCCCTATTTGTTTATTTTTCTAAATACATTCAAATATGTATCCGCTCATGAGACAATAACCCTGATAAATGCTTCAATAATATTGAAAAAGGAAGAGTATGAGTATTCAACATTTCCGTGTCGCCCTTATTCCCTTTTTTGCGGCATTTTGCCTTCCTGTTTTTGCTCACCCAGA…
330	53008	> GFP-F 5'-GGTCCTTCTTGAGTTTGTAAC-3'	TGAGCTCTACAAATAAAAGCTAGCTTGGCTGTTTTGGCGGATGAGAGAAGATTTTCAGCCTGATACAGATTAAATCAGAACGCAGAAGCGGTCTGATAAAACAGAATTTGCCTGGCGGCAGTAGCGCGGTGGTCCCACCTGACCCCATGCCGAACTCAGAAGTGAAACGCCGTAGCGCCGATGGTAGTGTGGGGTCTCCCCATGCGAGAGTAGGGAACTGCCAGGCATCAAATAAAACGAAAGGCTCAGTCGAAAGACTGGGCCTTTCGTTTTATCTGTTGTTTGTCGGTGAACGCTCTCCTGAGTAGGACAAATCCGCCGGGAGCGGATTTGAACGTTGCGAAGCAACGGCCCGGAGGGTGGCGGGCAGGACGCCCGCCATAAACTGCCAGGCATCAA…
330	53008	> mCherry-R 5'-TTGGTCACCTTCAGCTTGG-3'	TCGCCCTCGATCTCGAACTCGTGGCCGTTCACGGAGCCCTCCATGTGCACCTTGAAGCGCATGAACTCCTTGATGATGGCCATGTTATCCTCCTCGCCCTTGCTCACCATTTTTTTTCCTCCTTAGCATGCTCGCGGTACCTTTAATCAGGTTGTTCAGGTTAGTGACATAAGTCTGATGGTGCTTGCCGTAGTGATACTCGATGGTTTCCGCAGAAATGTGCGGTGCCAGAGCATCTTTAGCATATGGTAGTGCAGGTAATTCGAATGACATTGCTACTCTCCTTTATTATTAATTTGCATACGTACAATAGCCTTATTGTGCGTATGGTCGACAGTATCTCTATCACTGATAGGGATGTCAATCTCTATCACTGATAGGGAGAATTCACTGCTCACA…
331	53010	> GFP-R 5'-CCATCTAATTCAACAAGAATTGGGACAAC-3'	TTTACGCATGCTCGCGGTACCTTTAATCAGGTTGTTCAGGTTAGTGACATAAGTCTGATGGTGCTTGCCGTAGTGATACTCGATGGTTTCCGCAGAAATGTGCGGTGCCAGAGCATCTTTAGCATATGGTAGTGCAGGTAATTCGAATGACATTGCTACTCTCCTTTATTATTAATTTGCATACGTACAATAGCCTTATTGTGCGTATGGTCGACAGTATCTTGTTATCCGCTCACAATGTCAATGTTATCCGCTCACATTTATGACGTCAGGTGGCACTTTTCGGGGAAATGTGCGCGGAACCCCTATTTGTTTATTTTTCTAAATACATTCAAATATGTATCCGCTCATGAGACAATAACCCTGATAAATGCTTCAATAATATTGAAAAAGGAAGAG…
331	53010	> GFP-F 5'-GGTCCTTCTTGAGTTTGTAAC-3'	CAATAAAAGCTAGCTTGGCTGTTTTGGCGGATGAGAGAAGATTTTCAGCCTGATACAGATTAAATCAGAACGCAGAAGCGGTCTGATAAAACAGAATTTGCCTGGCGGCAGTAGCGCGGTGGTCCCACCTGACCCCATGCCGAACTCAGAAGTGAAACGCCGTAGCGCCGATGGTAGTGTGGGGTCTCCCCATGCGAGAGTAGGGAACTGCCAGGCATCAAATAAAACGAAAGGCTCAGTCGAAAGACTGGGCCTTTCGTTTTATCTGTTGTTTGTCGGTGAACGCTCTCCTGAGTAGGACAAATCCGCCGGGAGCGGATTTGAACGTTGCGAAGCAACGGCCCGGAGGGTGGCGGGCAGGACGCCCGCCATAAACTGCCAGGCATCAAATTAAGCAGA…
331	53010	> AspTerm 5'-ACTGCTCACAAGAAAAAAGGCACG-3'	ACGATTAAAGCTTGTGGATAAATTGAGAACGAAAGATCAAAAAAAAAGCCAGCACCCGGCTGGCTAAGTAATACTGGAAGCAATGTGAGCAATGTCGTGCTTTCAGGTTCTCCGCGAGGGTCTTCCTGATCGCCCCGGGAGTATCTCTATCACTGATAGGGATGTCAATCTCTATCACTGATAGGGAGGATCCTGAGCGGATACATATTTGAATGTATTTAGAAAAATAAACAAAAGAGTTTGTAGAAACGCAAAAAGGCCATCCGTCAGGATGGCCTTCTGCTTAATTTGATGCCTGGCAGTTTATGGCGGGCGTCCTGCCCGCCACCCTCCGGGCCGTTGCTTCGCAACGTTCAAATCCGCTCCCGGCGGATTTGTCCTACTCAGGAGAGCGTTCAC…
332	53016	> CAT-R 5'-GCAACTGACTGAAATGCCTC-3'	CAACGGTGGTATATCCAGTGATTTTTTTCTCCATTTTAGCTTCCTTAGCTCCTGAAAATCTCGATAACTCAAAAAATACGCCCGGTAGTGATCTTATTTCATTATGGTGAAAGTTGGAACCTCTTACGTGCCGATCAACGTCTCATTTTCGCCAGATATCGACGTCAAAAAGGCCATCCGTCAGGATGGCCTTCTGCTAACTCACATTAATTGCGTTGCGCTCACTGCCCGCTTTCCAGTCGGGAAACCTGTCGTGCCAGCTGCATTAATGAATCGGCCAACGCGCGGGGAGAGGCGGTTTGCGTATTGGGCGCCAGGGTGGTTTTTCTTTTCACCAGTGAGACGGGCAACAGCTGATTGCCCTTCACCGCCTGGCCCTGAGAGAGTTGCAGCAAGCGG…
332	53016	> p15A-R 5'-TTTGAGCGTCAGATTTCGTG-3'	TTTGCCGCGGCCCTCTCACTTCCCTGTTAAGTATCTTCCTGGCATCTTCCAGGAAATCTCCGCCCCGTTCGTAAGCCATTTCCGCTCGCCGCAGTCGAACGACCGAGCGTAGCGAGTCAGTGAGCGAGGAAGCGGAATATATCCCTAGGTCTAGGGCGGCGGATTTGTCCTACTCAGGAGAGCGTTCACCGACAAACAACAGATAAAACGAAAGGCCCAGTCTTTCGACTGAGCCTTTCGTTTTATTTGATGCCTCTAGCACGCGTACCATGGGCCCTTAAGACCCACTTTCACATTTAAGTTGTTTTTCTAATCCGCATATGATCAATTCAAGGCCGAATAAGAAGGCTGGCTCTGCACCTTGGTGATCAAATAATTCGATAGCTTGTCGTAATAATG…
333	53040	> GFP-R 5'-CCATCTAATTCAACAAGAATTGGGACAAC-3'	CATGCTAACCATGACTAACTCCTTTTTTATCATCTCTGGAACACACACAATCCGTGTGCAGGTCCCTGCCAGAGTCGACAGTATCTTGTTATCCGCTCACAATGTCAATGTTATCCGCTCACATTTATGACGTCAGGTGGCACTTTTCGGGGAAATGTGCGCGGAACCCCTATTTGTTTATTTTTCTAAATACATTCAAATATGTATCCGCTCATGAGACAATAACCCTGATAAATGCTTCAATAATATTGAAAAAGGAAGAGTATGAGTATTCAACATTTCCGTGTCGCCCTTATTCCCTTTTTTGCGGCATTTTGCCTTCCTGTTTTTGCTCACCCAGAAACGCTGGTGAAAGTAAAAGATGCTGAAGATCAGTTGGGTGCACGAGTGGGTTACATC…
333	53040	> GFP-F 5'-GGTCCTTCTTGAGTTTGTAAC-3'	ATACAAAGCAGCAAACGACGAAAACTACGCTTTAGTAGCTTAATGCTAGCTTGGCTGTTTTGGCGGATGAGAGAAGATTTTCAGCCTGATACAGATTAAATCAGAACGCAGAAGCGGTCTGATAAAACAGAATTTGCCTGGCGGCAGTAGCGCGGTGGTCCCACCTGACCCCATGCCGAACTCAGAAGTGAAACGCCGTAGCGCCGATGGTAGTGTGGGGTCTCCCCATGCGAGAGTAGGGAACTGCCAGGCATCAAATAAAACGAAAGGCTCAGTCGAAAGACTGGGCCTTTCGTTTTATCTGTTGTTTGTCGGTGAACGCTCTCCTGAGTAGGACAAATCCGCCGGGAGCGGATTTGAACGTTGCGAAGCAACGGCCCGGAGGGTGGCGGGCAGGAC…
333	53040	> AspTerm 5'-ACTGCTCACAAGAAAAAAGGCACG-3'	TACGATTAAAGCTTAAGACCCACTTTCACATTTAAGTTGTTTTTCTAATCCGCATATGATCAATTCAAGGCCGAATAAGAAGGCTGGCTCTGCACCTTGGTGATCAAATAATTCGATAGCTTGTCGTAATAATGGCGGCATACTATCAGTAGTAGGTGTTTCCCTTTCTTCTTTAGCGACTTGATGCTCTTGATCTTCCAATACGCAACCTAAAGTAAAATGCCCCACAGCGCTGAGTGCATATAATGCATTCTCTAGTGAAAAACCTTGTTGGCATAAAAAGGCTAATTGATTTTCGAGAGTTTCATACTGTTTTTCTGTAGGCCGTGTACCTAAATGTACTTTTGCTCCATCGCGATGACTTAGTAAAGCACATCTAAAACTTTTAGCGTTATTACG…
333	53040	> csrA-rev 5'-agtaactggactgctgggat-3'	ACTTCCTTCGGGGCATTTACGCCAATACGTACCTGGTTGCCCTTTACCCCTAAAACTGTCACGGTGACCTCATCCCCAATCATGAGGGTCTCACCAACTCGACGAG
334	53041	> GFP-R 5'-CCATCTAATTCAACAAGAATTGGGACAAC-3'	AACCATGACTAACTCCTTTTTTATCATCTCTGGAACACACACAATCCGTGTGCAGGTCCCTGCCAGAGTCGACAGTATCTTGTTATCCGCTCACAATGTCAATGTTATCCGCTCACATTTATGACGTCAGGTGGCACTTTTCGGGGAAATGTGCGCGGAACCCCTATTTGTTTATTTTTCTAAATACATTCAAATATGTATCCGCTCATGAGACAATAACCCTGATAAATGCTTCAATAATATTGAAAAAGGAAGAGTATGAGTATTCAACATTTCCGTGTCGCCCTTATTCCCTTTTTTGCGGCATTTTGCCTTCCTGTTTTTGCTCACCCAGAAACGCTGGTGAAAGTAAAAGATGCTGAAGATCAGTTGGGTGCACGAGTGGGTTACATCGAACTG…
334	53041	> GFP-F 5'-GGTCCTTCTTGAGTTTGTAAC-3'	ACAAAGCAGCAAACGACGAAAACTACGCTTTAGTAGCTTAATGCTAGCTTGGCTGTTTTGGCGGATGAGAGAAGATTTTCAGCCTGATACAGATTAAATCAGAACGCAGAAGCGGTCTGATAAAACAGAATTTGCCTGGCGGCAGTAGCGCGGTGGTCCCACCTGACCCCATGCCGAACTCAGAAGTGAAACGCCGTAGCGCCGATGGTAGTGTGGGGTCTCCCCATGCGAGAGTAGGGAACTGCCAGGCATCAAATAAAACGAAAGGCTCAGTCGAAAGACTGGGCCTTTCGTTTTATCTGTTGTTTGTCGGTGAACGCTCTCCTGAGTAGGACAAATCCGCCGGGAGCGGATTTGAACGTTGCGAAGCAACGGCCCGGAGGGTGGCGGGCAGGACGC…
334	53041	> csrA-rev 5'-agtaactggactgctgggat-3'	CTTCCTTCGGGGCATTTACGCCAATACGTACCTGGTTGCCCTTTACCCCTAAAACTGTCACGGTGACCTCATCCCCAATCATGAGGGTCTCACCAACTCGACGAGTCAGAATCAGCATTTTCCTCCTTAGCGGCCGCCTGTGTGGAATCCATTATAACCGCCAAGCATAAAAATGTCAACAACGACGGTGCTCGAGAATTCACTGCTCACAAGAAAAAAGGCACGTCATCTGACGTGCCTTTTTTATTTGTACTACCCTGGACGATTAAAGCTTAAGACCCACTTTCACATTTAAGTTGTTTTTCTAATCCGCATATGATCAATTCAAGGNCGAATAAGAAGGCTGGCTCTGCACCTTGGTGATCAAATAATTCGATAGCTTGTCGTAATAATGGCGGC…
335	53125	> pBMN5 5'-GCTTGGATACACGCCGC-3'	ACTGCTATATTAGCTTCTGTACCCATGCTTGCTTGCCCTGGCCACTAACCGCCATATTAGCTTCTGTACACATGCTTGCTTGCCTTAGCCGCCATTGTACTTGATATGCCATTTCTCGGAATCGGCATCAAGTCTCGCTTCTCGGAATCGGCATCAAGTTTCGCTTCTCGAAATCGGCGTCATTTCTCGGCATCGAGAGCAAGCTCATAAACCATAAAAGGAAATGTGTATTGAAGGCAAGCATCAGACCACTTGCGCCATCCAATCACGAACGAACACGAGATCGGACTATCATACTGAGCCAATGGTTGTAAAGGGCAGATGCTACTCTCCAATGAGGGAAAATGTCATGTAACACCCTGTAAGCTGTAAGCGGCTATATAAGCCGGGTACATCTCT…
335	53125	> LNCX-3 5'-ACCTACAGGTGGGGTCTTTCATTCCC-3'	ATCTTTTATTTTATCGTCGACGGATCCCCCCTGCCCGGTTATTATTATTTTTGACACCAGACCAACTGGTAATGGTAGCGACCGGCGCTCAGCTGGAATTCCGCCGATACTGACGGGCTCCAGGAGTCGTCGCCACCAATCCCCATATGGAAACCGTCGATATTCAGCCATGTGCCTTCTTCCGCGTGCAGCAGATGGCGATGGCTGGTTTCCATCAGTTGCTGTTGACTGTAGCGGCTGATGTTGAACTGGAAGTCGCCGCGCCACTGGTGTGGGCCATAATTCAATTCGCGCGTCCCGCAGCGCAGACCGTTTTCGCTCGGGAAGACGTACGGGGTATACATGTCTGA
336	49764	> pJB042 (FtsZ-mEos2) sequence 6339 bps	CTAAGAAACCATTATTATCATGACATTAACCTATAAAAATAGGCGTATCACGAGGCCCTTTCGTCTTCACCTCGAGAAATCATAAAAAATTTATTTGCTTTGTGAGCGGATAACAATTATAATAGATTCAATTGTGAGCGGATAACAATTTCACACAGAATTCATTAAAGAGGAGAAATTAACTACTAGTATATGTTTGAACCAATGGAACTTACCAATGACGCGGTGATTAAAGTCATCGGCGTCGGCGGCGGCGGCGGTAATGCTGTTGAACACATGGTGCGCGAGCGCATTGAAGGTGTTGAATTCTTCGCGGTAAATACCGATGCACAAGCGCTGCGTAAAACAGCGGTTGGACAGACGATTCAAATCGGTAGCGGTATCACCAAAGGACTGGGC…
336	49764	> T0term-R 5'-GCGGCAACCGAGCGTTC-3'	CATTACTGGATCTATCAACAGGAGTCCAAGCTCAGCTAATTAAGCTTGGCTGCAGGTCGACCCTTAGCGGCCGCTTATCGTCTGGCATTGTCAGGCAATCCAGAATGAGCAACAGCATGCTCATACAGCTTAACCTTGTTGTAATCTTTGTCATGGCTTAAAATCTCAATGCAGTGGTCCACAAAGTGGTAGCCTGGTAACTTGACACCCTTCTCCTTAGCTTTGTAAGTAGTTCTGAAGTCACATCGGTAATGGGCATTTCCTTCAAGCAACAAAGCCATATGAATATCACCCGTCAGCACTCCATCACGCACATACATTTTCTCAGTGGAGGGCTCCCATTTCAGCGTCTTCTTCTGCATAACTGGACCATTGGCGGGAAAGTTGGTACCATAAAAT…
336	49764	> lac-promoter 5'-CACTTTATGCTTCCGGCTCG-3'	CAGCTATGACCATGATTACGGATTCACTGGCCGTCGTTTTACAACGTCGTGACTGGGAAAACCCTGGCGTTACCCAACTTAATCGCCTTGCAGCACATCCCCCTTTCGCCAGCTGGCGTAATAGCGAAGAGGCCCGCACCGATCGCCCTTCCCAACAGTTGCCTAAGAAACCATTATTATCATGACATTAACCTATAAAAATAGGCGTATCACGAGGCCCTTTCGTCTTCACCTCGAGAAATCATAAAAAATTTATTTGCTTTGTGAGCGGATAACAATTATAATAGATTCAATTGTGAGCGGATAACAATTTCACACAGAATTCATTAAAGAGGAGAAATTAACTACTAGTATGTTTGAACCAATGGAACTTACCAATGACGCGGTGATTAAAGTCAT…
337	51296	> pET-32a+ vector with gene for jack bean arginyl-tRNA synthetase ligated into NcoI site	ATCCGGATATAGTTCCTCCTTTCAGCAAAAAACCCCTCAAGACCCGTTTAGAGGCCCCAAGGGGTTATGCTAGTTATTGCTCAGCGGTGGCAGCAGCCAACTCAGCTTCCTTTCGGGCTTTGTTAGCAGCCGGATCTCAGTGGTGGTGGTGGTGGTGCTCGAGTGCGGCCGCAAGCTTGTCGACGGAGCTCGAATTCGGATCCGATATCAGCCATGGTCATAGCTTGTATACAGGGTCAATCCCAAGGAGATAAAAGCACTTTCGCATCACAGTTGCCGTTGCTTCACATAGTAAGAGTCTACTAGTTTGCTCAGGCGACCCAATGACCTGACAATTAGTATAAAACTTTTTGGTAAAGATTTCTGTCAAATTATAGAGGTATTCACACAACACATTGG…
337	51296	> pBRrevBam 5'-GGTGATGTCGGCGATATAGG-3'	AAATTAATACGACTCACTATAGGGGAATTGTGAGCGGATAACAATTCCCCTCTAGAAATAATTTTGTTTAACTTTAAGAAGGAGATATACATATGAGCGATAAAATTATTCACCTGACTGACGACAGTTTTGACACGGATGTACTCAAAGCGGACGGGGCGATCCTCGTCGATTTCTGGGCAGAGTGGTGCGGTCCGTGCAAAATGATCGCCCCGATTCTGGATGAAATCGCTGACGAATATCAGGGCAAACTGACCGTTGCAAAACTGAACATCGATCAAAACCCTGGCACTGCGCCGAAATATGGCATCCGTGGTATCCCGACTCTGCTGCTGTTCAAAAACGGTGAAGTGGCGGCAACCAAAGTGGGTGCACTGTCTAAAGGTCAGTTGAAAGAGT…
337	51296	> T7term 5'-GCTAGTTATTGCTCAGCGG-3'	CTTTCGGGCTTTGTTAGCAGCCGGATCTCAGTGGTGGTGGTGGTGGTGCTCGAGTGCGGCCGCAAGCTTGTCGACGGAGCTCGAATTCGGATCCGATATCAGCCATGGTCATAGCTTGTATACAGGATCAATCCCAAGGAGATAAAAGCACTTTCGCATCACAGTTGCCGTTGCTTCACATAGTAAGAGTCTACTAGTTTGCTCAGGCGACCCAATGACCTGACAATTAGTATAAAACTTTTTGGTAAAGATTTCTGTCAAATTATAGAGGTATTCACACAACACATTGGGTAATAAATTGGCCAATGACTCCACAAAGACCTCAGGAAATTGTATCAAGTGAAGCCCCAATGCACGCTCGTCTTCATGATTCAATACTATATTCCCATTTTTCTTTAA…
338	67874	> pRSET-GST-05230 sequence 4807 bps	TTTGACGTTGGAGTCCACGTTCTTTAATAGTGGACTCTTGTTCCAAACTGGAACAACACTCAACCCTATCTCGGTCTATTCTTTTGATTTATAAGGGATTTTGCCGATTTCGGCCTATTGGTTAAAAAATGAGCTGATTTAACAAAAATTTAACGCGAATTTTAACAAAATATTAACGCTTACAATTTAGGTGGCACTTTTCGGGGAAATGTGCGCGGAACCCCTATTTGTTTATTTTTCTAAATACATTCAAATATGTATCCGCTCATGAGACAATAACCCTGATAAATGCTTCAATAATATTGAAAAAGGAAGAGTATGAGTATTCAACATTTCCGTGTCGCCCTTATTCCCTTTTTTGCGGCATTTTGCCTTCCTGTTTTTGCTCACCCAGAAACG…
338	67874	> pGEX5 5'-GGGCTGGCAAGCCACGTTTGGTG-3'	TTCTGTTCCAGGGGCCCGGATCCATGAGCTCCACTTCCACCTCCACCTCCACTGGCACGAAAGCTACCAAGGACTTTTCCGTCGCCATCATTGGCGGTGGCATCGGCGGTCTCACCCTCGCCATCGGCCTTCACGAGCGTGGTGTTCCCATCCATGTATATGAGAGCGCTTCCAAGTTCTCCGAGATCGGTGCAGGAATAGCAATAGGTCCCAACTCGCAAGCAGCGTTGGAGCGTTTGGGCTTGTACGAAAGTTTTGTTCAGTTCGCCGACTTTCCTTCTCGCAACCTGTTCTTCCAATGGCGACTGGCCGAGCCCGAGGAGCAGACGTTGCTGTCCGAGACCATCTGCAAAAAATACGGTATGGCCAGTATTCATCGAGCCGAACTGCTGGATACTT…
339	24549	> Author sequence	TGCATGCCTGCAGGATCCTTTTGTTGTTTCCGGGTGTACAATATGGACTTCCTCTTTTCTGGCAACCAAACCCATACATCGGGATTCCTATAATACCTTCGTTGGTCTCCCTAACATGTAGGTGGCGGAGGGGAGATATACAATAGAACAGATACCAGACAAGACATAATGGGCTAAACAAGACTACACCAATTACACTGCCTCATTGATGGTGGTACATAACGAACTAATACTGTAGCCCTAGACTTGATAGCCATCATCATATCGAAGTTTCACTACCCTTTTTCCATTTGCCATCTATTGAAGTAATAATAGGCGCATGCAACTTCTTTTCTTTTTTTTTCTTTTCTCTCTCCCCCGTTGTTGTCTCACCATATCCGCAATGACAAAAAAAATGAT…
339	24549	> 24549 with EXFP-R	ACCTTCTGGCATGGCAGACTTGAAAAAGTCATGTTGTTTCATATGATCTGGGTATCTAGAAAAACATTGAACACCATAAGTTAAAGTAGTGACTAAGGTTGGCCATGGAACTGGCAATTTACCAGTAGTACAAATAAATTTTAAGGTCAATTTACCGTAAGTAGCATCACCTTCACCTTCACCGGAGACAGAAAATTTGTGACCATTAACATCACCATCTAATTCAACCAAAATTGGGACAACACCAGTGAATAATTCTTCACCTTTAGACATGGTACCCCGCGGGGTTTAAGAAACAACTTTTCCTTCTTTAAACGTTTTGGGTGGCAAAAAACTTCCCTTAAACAAACTAAAAATGGCTCGTGTTCATGCACAAGTCAACCAGGGGCTCAGGAAAAA…
339	24549	> 24549 with yADH1-F 5'-ATACGGCCTTCCTTCCAGTT	CTGTCTTGCTATCAAGTATAAATAGACCTGCAATTATTAATCTTTTGTTTCCTCGTCATTGTTCTCGTTCCCTTTCTTCCTTGTTTCTTTTTCTGCACAATATTTCAAGCTATACCAAGCATACAATCAACTCCGGTACCACTAGTATGGTAAGTAAGGGTGAAGAAGACAATATGGCGATCATTAAGGAATTCATGCGTTTCAAAGTACACATGGAGGGAAGCGTGAACGGACATGAATTTGAAATCGAAGGGGAAGGCGAAGGTAGACCATACGAAGGAACCCAGACCGCAAAGCTTAAAGTTACCAAAGGCGGGCCACTACCATTTGCATGGGATATCTTGAGCCCTCAGTTTATGTATGGCAGTAAGGCCTACGTTAAACACCCAGCTGATATTC…
340	17430	> Author sequence	CTTTCCTGCGTTATCCCCTGATTCTGTGGATAACCGTATTACCGCTAGCATGGATCTCGGGGACGTCTAACTACTAAGCGAGAGTAGGGAACTGCCAGGCATCAAATAAAACGAAAGGCTCAGTCGGAAGACTGGGCCTTTCGTTTTATCTGTTGTTTGTCGGTGAACGCTCTCCTGAGTAGGACAAATCCGCCGGGAGCGGATTTGAACGTTGTGAAGCAACGGCCCGGAGGGTGGCGGGCAGGACGCCCGCCATAAACTGCCAGGCATCAAACTAAGCAGAAGGCCATCCTGACGGATGGCCTTTTTGCGTTTCTACAAACTCTTCCTGTTAGTTAGTTACTTAAGCTCGGGCCCCAAATAATGATTTTATTTTGACTGATAGTGACCTGTTCGTTG…
340	17430	> 17430 with Ef1a-F	AGGTGTCGTGAGGAATTAGCTTGGTACTAATACGACTCACTATAGGGAGACCCAAGCTGGCTANGTAAGCTTGGTACCGAGCTCGGATCCACTAGTCCAGTGTGGTGGAATTCTGCAGATCGAAACGATGATAGATCCCGTCGTTTTACAACGTCGTGACTGGGAAAACCCTGGCGTTACCCAACTTAATCGCCTTGCAGCACATCCCCCTTTCGCCAGCTGGCGTAATAGCGAAGAGGCCCGCACCGATCGCCCTTCCCAACAGTTGCGCAGCCTGAATGGCGAATGGCGCTTTGCCTGGTTTCCGGCACCAGAAGCGGTGCCGGAAAGCTGGCTGGAGTGCGATCTTCCTGAGGCCGATACTGTCGTCGTCCCCTCAAACTGGCAGATGCACGGTTA…
341	102814	> Addgene Partial NGS	TCGGTGGCCACCGTCGGACCGGTCCGCACGATCTCGGGCGCCTGGAAGCCTGGGGTCCCGTAGAGGTAGCCGAACGAGTTGATCCGCGATACCGCGCCCAGGTCGATCAGCTTGAGCTGTTCCTCGGTCAGCATGATGTTTTCCGGCTTCAGGTCGTTGTAGACCAAGCCGATGGAATGCAGGTAGCTCAGCGCCGGCAGGATCTCCAGCAGGTAGGCGATGGCCTCCGCGACGGGCAGTTTCTGACCCTTGCTGCGTTTGAGCGATTGCCCGCCGACGTATTCCATCACGATGTAGCCGACCGGATCCCCGTGCCTGTCGGTGTGCTCGACAAAGTTGAAGATCTGCACGATCGACGGGTGCACCACCTCGGCCAGGAACTGGCGTTCGGCCATCGCC…
342	91226	> Addgene NGS Result	TCGACAAGCTTGCGGCCGCATAATGCTTAAGTCGAACAGAAAGTAATCGTATTGTACACGGCCGCATAATCGAAATTAATACGACTCACTATAGGGGAATTGTGAGCGGATAACAATTCCCCATCTTAGTATATTAGTTAAGTATAAGAAGGAGATATACATATGGCAGATCTCATGAAACAGTACCTGGAGCTGATGCAAAAAGTTCTGGATGAGGGTACCCAGAAAAACGACCGCACGGGTACCGGAACGCTGAGCATTTTTGGCCATCAGATGCGTTTTAACCTGCAGGACGGATTCCCGCTGGTTACGACCAAACGCTGCCACCTGCGTAGCATTATTCATGAGCTGCTGTGGTTTCTGCAAGGTGACACTAACATCGCGTATCTGCACGAAAAC…
343	73741	> T7 5'-TAATACGACTCACTATAGGG-3'	TTTTGTTTAACTTTAAGAAGGAGATATACATATGCATCATCACCATCACCATGGTAAGCCTATCCCTAACCCTCTCCTCGGTCTCGATTCTACGGAAAACCTGTATTTTCAGGGATCCCCTATACTAGGTTATTGGAAAATTAAGGGCCTTGTGCAACCCACTCGACTTCTTTTGGAATATCTTGAAGAAAAATATGAAGAGCATTTGTATGAGCGCGATGAAGGTGATAAATGGCGAAACAAAAAGTTTGAATTGGGTTTGGAGTTTCCCAATCTTCCTTATTATATTGATGGTGATGTTAAATTAACACAGTCTATGGCCATCATACGTTATATAGCTGACAAGCACAACATGTTGGGTGGTTGTCCAAAAGAGCGTGCAGAGATTTCAATGCTTGA…
343	73741	> T7term 5'-GCTAGTTATTGCTCAGCGG-3'	TCTTTCGGGCTTTGTTAGCAGCCGGAATCTGAGCTCGCCCTTGGTAAAGCTTTCAGTCCAGGCTCATGTCCTCCTCTTCGTCCTTCTTGTCCTTCGTGTCGCCCTCTTTCTGCTCGGGCTTGGCGTTGTTCTGCATGGCTTTGGCAAACGCTTCCACATCGCCCTTGTTGGCGGCCTCCACAGCCTCTGCAGGCAGACCGAACTGGCACATGAGGGGGCCCAGCTGCCCCGAGGCCAAGGCTGCGCTGAACATGCCCAGGGCCTGCTGGAACTGGGGCGAGGTCAGGGTATTCTGGATCTCATCCGCGGTCTGCGGCAGCGACTCCCCAGATGGCAAGTAGGGAAGCAGGCGCTCCTGGACATCCGCGTTGGCGAGGATGGGAGCCATTATCTCCGGCG…
343	73741	> GST-PP-RPN13 ORF	ATGTCCCCTATACTAGGTTATTGGAAAATTAAGGGCCTTGTGCAACCCACTCGACTTCTTTTGGAATATCTTGAAGAAAAATATGAAGAGCATTTGTATGAGCGCGATGAAGGTGATAAATGGCGAAACAAAAAGTTTGAATTGGGTTTGGAGTTTCCCAATCTTCCTTATTATATTGATGGTGATGTTAAATTAACACAGTCTATGGCCATCATACGTTATATAGCTGACAAGCACAACATGTTGGGTGGTTGTCCAAAAGAGCGTGCAGAGATTTCAATGCTTGAAGGAGCGGTTTTGGATATTAGATACGGTGTTTCGAGAATTGCATATAGTAAAGACTTTGAAACTCTCAAAGTTGATTTTCTTAGCAAGCTACCTGAAATGCTGAAAATGTTC…
344	73805	> Amp-F 5'-AAGCCCTCCCGTATCGTAGT-3'	GTTATAATAACTATAACTAATAACGTAACGTGACTGGCAAGAGATATTTTTAAAACAATGAATAGGTTTACACTTACTTTAGTTTTATGGAAATGAAAGATCATATCATATATAATCTAGCTAGATAAAAAATTTAGAAGCCAATGAAATCTATAAATAAACTAAATTAAGTTTATTTAATTAACAACTATGGATATAAAATAGGTACTAATCAAAATAGTGAGGAGGATATATTTGAATACATACGAACAAATTAATAAAGTGAAAAAAATACTTCGGAAACATTTAAAAAATAACCTTATTGGTACTTACATGTTTGGATCAGGAGTTGAGAGTGGACTAAAACCAAATAGTGATCTTGACTTTTTAGTCGTCGTATCTGAACCATTGACAGATCAA…
344	73805	> Amp-R 5'-ATAATACCGCGCCACATAGC-3'	ACTCTCAAGGATCTTACCGCTGTTGAGATCCAGTTCGATGTAACCCACTCGTGCACCCAACTGATCTTCAGCATCTTTTACTTTCACCAGCGTTTCTGGGTGACCACCGGTTAACTGCGTTAGGGGTTTAAAGCTGGATTGGCTTGGATCAGACCCCCCACTAGTAGCCAGCCAGATGATAAACGCCAATCCACTAAAAGCGGTAACCATAACTGCAACCGGGATGAACAGCGGCTCGAGTCGATTCCCCAAGTTTGGAGCCGATTTATTCGCCACGACATTGGCTGGCTGCGGTGTGTTCACTACAGTGGCTGATGAAGGCACACTGCTTGATTCTGCGTATTCATTGACAGATTCTGGCTGAGAGATGTCATGAGCAGCTTCGTTTTCGCGAGCCAT…
344	73805	> ToxR and TM spanning helix and beta lactamase	GAGGTGATTTCTCGCAATGATTTGCATGACTTTGTTTGGCGAGAGCAAGGTTTTGAAGTCGATGATTCCAGCTTAACCCAAGCCATTTCGACTCTGCGCAAAATGCTCAAAGATTCGACAAAGTCCCCACAATACGTCAAAACGGTTCCGAAGCGCGGTTACCAATTGATCGCCCGAGTGGAAACGGTTGAAGAAGAGATGGCTCGCGAAAACGAAGCTGCTCATGACATCTCTCAGCCAGAATCTGTCAATGAATACGCAGAATCAAGCAGTGTGCCTTCATCAGCCACTGTAGTGAACACACCGCAGCCAGCCAATGTCGTGGCGAATAAATCGGCTCCAAACTTGGGGAATCGACTCGAGCCGCTGTTCATCCCGGTTGCAGTTATGGTTACCGCT…
345	73948	> pGEX5 5'-GGGCTGGCAAGCCACGTTTGGTG-3'	GATCCATGAAGTTCGTGTACAAAGAAGAGCATCCGTTCGAGAAGCGCCGCTCTGAGGGCGAGAAGATCCGAAAGAAATACCCGGACCGGGTGCCGGTGATAGTAGAAAAGGCTCCCAAAGCTCGGATAGGAGACCTGGACAAAAAGAAATACCTGGTGCCTTCTGATCTCACAGTTGGTCAGTTCTACTTCTTGATCCGGAAGCGAATTCATCTCCGAGCTGAGGATGCCTTGTTTTTCTTTGTCAACAATGTCATTCCACCCACCAGTGCCACAATGGGTCAGCTGTACCAGGAACACCATGAAGAAGACTTCTTTCTCTACATTGCCTACAGTGACGAAAGTGTCTACGGTCTGTAATGCGGCCGCATCGTGACTGACTGACGATCTGCCTCGCGCG…
345	73948	> pGEX3 5'-CCGGGAGCTGCATGTGTCAGAGG-3'	CGCGAGGCAGATCGTCAGTCAGTCACGATGCGGCCGCATTACAGACCGTAGACACTTTCGTCACTGTAGGCAATGTAGAGAAAGAAGTCTTCTTCATGGTGTTCCTGGTACAGCTGACCCATTGTGGCACTGGTGGGTGGAATGACATTGTTGACAAAGAAAAACAAGGCATCCTCAGCTCGGAGATGAATTCGCTTCCGGATCAAGAAGTAGAACTGACCAACTGTGAGATCAGAAGGCACCAGGTATTTCTTTTTGTCCAGGTCTCCTATCCGAGCTTTGGGAGCCTTTTCTACTATCACCGGCACCCGGTCCGGGTATTTCTTTCGGATCTTCTCGCCCTCAGAGCGGCGCTTCTCGAACGGATGCTCTTCTTTGTACACGAACTTCATGGATCCA…
345	73948	> Region around GST-GABARAP	GGATAACAATTTCACMCAGGAAACAGTATTCATGTCCCCTATACTAGGTTATTGGAAAATTAAGGGCCTTGTGCAACCCACTCGACTTCTTTTGGAATATCTTGAAGAAAAATATGAAGAGCATTTGTATGAGCGCGATGAAGGTGATAAATGGCGAAACAAAAAGTTTGAATTGGGTTTGGAGTTTCCCAATCTTCCTTATTATATTGATGGTGATGTTAAATTAACACAGTCTATGGCCATCATACGTTATATAGCTGACAAGCACAACATGTTGGGTGGTTGTCCAAAAGAGCGTGCAGAGATTTCAATGCTTGAAGGAGCGGTTTTGGATATTAGATACGGTGTTTCGAGAATTGCATATAGTAAAGACTTTGAAACTCTCAAAGTTGATTTTCT…
346	79007	> Addgene NGS Result	TTGACAATTAATCATCGGCTCGTATAATGTGTGGAATTGTGAGCGGATAACAATTTCACACAGGAAACAGCCAGTCCGTTTAGGTGTTTTCACGAGCACTTCACCAACAAGGACCATAGATTATGAAAATCCATCACCATCACCATCACGAAGAAGGTAAACTGGTAATCTGGATTAACGGCGATAAAGGCTATAACGGTCTCGCTGAAGTCGGTAAGAAATTCGAGAAAGATACCGGAATTAAAGTCACCGTTGAGCATCCGGATAAACTGGAAGAGAAATTCCCACAGGTTGCGGCAACTGGCGATGGCCCTGACATTATCTTCTGGGCACACGACCGCTTTGGTGGCTACGCTCAATCTGGCCTGTTGGCTGAAATCACCCCGGACAAAGCGTTCC…
346	79007	> M13-F20 5'-TGTAAAACGACGGCCAGT-3'	GAAGCTGGGTGTTAGGCGTAGTCGGGCACGTCGTAGGGGTAACCACCTACTTTTCTCTTTTTCTTTGGGTTTCTCAGTTCTTGAATGTAGGCCAGCCAGTCCTGATTCGAGATGCCGTTCTGCAGTTTCAGATCTTTTGATTCTTTCAAATGGTTCAGTAGGAGCTGACCTTTGAGAGCGATATGGTAAGCTCCATTGGCATCGGCATCCATCGGCCACTCCGGATTTTGAAATCTGCTATCGAAACAAACGCCGTTCAGATCACGGACCGGGCTATTAATGTAGTCTTCCCCCGTAGCCGCATTACTGTTACGCATCTGCAGCACGCTTCGGATCAGCGCTACCATGGTGTCTATTGCGTGGCTGTCATCGTTCTCCAGCAGCTTCGGCAGGATGTTT…
346	79007	> MBP-F 5'-GATGAAGCCCTGAAAGACGCGCAG-3'	AAAAGCAGGCTTCATGGGTGCTCCTCCAAAAAAGAAGAGAAAGGTAGGTGGTATGACACAGTTTGAAGGCTTCACCAATCTCTACCAGGTCAGCAAGACGCTACGTTTTGAGCTTATCCCGCAGGGAAAAACCCTGAAACACATTCAGGAACAGGGGTTCATAGAGGAAGATAAGGCGCGTAACGACCATTATAAAGAACTGAAGCCTATAATCGACCGTATTTATAAAACGTACGCGGATCAGTGCCTGCAGCTGGTTCAGCTGGATTGGGAGAATCTGTCCGCGGCTATTGATAGCTATCGCAAAGAGAAGACCGAGGAAACCCGTAACGCACTGATTGAAGAGCAGGCGACCTATCGGAATGCGATCCATGATTACTTCATCGGCCGCACCGACAA…
346	79007	> pBEST-R 5'-TCTCATGTTTGACAGCTTATC-3'	TGCTTCTGGCGTCAGGCAGCCATCGGAAGCTGTGGTATGGCTGTGCAGGTCGTAAATCACTGCATAATTCGTGTCGCTCAAGGCGCACTCCCGTTCTGGATAATGTTTTTTGCGCCGACATCATAACGGTTCTGGCAAATATTCTGAAATGAGCTGTTGACAATTAATCATCGGCTCGTATAATGTGTGGAATTGTGAGCGGATAACAATTTCACACAGGAAACAGCCAGTCCGTTTAGGTGTTTTCACGAGCACTTCACCAACAAGGACCATAGATTATGAAAATCCATCACCATCACCATCACGAAGAAGGTAAACTGGTAATCTGGATTAACGGCGATAAAGGCTATAACGGTCTCGCTGAAGTCGGTAAGAAATTCGAGAAAGATACCGGAATTA…
346	79007	> HisMBP-AsCpf1 insert in pDEST-hisMBP vector	ATGAAAATCCATCACCATCACCATCACGAAGAAGGTAAACTGGTAATCTGGATTAACGGCGATAAAGGCTATAACGGTCTCGCTGAAGTCGGTAAGAAATTCGAGAAAGATACCGGAATTAAAGTCACCGTTGAGCATCCGGATAAACTGGAAGAGAAATTCCCACAGGTTGCGGCAACTGGCGATGGCCCTGACATTATCTTCTGGGCACACGACCGCTTTGGTGGCTACGCTCAATCTGGCCTGTTGGCTGAAATCACCCCGGACAAAGCGTTCCAGGACAAGCTGTATCCGTTTACCTGGGATGCCGTACGTTACAACGGCAAGCTGATTGCTTACCCGATCGCTGTTGAAGCGTTATCGCTGATTTATAACAAAGATCTGCTGCCGAACCCGCCA…
347	79436	> Addgene NGS Result	TACCAAATACTGTCCTTCTAGTGTAGCCGTAGTTAGGCCACCACTTCAAGAACTCTGTAGCACCGCCTACATACCTCGCTCTGCTAATCCTGTTACCAGTGGCTGCTGCCAGTGGCGATAAGTCGTGTCTTACCGGGTTGGACTCAAGACGATAGTTACCGGATAAGGCGCAGCGGTCGGGCTGAACGGGGGGTTCGTGCACACAGCCCAGCTTGGAGCGAACGACCTACACCGAACTGAGATACCTACAGCGTGAGCTATGAGAAAGCGCCACGCTTCCCGAAGGGAGAAAGGCGGACAGGTATCCGGTAAGCGGCAGGGTCGGAACAGGAGAGCGCACGAGGGAGCTTCCAGGGGGAAACGCCTGGTATCTTTATAGTCCTGTCGGGTTTCGCCACC…
348	71730	> pBAD-F 5'-ATGCCATAGCATTTTTATCC-3'	CTCTCTACTGTTTCTCCATACCCGTTTTTTTGGGCTAGAAATAATTTTGTTTAACTTTAAGAAGGAGATATACATACCCATGGGATCTGATAAAATTATTCATCTGACTGATGATTCTTTTGATACTGATGTACTTAAGGCAGATGGTGCAATCCTGGTTGATTTCTGGGCACACTGGTGCGGTCCGTGCAAAATGATCGCTCCGATTCTGGATGAAATCGCTGACGAATATCAGGGCAAACTGACCGTTGCAAAACTGAACATCGATCACAACCCGGGCACTGCGCCGAAATATGGCATCCGTGGTATCCCGACTCTGCTGCTGTTCAAAAACGGTGAAGTGGCGGCAACCAAAGTGGGTGCACTGTCTAAAGGTCAGTTGAAAGAGTTCCTCGACGC…
348	71730	> pTrcHis-R 5'-cttctgcgttctgatttaatctg-3'	ACAGCCAGCTGGAGACCGTTTAAACTCAATGGTGATGGTGATGATGACCGGTACGCGTAGAATCGAGACCGAGGAGAGGGTTAGGGATAGGCTTACCTTCAAGCTCGCCCTTCTCTAAACTACTTTCACTACAGTGATGACAATAATCTGGAGTAACATAATCAAAATAATAATAAGGATTATAACAACAATAATGATGATAATAATACGGTGTATAACCAGACAAATAATTCATTGTACTAAAAACACCACCTAACAATAAGCCTAATTCAGATAAACTAACATGGTCTTGTCCATATACTACATTTTTAGCATCATCTTCGAATTGAACTTCTTCTTTGGAAGGACCAGGTAACTCAACAAAAGAAGACTCGTGTAAATCAGAATTAGAAGATTGTT…
349	71747	> (GGS)9_(+36GFP)-Cre.ape sequence 7080 bps	GGGAATTGTGAGCGGATAACAATTCCCCTCTAGAAATAATTTTGTTTAACTTTAAGAAGGAGATATCATATGGGTGGTGGTAGCGGTGGTTCTGGTGGTTCTGGTGGTAGCGGCGGTAGCGGTGGTAGCGGTGGTAGCGGTGGCAGCGGCGGTTCTAGCAAAGGTGAACGTCTGTTTCGTGGTAAAGTACCGATCTTAGTGGAATTAAAGGGCGACGTGAACGGTCATAAATTTAGCGTGCGCGGCAAAGGCAAAGGTGACGCTACCCGTGGTAAATTGACCCTGAAGTTTATTTGCACAACAGGCAAATTACCCGTTCCGTGGCCCACCTTAGTGACCACCCTGACCTATGGCGTTCAGTGCTTCAGTCGTTACCCTAAACACATGAAACGTCACGAT…
349	71747	> T7 5'-TAATACGACTCACTATAGGG-3'	ACTTTAAGAAGGAGATATCATATGGGTGGTGGTAGCGGTGGTTCTGGTGGTTCTGGTGGTAGCGGCGGTAGCGGTGGTAGCGGTGGTAGCGGTGGCAGCGGCGGTTCTAGCAAAGGTGAACGTCTGTTTCGTGGTAAAGTACCGATCTTAGTGGAATTAAAGGGCGACGTGAACGGTCATAAATTTAGCGTGCGCGGCAAAGGCAAAGGTGACGCTACCCGTGGTAAATTGACCCTGAAGTTTATTTGCACAACAGGCAAATTACCCGTTCCGTGGCCCACCTTAGTGACCACCCTGACCTATGGCGTTCAGTGCTTCAGTCGTTACCCTAAACACATGAAACGTCACGATTTTTTCAAATCAGCCATGCCTAAAGGATATGTTCAAGAGCGTACAATC…
349	71747	> T7term 5'-GCTAGTTATTGCTCAGCGG-3'	ACGAGTCCATGTGCTGGCGTTCAAATTTCGCAGCAGCGGTTTCTTTACCAGACTCGAGTCATTAGTGATGGTGGTGGTGATGGGATCCGCCGTCGCCATCTTCCAGCAGGCGCACCATTGCCCCTGTTTCACTATCCAGGTTACGGATATAGTTCATGACAATATTTACATTGGTCCAGCCACCAGCTTGCATGATCTCCGGTATTGAAACTCCAGCGCGGGCCATATCTCGCGCGGCTCCGACACGGGCACTGTGTCCAGACCAGGCCAGGTATCTCTGACCAGAGTCATCCTTAGCGCCGTAAATCAATCGATGAGTTGCTTCAAAAATCCCTTCCAGGGCGCGAGTTGATAGCTGGCTGGTGGCAGATGGCGCGGCAACACCATTTTTTCTGACCC…
350	71752	> Aurein1.2_(+36GFP)-BirA sequence 7053 bps	GGGAATTGTGAGCGGATAACAATTCCCCTCTAGAAATAATTTTGTTTAACTTTAAGAAGGAGATATCATATGGGCCTGTTTGATATTATTAAAAAAATTGCGGAAAGCTTTGCTAGCGGTGGTAGCGGTGGTTCTGGTGGTTCTGGTGGTAGCGGCGGTAGCGGTGGTAGCGGTGGTAGCGGTGGCAGCGGCGGTTCTAGCAAAGGTGAACGTCTGTTTCGTGGTAAAGTACCGATCTTAGTGGAATTAAAGGGCGACGTGAACGGTCATAAATTTAGCGTGCGCGGCAAAGGCAAAGGTGACGCTACCCGTGGTAAATTGACCCTGAAGTTTATTTGCACAACAGGCAAATTACCCGTTCCGTGGCCCACCTTAGTGACCACCCTGACCTATGGCGTT…
350	71752	> T7 5'-TAATACGACTCACTATAGGG-3'	ACTTTAAGAAGGAGATATCATATGGGCCTGTTTGATATTATTAAAAAAATTGCGGAAAGCTTTGCTAGCGGTGGTAGCGGTGGTTCTGGTGGTTCTGGTGGTAGCGGCGGTAGCGGTGGTAGCGGTGGTAGCGGTGGCAGCGGCGGTTCTAGCAAAGGTGAACGTCTGTTTCGTGGTAAAGTACCGATCTTAGTGGAATTAAAGGGCGACGTGAACGGTCATAAATTTAGCGTGCGCGGCAAAGGCAAAGGTGACGCTACCCGTGGTAAATTGACCCTGAAGTTTATTTGCACAACAGGCAAATTACCCGTTCCGTGGCCCACCTTAGTGACCACCCTGACCTATGGCGTTCAGTGCTTCAGTCGTTACCCTAAACACATGAAACGTCACGATTTTTTC…
350	71752	> T7term 5'-GCTAGTTATTGCTCAGCGG-3'	GAGTCCATGTGCTGGCGTTCAAATTTCGCAGCAGCGGTTTCTTTACCAGACTCGAGTCATTAGTGATGGTGGTGGTGATGGGATCCCCTTTTTTCTGCACTACGCAGGGATATTTCACCGCCCATCCAGGGTTTTATTATTCCATCCTGCTCAAGTAATAAAGCCCCCTGTTTGTCTATTCCGCGTGAAATGCCAAATATTTCTTTATCACCAATGATAAGTTTCACTGGGCGATTAATAAAATTATCCAGCTTTTCCCAGCGCGACAGATAAGGTGCCAATCCTTCTTGTTCGAAGAGTTCCAACGCAGCACGTAATTCACGTATTAGCATGGCCGCCAACGTATTACGATCGAGATTGATCCCCGCTTCCTGCAGCGTGATCCACCCCTGATTAACG…
351	71753	> U_(+36GFP)-BirA sequence 7063 bps	GGGAATTGTGAGCGGATAACAATTCCCCTCTAGAAATAATTTTGTTTAACTTTAAGAAGGAGATATCATATGGGCCTGTTTGATATTATTAAAAAAGTGGCGAGCGTGATTGGCGGCCTGGCTAGCGGTGGTAGCGGTGGTTCTGGTGGTTCTGGTGGTAGCGGCGGTAGCGGTGGTAGCGGTGGTAGCGGTGGCAGCGGCGGTTCTAGCAAAGGTGAACGTCTGTTTCGTGGTAAAGTACCGATCTTAGTGGAATTAAAGGGCGACGTGAACGGTCATAAATTTAGCGTGCGCGGCAAAGGCAAAGGTGACGCTACCCGTGGTAAATTGACCCTGAAGTTTATTTGCACAACAGGCAAATTACCCGTTCCGTGGCCCACCTTAGTGACCACCCTGACC…
351	71753	> T7 5'-TAATACGACTCACTATAGGG-3'	AAGGAGATATCATATGGGCCTGTTTGATATTATTAAAAAAGTGGCGAGCGTGATTGGCGGCCTGGCTAGCGGTGGTAGCGGTGGTTCTGGTGGTTCTGGTGGTAGCGGCGGTAGCGGTGGTAGCGGTGGTAGCGGTGGCAGCGGCGGTTCTAGCAAAGGTGAACGTCTGTTTCGTGGTAAAGTACCGATCTTAGTGGAATTAAAGGGCGACGTGAACGGTCATAAATTTAGCGTGCGCGGCAAAGGCAAAGGTGACGCTACCCGTGGTAAATTGACCCTGAAGTTTATTTGCACAACAGGCAAATTACCCGTTCCGTGGCCCACCTTAGTGACCACCCTGACCTATGGCGTTCAGTGCTTCAGTCGTTACCCTAAACACATGAAACGTCACGATTTTTT…
351	71753	> T7term 5'-GCTAGTTATTGCTCAGCGG-3'	ACGAGTCCATGTGCTGGCGTTCAAATTTCGCAGCAGCGGTTTCTTTACCAGACTCGAGTCATTAGTGATGGTGGTGGTGATGGGATCCCCTTTTTTCTGCACTACGCAGGGATATTTCACCGCCCATCCAGGGTTTTATTATTCCATCCTGCTCAAGTAATAAAGCCCCCTGTTTGTCTATTCCGCGTGAAATGCCAAATATTTCTTTATCACCAATGATAAGTTTCACTGGGCGATTAATAAAATTATCCAGCTTTTCCCAGCGCGACAGATAAGGTGCCAATCCTTCTTGTTCGAAGAGTTCCAACGCAGCACGTAATTCACGTATTAGCATGGCCGCCAACGTATTACGATCGAGATTGATCCCCGCTTCCTGCAGCGTGATCCACCCCTGATTAA…
352	71754	> +36GFP-LPETG sequence 5901 bps	GGGAATTGTGAGCGGATAACAATTCCCCTCTAGAAATAATTTTGTTTAACTTTAAGAAGGAGATATCATATGAGCAAAGGTGAACGTCTGTTTCGTGGTAAAGTACCGATCTTAGTGGAATTAAAGGGCGACGTGAACGGTCATAAATTTAGCGTGCGCGGCAAAGGCAAAGGTGACGCTACCCGTGGTAAATTGACCCTGAAGTTTATTTGCACAACAGGCAAATTACCCGTTCCGTGGCCCACCTTAGTGACCACCCTGACCTATGGCGTTCAGTGCTTCAGTCGTTACCCTAAACACATGAAACGTCACGATTTTTTCAAATCAGCCATGCCTAAAGGATATGTTCAAGAGCGTACAATCAGCTTCAAGAAGGATGGCAAATATAAAACGCGTGCG…
352	71754	> T7 5'-TAATACGACTCACTATAGGG-3'	ACTTTAAGAAGGAGATATCATATGAGCAAAGGTGAACGTCTGTTTCGTGGTAAAGTACCGATCTTAGTGGAATTAAAGGGCGACGTGAACGGTCATAAATTTAGCGTGCGCGGCAAAGGCAAAGGTGACGCTACCCGTGGTAAATTGACCCTGAAGTTTATTTGCACAACAGGCAAATTACCCGTTCCGTGGCCCACCTTAGTGACCACCCTGACCTATGGCGTTCAGTGCTTCAGTCGTTACCCTAAACACATGAAACGTCACGATTTTTTCAAATCAGCCATGCCTAAAGGATATGTTCAAGAGCGTACAATCAGCTTCAAGAAGGATGGCAAATATAAAACGCGTGCGGAAGTGAAATTTGAAGGCCGCACATTAGTAAATCGTATCAAACTGAAA…
352	71754	> T7term 5'-GCTAGTTATTGCTCAGCGG-3'	ACGAGTCCATGTGCTGGCGTTCAAATTTCGCAGCAGCGGTTTCTTTACCAGACTCGAGTCATTAGTGATGGTGGTGGTGATGACCGGTTTCCGGGAGGCTACCACCGGTCTTGTAGCGTTCGTCGCGTCCGTGCTTAATGCCTGCAGCGGTCACGAATTCTAACAGAACCATGTGATCGCGTTTTTCTTTCGGATCTTTGCTCAGTTTAGAACGGGTGCTCAGGTAGTGGTTGCGAGGTAACAGTACAGGCCCGCGACCAATCGGCGTGTTTTGTTGATAATGATCCGCTAATTGAACGCTGCCGTCTTTCACGTTATGGCGAATTTTGAATTTTGCCTTGATACCATTCTTGCGTTTATCGGCCGTAATATACACCTTATGAGAATTAAAGTTATAAC…
353	71757	> Aurein1.2_(pos36GFP)-Cys sequence 6027 bps	GGGAATTGTGAGCGGATAACAATTCCCCTCTAGAAATAATTTTGTTTAACTTTAAGAAGGAGATATCATATGGGCCTGTTTGATATTATTAAAAAAATTGCGGAAAGCTTTGCTAGCGGTGGTAGCGGTGGTTCTGGTGGTTCTGGTGGTAGCGGCGGTAGCGGTGGTAGCGGTGGTAGCGGTGGCAGCGGCGGTTCTAGCAAAGGTGAACGTCTGTTTCGTGGTAAAGTACCGATCTTAGTGGAATTAAAGGGCGACGTGAACGGTCATAAATTTAGCGTGCGCGGCAAAGGCAAAGGTGACGCTACCCGTGGTAAATTGACCCTGAAGTTTATTTGCACAACAGGCAAATTACCCGTTCCGTGGCCCACCTTAGTGACCACCCTGACCTATGGCGTT…
353	71757	> T7 5'-TAATACGACTCACTATAGGG-3'	AGAAGGAGATATCATATGGGCCTGTTTGATATTATTAAAAAAATTGCGGAAAGCTTTGCTAGCGGTGGTAGCGGTGGTTCTGGTGGTTCTGGTGGTAGCGGCGGTAGCGGTGGTAGCGGTGGTAGCGGTGGCAGCGGCGGTTCTAGCAAAGGTGAACGTCTGTTTCGTGGTAAAGTACCGATCTTAGTGGAATTAAAGGGCGACGTGAACGGTCATAAATTTAGCGTGCGCGGCAAAGGCAAAGGTGACGCTACCCGTGGTAAATTGACCCTGAAGTTTATTTGCACAACAGGCAAATTACCCGTTCCGTGGCCCACCTTAGTGACCACCCTGACCTATGGCGTTCAGTGCTTCAGTCGTTACCCTAAACACATGAAACGTCACGATTTTTTCAAATCA…
353	71757	> T7term 5'-GCTAGTTATTGCTCAGCGG-3'	AATTTCGCAGCAGCGGTTTCTTTACCAGACTCGAGTCATTAGTGATGGTGGTGGTGATGGGATCCTCCGCATCCGCTACCACCGGTCTTGTAGCGTTCGTCGCGTCCGTGCTTAATGCCTGCAGCGGTCACGAATTCTAACAGAACCATGTGATCGCGTTTTTCTTTCGGATCTTTGCTAAGTTTAGAACGGGTGCTCAGGTAGTGGTTGCGAGGTAACAGTACAGGCCCGCGACCAATCGGCGTGTTTTGTTGATAATGATCCGCTAATTGAACGCTGCCGTCTTTCACGTTATGGCGAATTTTGAATTTTGCCTTGATACCATTCTTGCGTTTATCGGCCGTAATATACACCTTATGAGAATTAAAGTTATAACGCAGTTTATGGCCTAAAATGTTG…
354	71758	> U_(pos36GFP)-Cys sequence 6036 bps	GGGAATTGTGAGCGGATAACAATTCCCCTCTAGAAATAATTTTGTTTAACTTTAAGAAGGAGATATCATATGGGCCTGTTTGATATTATTAAAAAAGTGGCGAGCGTGATTGGCGGCCTGGCTAGCGGTGGTAGCGGTGGTTCTGGTGGTTCTGGTGGTAGCGGCGGTAGCGGTGGTAGCGGTGGTAGCGGTGGCAGCGGCGGTTCTAGCAAAGGTGAACGTCTGTTTCGTGGTAAAGTACCGATCTTAGTGGAATTAAAGGGCGACGTGAACGGTCATAAATTTAGCGTGCGCGGCAAAGGCAAAGGTGACGCTACCCGTGGTAAATTGACCCTGAAGTTTATTTGCACAACAGGCAAATTACCCGTTCCGTGGCCCACCTTAGTGACCACCCTGACC…
354	71758	> T7 5'-TAATACGACTCACTATAGGG-3'	AGAAGGAGATATCATATGGGCCTGTTTGATATTATTAAAAAAGTGGCGAGCGTGATTGGCGGCCTGGCTAGCGGTGGTAGCGGTGGTTCTGGTGGTTCTGGTGGTAGCGGCGGTAGCGGTGGTAGCGGTGGTAGCGGTGGCAGCGGCGGTTCTAGCAAAGGTGAACGTCTGTTTCGTGGTAAAGTACCGATCTTAGTGGAATTAAAGGGCGACGTGAACGGTCATAAATTTAGCGTGCGCGGCAAAGGCAAAGGTGACGCTACCCGTGGTAAATTGACCCTGAAGTTTATTTGCACAACAGGCAAATTACCCGTTCCGTGGCCCACCTTAGTGACCACCCTGACCTATGGCGTTCAGTGCTTCAGTCGTTACCCTAAACACATGAAACGTCACGATTTT…
354	71758	> T7term 5'-GCTAGTTATTGCTCAGCGG-3'	GACGAGTCCATGTGCTGGCGTTCAAATTTCGCAGCAGCGGTTTCTTTACCAGACTCGAGTCATTAGTGATGGTGGTGGTGATGGGATCCTCCGCATCCGCTACCACCGGTCTTGTAGCGTTCGTCGCGTCCGTGCTTAATGCCTGCAGCGGTCACGAATTCTAACAGAACCATGTGATCGCGTTTTTCTTTCGGATCTTTGCTAAGTTTAGAACGGGTGCTCAGGTAGTGGTTGCGAGGTAACAGTACAGGCCCGCGACCAATCGGCGTGTTTTGTTGATAATGATCCGCTAATTGAACGCTGCCGTCTTTCACGTTATGGCGAATTTTGAATTTTGCCTTGATACCATTCTTGCGTTTATCGGCCGTAATATACACCTTATGAGAATTAAAGTTATAA…
355	73044	> pLAREG sequence 8921 bps	TCGCGCGTTTCGGTGATGACGGTGAAAACCTCTGACACATGCAGCTCCCGGAGACGGTCACAGCTTGTCTGTAAGCGGATGCCGGGAGCAGACAAGCCCGTCAGGGCGCGTCAGCGGGTGTTGGCGGGTGTCGGGGCTGGCTTAACTATGCGGCATCAGAGCAGATTGTACTGAGAGTGCACCATATCGACTACGTCGTAAGGCCGTTTCTGACAGAGTAAAATTCTTGAGGGAACTTTCACCATTATGGGAAATGCTTCAAGAAGGTATTGACTTAAACTCCATCAAATGGTCAGGTCATTGAGTGTTTTTTATTTGTTGTATTTTTTTTTTTTTAGAGAAAATCCTCCAATATCAAATTAGGAATCGTAGTTTCATGATTTTCTGTTACACCTAACT…
355	73044	> yGFP-R 5'-GCATCACCTTCACCTTCACC-3'	AATTGGGACAACACCAGTGAATAATTCTTCACCTTTAGACATTATTAATTTAGTGTGTGTATTTGTGTTTGCGTGTCTATAGAAGTATAGTAATTTATGCTACAAAGGACCTAATGTATAAGGAAAGAATATTTAGAGAAAAGTGTGTGAAATTGTTATCCGCTCACAATTCCACACAAAGAAAACAAGAGTTTTATATACATACAGAGCACATGCCTCGAGGTCGACCCCGGGAAAAAGAACACCCTGTACCAGACAAAAAGAACACCCTGTACCAGACGTCGACAAAAAGAACACCCTGTACCAGACAAAAAGAACACCCTGTACCAGACAAAAAGAACACCCTGTACCAGACGGATCTACTAGTGCGGCCGCATCTTGACTGATTTTTCCATGGAG…
355	73044	> URA3-R2 5'-TTGGCGGATAATGCCTTTAG-3'	AGATGCGGCCGCACTAGTAGATCCGTCTGGTACAGGGTGTTCTTTTTGTCTGGTACAGGGTGTTCTTTTTGTCTGGTACAGGGTGTTCTTTTTGTCGACGTCTGGTACAGGGTGTTCTTTTTGTCTGGTACAGGGTGTTCTTTTTCCCGGGGTCGACCTCGAGGCATGTGCTCTGTATGTATATAAAACTCTTGTTTTCTTTGTGTGGAATTGTGAGCGGATAACAATTTCACACACTTTTCTCTAAATATTCTTTCCTTATACATTAGGTCCTTTGTAGCATAAATTACTATACTTCTATAGACACGCAAACACAAATACACACACTAAATTAATAATGTCTAAAGGTGAAGAATTATTCACTGGTGTTGTCCCAATTTTGGTTGAATTAGATGGTGA…
356	72652	> pXY029 (mEos2-MTSBs) sequence 5215 bps	CTAAGAAACCATTATTATCATGACATTAACCTATAAAAATAGGCGTATCACGAGGCCCTTTCGTCTTCACCTCGAGAAATCATAAAAAATTTATTTGCTTTGTGAGCGGATAACAATTATAATAGATTCAATTGTGAGCGGATAACAATTTCACACAGAATTCATTAAAGAGGAGAAATTAACTACTAGTATGAGTGCGATTAAGCCAGACATGAAGATCAAACTCCGTATGGAAGGCAACGTAAACGGGCACCACTTTGTGATCGACGGAGATGGTACAGGCAAGCCTTTTGAGGGAAAACAGAGTATGGATCTTGAAGTCAAAGAGGGCGGACCTCTGCCTTTTGCCTTTGATATCCTGACCACTGCATTCCATTACGGCAACAGGGTATTCGCCAA…
356	72652	> pGEX3 5'-CCGGGAGCTGCATGTGTCAGAGG-3'	AGATCGTCAGTCAGTCACGATGAATTCCCCTAGCTTGGATTCTCACCAATAAAAAACGCCCGGCGGCAACCGAGCGTTCTGAACAAATCCAGATGGAGTTCTGAGGTCATTACTGGATCTATCAACAGGAGTCCAAGCTCAGCTAATTAAGCTTGGCTGCAGGTCGACCCTTAGCGGCCGCTTAAGATCTTACTCCGAAAAATGACTTAATCTTAGCCATCATTCCTTTGTTTTGCTCTTCAAGCACTCGTCTGGCATTGTCAGGCAATCCAGAATGAGCAACAGCATGCTCATACAGCTTAACCTTGTTGTAATCTTTGTCATGGCTTAAAATCTCAATGCAGTGGTCCACAAAGTGGTAGCCTGGTAACTTGACACCCTTCTCCTTAGCTTTGTAAG…
356	72652	> lacI-F 5'-GCTTGCTGCAACTCTCTCAG-3'	CGTTGGCCGATTCATTAATGCAGCTGGCACGACAGGTTTCCCGACTGGAAAGCGGGCAGTGAGCGCAACGCAACTAATGTAAGTTAGCTCACTCATTAGGCACCCCAGGCTTTACACTTTATGCTTCCGGCTCGTATGTTGTGTGGAATTGTGAGCGGATAACAATTTCACACAGGAAACAGCTATGACCATGATTACGGATTCACTGGCCGTCGTTTTACAACGTCGTGACTGGGAAAACCCTGGCGTTACCCAACTTAATCGCCTTGCAGCACATCCCCCTTTCGCCAGCTGGCGTAATAGCGAAGAGGCCCGCACCGATCGCCCTTCCCAACAGTTGCCTAAGAAACCATTATTATCATGACATTAACCTATAAAAATAGGCGTATCACGAGGCCC…
357	82041	> Addgene NGS Result	TAATACGACTCACTATAGGGGAATTGTGAGCGGATAACAATTCCCCTCTAGAAATAATTTTGTTTAACTTTAAGAAGGAGATATACCATGGGCAGCAGCCATCATCATCATCATCACAGCAGCGGCCTGGTGCCGCGCGGCAGCCACAAGACTGGCCATATGGAAAACCTGTATTTCCAGAGTGTCGACATGACCAAAACTTCTAAAGGTTTTAATAACTTACAGCACGTGCAGAACCAATGGGGTGGCTCCTCCGCACCGTGGCACGAAGGCGGTATGTGGGTCCTGGGTTGCCGTTCCGGCCAGAACGTTGTCGCCCTGAACATTAAATCGGGGGATGGTGGTCGCACCCTGACAGGTACGATGACCTACGTTGGTGAAGGTCCGATCGGCTTCCGT…
357	82041	> Sequencing from the T7 promoter primer	TAATTTTGTTTAACTTTAAGAAGGAGATATACCATGGGCAGCAGCCATCATCATCATCATCACAGCAGCGGCCTGGTGCCGCGCGGCAGCCACAAGACTGGCCATATGGAAAACCTGTATTTCCAGAGTGTCGACATGACCAAAACTTCTAAAGGTTTTAATAACTTACAGCACGTGCAGAACCAATGGGGTGGCTCCTCCGCACCGTGGCACGAAGGCGGTATGTGGGTCCTGGGTTGCCGTTCCGGCCAGAACGTTGTCGCCCTGAACATTAAATCGGGGGATGGTGGTCGCACCCTGACAGGTACGATGACCTACGTTGGTGAAGGTCCGATCGGCTTCCGTGCTACCCTGACCCAGTCTAACACCTACGCCGTGGAAAACCAGTGGGGCGGCTCT…
358	81016	> pA5c-MevT(o)-T21-MKco-PMKco	GACGTCGGTGCCTAATGAGTGAGCTAACTTACATTAATTGCGTTGCGCTCACTGCCCGCTTTCCAGTCGGGAAACCTGTCGTGCCAGCTGCATTAATGAATCGGCCAACGCGCGGGGAGAGGCGGTTTGCGTATTGGGCGCCAGGGTGGTTTTTCTTTTCACCAGTGAGACGGGCAACAGCTGATTGCCCTTCACCGCCTGGCCCTGAGAGAGTTGCAGCAAGCGGTCCACGCTGGTTTGCCCCAGCAGGCGAAAATCCTGTTTGATGGTGGTTAACGGCGGGATATAACATGAGCTGTCTTCGGTATCGTCGTATCCCACTACCGAGATGTCCGCACCAACGCGCAGCCCGGACTCGGTAATGGCGCGCATTGCGCCCAGCGCCATCTGATCGTTGGC…
358	81016	> pTrc99a-PMDsc-NudB	GCGCAACGCAATTAATGTGAGTTAGCGCGAATTGATCTGGTTTGACAGCTTATCATCGACTGCACGGTGCACCAATGCTTCTGGCGTCAGGCAGCCATCGGAAGCTGTGGTATGGCTGTGCAGGTCGTAAATCACTGCATAATTCGTGTCGCTCAAGGCGCACTCCCGTTCTGGATAATGTTTTTTGCGCCGACATCATAACGGTTCTGGCAAATATTCTGAAATGAGCTGTTGACAATTAATCATCCGGCTCGTATAATGTGTGGAATTGTGAGCGGATAACAATTTCACACAGGAAACAGACCATGGAATTCAAAAGATCTTTTAAGAAGGAGATATACATATGACCGTTTACACAGCATCCGTTACCGCACCCGTCAACATCGCAACCCTTAAGTA…
358	81016	> M13pUC-Rev 5'-AGCGGATAACAATTTCACACAGG-3'	AGGAGATATACATATGACCGTTTACACAGCATCCGTTACCGCACCCGTCAACATCGCAACCCTTAAGTATTGGGGGAAAAGGGACACGAAGTTGAATCTGCCCACCAATTCGTCCATATCAGTGACTTTATCGCAAGATGACCTCAGAACGTTGACCTCTGCGGCTACTGCACCTGAGTTTGAACGCGACACTTTGTGGTTAAATGGAGAACCACACAGCATCGACAATGAAAGAACTCAAAATTGTCTGCGCGACCTACGCCAATTAAGAAAGGAAATGGAATCGAAGGACGCCTCATTGCCCACATTATCTCAATGGAAACTCCACATTGTCTCCGAAAATAACTTTCCTACAGCAGCTGGTTTAGCTTCCTCCGCTGCTGGCTTTGCTGCATTGGT…
358	81016	> Lac-promoter 5'-CACTTTATGCTTCCGGCTCG-3'	TCGCTTCCACCAGCGCCATCGACCTGGGGGCGACAGTAATTAAAGCCGCCATTGAACGTGCAAAAATCGATTCACAACACGTTGATGAAGTGATTATGGGTAACGTGTTACAAGCCGGGCTGGGGCAAAATCCGGCGCGTCAGGCACTGTTAAAAAGCGGGCTGGCAGAAACGGTGTGCGGATTCACGGTCAATAAAGTATGTGGTTCGGGTCTTAAAAGTGTGGCGCTTGCCGCCCAGGCCATTCAGGCAGGTCAGGCGCAGAGCATTGTGGCGGGGGGTATGGAAAATATGAGTTTAGCCCCCTACTTACTCGATGCAAAAGCACGCTCTGGTTATCGTCTTGGAGACGGACAGGTTTATGACGTAATCCTGCGCGATGGCCTGATGTGCGCCACCC…
359	44560	> pST-K sequence 4565 bps	AGTACTAATATTGGATCGTCGGCACCGTCACGGCCGTGGGAGGCGGCACGATCCGCGACGTGATGATCGGCCGCATCCCCACGGTGCTGCGCAGTGAGCTCTACGCCATCCCGGCGTTGATCTGTGCGTTCGCACGCACAGGCCCGGTGTGAGAAGGGTCTCTGACGAGCGGGAGAACTCCCTATCAGTGATAGAGTTTGTCCTCCCTATCAGTGATAGATAGGCTCTGGGAGTACCCGTGTGTACGACCAGCACGGCATACATCATTTCGACGCCGAGAGATTCGCCGCCCGAAATGAGCACGATCCGCATGCGGAGGAATCACTTCGCAATGCACCACCACCACCACCATATGGGATCCGATATCTCTAGAGCGGCCGCACAGCTGGGGCCCGAATT…
359	44560	> Kan-R 5'-ATCGCGAGCCCATTTATACC-3'	ATCGCGGCCTCGAGCAAGACGTTTCCCGTTGAATATGGCTCATAACACCCCTTGTATTACTGTTTATGTAAGCAGACAGTTTTATTGTTCATGATGATATATTTTTATCTTGTGCAATGTAACATCAGAGATTTTGAGACACAACGTGGCTTTCCCCCCCCCCCGACGTCAGGTGGCTAGCTGATCACCGCGGCCATGATGGCATAAAACGAAAGGCCCAGTCTTTCGACTGAGCCTTTCGTTTTATTTGATGCCTGGCAGTCGATCGTACGCTAGTTATAAAACGAAAGGCCCAGTCTTTCGACTGAGCCTTTCGTTTTAGTTAACTGATAGCTTTTACTTGTCGTCGTCGTCCTTGTAGTCAAGCTTAATTAACACGTGCTGCAGGAATTCGGGCCC…
360	44561	> pST-KT sequence 5348 bps	AGTACTAATATTGGATCGTCGGCACCGTCACGGCCGTGGGAGGCGGCACGATCCGCGACGTGATGATCGGCCGCATCCCCACGGTGCTGCGCAGTGAGCTCTACGCCATCCCGGCGTTGATCTGTGCGTTCGCACGCACAGGCCCGGTGTGAGAAGGGTCTCTGACGAGCGGGAGAACTCCCTATCAGTGATAGAGTTTGTCCTCCCTATCAGTGATAGATAGGCTCTGGGAGTACCCGTGTGTACGACCAGCACGGCATACATCATTTCGACGCCGAGAGATTCGCCGCCCGAAATGAGCACGATCCGCATGCGGAGGAATCACTTCGCAATGCACCACCACCACCACCATATGGGATCCGATATCTCTAGAGCGGCCGCACAGCTGGGGCCCGAATT…
360	44561	> Kan-R 5'-ATCGCGAGCCCATTTATACC-3'	ATCGCGGCCTCGAGCAAGACGTTTCCCGTTGAATATGGCTCATAACACCCCTTGTATTACTGTTTATGTAAGCAGACAGTTTTATTGTTCATGATGATATATTTTTATCTTGTGCAATGTAACATCAGAGATTTTGAGACACAACGTGGCTTTCCCCCCCCCCCGACGTCAGGTGGCTAGCTGATCACCGCGGCCATGATGGCATAAAACGAAAGGCCCAGTCTTTCGACTGAGCCTTTCGTTTTATTTGATGCCTGGCAGTCGATCGTACGCTAGTTATAAAACGAAAGGCCCAGTCTTTCGACTGAGCCTTTCGTTTTAGTTAACTGATAGCTTTTACTTGTCGTCGTCGTCCTTGTAGTCAAGCTTAATTAACACGTGCTGCAGGAATTCGGGCCC…
361	44562	> pST-KiT sequence 4954 bps	AGTACTAATATTGGATCGTCGGCACCGTCACGGCCGTGGGAGGCGGCACGATCCGCGACGTGATGATCGGCCGCATCCCCACGGTGCTGCGCAGTGAGCTCTACGCCATCCCGGCGTTGATCTGTGCGTTCGCACGCACAGGCCCGGTGTGAGAAGGGTCTCTGACGAGCGGGAGAACTCCCTATCAGTGATAGAGTTTGTCCTCCCTATCAGTGATAGATAGGCTCTGGGAGTACCCGTGTGTACGACCAGCACGGCATACATCATTTCGACGCCGAGAGATTCGCCGCCCGAAATGAGCACGATCCGCATGCGGAGGAATCACTTCGCAATGCACCACCACCACCACCATATGGGATCCGATATCTCTAGAGCGGCCGCACAGCTGGGGCCCGAATT…
361	44562	> Kan-R 5'-ATCGCGAGCCCATTTATACC-3'	AGCAAGACGTTTCCCGTTGAATATGGCTCATAACACCCCTTGTATTACTGTTTATGTAAGCAGACAGTTTTATTGTTCATGATGATATATTTTTATCTTGTGCAATGTAACATCAGAGATTTTGAGACACAACGTGGCTTTCCCCCCCCCCCGACGTCAGGTGGCTAGCTGATCACCGCGGCCATGATGGCATAAAACGAAAGGCCCAGTCTTTCGACTGAGCCTTTCGTTTTATTTGATGCCTGGCAGTCGATCGTACGCTAGTTATAAAACGAAAGGCCCAGTCTTTCGACTGAGCCTTTCGTTTTAGTTAACTGATAGCTTTTACTTGTCGTCGTCGTCCTTGTAGTCAAGCTTAATTAACACGTGCTGCAGGAATTCGGGCCCCAGCTGTGCGGC…
362	44563	> pST-Ki sequence 4171 bps	AGTACTAATATTGGATCGTCGGCACCGTCACGGCCGTGGGAGGCGGCACGATCCGCGACGTGATGATCGGCCGCATCCCCACGGTGCTGCGCAGTGAGCTCTACGCCATCCCGGCGTTGATCTGTGCGTTCGCACGCACAGGCCCGGTGTGAGAAGGGTCTCTGACGAGCGGGAGAACTCCCTATCAGTGATAGAGTTTGTCCTCCCTATCAGTGATAGATAGGCTCTGGGAGTACCCGTGTGTACGACCAGCACGGCATACATCATTTCGACGCCGAGAGATTCGCCGCCCGAAATGAGCACGATCCGCATGCGGAGGAATCACTTCGCAATGCACCACCACCACCACCATATGGGATCCGATATCTCTAGAGCGGCCGCACAGCTGGGGCCCGAATT…
362	44563	> Kan-R 5'-ATCGCGAGCCCATTTATACC-3'	TCGCGGCCTCGAGCAAGACGTTTCCCGTTGAATATGGCTCATAACACCCCTTGTATTACTGTTTATGTAAGCAGACAGTTTTATTGTTCATGATGATATATTTTTATCTTGTGCAATGTAACATCAGAGATTTTGAGACACAACGTGGCTTTCCCCCCCCCCCGACGTCAGGTGGCTAGCTGATCACCGCGGCCATGATGGCATAAAACGAAAGGCCCAGTCTTTCGACTGAGCCTTTCGTTTTATTTGATGCCTGGCAGTCGATCGTACGCTAGTTATAAAACGAAAGGCCCAGTCTTTCGACTGAGCCTTTCGTTTTAGTTAACTGATAGCTTTTACTTGTCGTCGTCGTCCTTGTAGTCAAGCTTAATTAACACGTGCTGCAGGAATTCGGGCCCC…
363	44564	> pST-2K sequence 5096 bps	AGTACTAGTAAGGGTGGGCGCGCCGACCCAGCTTTCTTGTACAAAGTTGGCATTATAAGAAAGCATTGCTTATCAATTTGTTGCAACGAACAGGTCACTATCAGTCAAAATAAAATCATTATTTGCCATCCAGCTGATACTAATATTGGATCGTCGGCACCGTCACGGCCGTGGGAGGCGGCACGATCCGCGACGTGATGATCGGCCGCATCCCCACGGTGCTGCGCAGTGAGCTCTACGCCATCCCGGCGTTGATCTGTGCGTTCGCACGCACAGGCCCGGTGTGAGAAGGGTCTCTGACGAGCGGGAGAACTCCCTATCAGTGATAGAGTTTGTCCTCCCTATCAGTGATAGATAGGCTCTGGGAGTACCCGTGTGTACGACCAGCACGGCATACAT…
363	44564	> Kan-R 5'-ATCGCGAGCCCATTTATACC-3'	ATCGCGGCCTCGAGCAAGACGTTTCCCGTTGAATATGGCTCATAACACCCCTTGTATTACTGTTTATGTAAGCAGACAGTTTTATTGTTCATGATGATATATTTTTATCTTGTGCAATGTAACATCAGAGATTTTGAGACACAACGTGGCTTTCCCCCCCCCCCGACGTCAGGTGGCTAGCTGATCACCGCGGCCATGATGGCATAAAACGAAAGGCCCAGTCTTTCGACTGAGCCTTTCGTTTTATTTGATGCCTGGCAGTCGATCGTACGCTAGTTATAAAACGAAAGGCCCAGTCTTTCGACTGAGCCTTTCGTTTTAGTTAACTGATAGCTTTTACTTGTCGTCGTCGTCCTTGTAGTCAAGCTTAATTAACACGTGCTGCAGGAATTCCATTGC…
363	44564	> pBbA5c-3 5'-CGTTTTATTTGATGCCTGG-3'	AAGGCCCAGTCTTTCGACTGAGCCTTTCGTTTTAGTTAACTGATAGCTTTTACTTGTCGTCGTCGTCCTTGTAGTCAAGCTTAATTAACACGTGCTGCAGGAATTCCATTGCGAAGTGATTCCTCCGGGCCCGCATGCGGATCGTGCTCATTTCGGGCGGCGAATCTCTCGGCGTCGAAATGATGTATGCCGTGCTGGTCGTACACACGGGTACTCCCAGAGCCTACTCGACCGAGCACACGCAGGACAAACTCGCCCACCCCGGGTGGGTTCTCCCGCTCGTCAGAGACCCTTCTCACACCGGGCCTGTGCGTGCGAACGCACAGATCAACGCCGGGATGGCGTAGAGCTCACTGCGCAGCACCGTGGGGATGCGGCCGATCATCACGTCGCGGATCG…
363	44564	> oriM-F 5'-tcgttgcgtccgttttgaat-3'	CTTGGTCGATACCAAGCCATTTCCGCTGAATATCGGGGAGCTCACCGCCAGAATCGGTGGTTGTGGTGATGTACGTGGCGAACTCCGTTGTAGTGCCTGTGGTGGCATCCGTGGCGGTACCGCCTGACGCCCCCCGGATCAGTACTAGTAAGGGTGGGCGCGCCGACCCAGCTTTCTTGTACAAAGTTGGCATTATAAGAAAGCATTGCTTATCAATTTGTTGCAACGAACAGGTCACTATCAGTCAAAATAAAATCATTATTTGCCATCCAGCTGATACTAATATTGGATCGTCGGCACCGTCACGGCCGTGGGAGGCGGCACGATCCGCGACGTGATGATCGGCCGCATCCCCACGGTGCTGCGCAGTGAGCTCTACGCCATCCCGGCGTTGATCTG…
364	44565	> pST-KNarK2 sequence 4567 bps	AGTACTATCTGGTCGCCGCACATGATGTTGCTCCCCTTTCCAGTGGCGACCAGGCTCAGCTCGCTGGTCATAATGCATCCTTGCGATTGGGGTGTAACCTCCACAGACAAATCCGACCACCGCGCCGGAGCCCTCCGATAGGGCCTGAAGTCCCGGCCACTGGGGTCATTCGTCCGCCAGGGGCGAAAGGTCTGCCACATTGGGGACTTCCGGCCCTAACTGAGCCGGCGCCATCGAAGCCAGGGTTAGCGCATGGCTGTCCGGGCGGGGCGCGGAGTTCGCCGGAGTCCGAGACCCCGGATCGTGTCGCGCATGCGGAGGAATCACTTCGCAATGCACCACCACCACCACCATATGGGATCCGATATCTCTAGAGCGGCCGCACAGCTGGGGCCCGAA…
364	44565	> Kan-R 5'-ATCGCGAGCCCATTTATACC-3'	ATTTAATCGCGGCCTCGAGCAAGACGTTTCCCGTTGAATATGGCTCATAACACCCCTTGTATTACTGTTTATGTAAGCAGACAGTTTTATTGTTCATGATGATATATTTTTATCTTGTGCAATGTAACATCAGAGATTTTGAGACACAACGTGGCTTTCCCCCCCCCCCGACGTCAGGTGGCTAGCTGATCACCGCGGCCATGATGGCATAAAACGAAAGGCCCAGTCTTTCGACTGAGCCTTTCGTTTTATTTGATGCCTGGCAGTCGATCGTACGCTAGTTATAAAACGAAAGGCCCAGTCTTTCGACTGAGCCTTTCGTTTTAGTTAACTGATAGCTTTTACTTGTCGTCGTCGTCCTTGTAGTCAAGCTTAATTAACACGTGCTGCAGGAATTCG…
365	86167	> Addgene NGS Result	CTTGACCGACAATTGCATGAAGAATCTGCTTAGGGTTAGGCGTTTTGCGCTGCTTCGCGATGTACGGGCCAGATATACGCGTTGACATTGATTATTGACTAGTTATTAATAGTAATCAATTACGGGGTCATTAGTTCATAGCCCATATATGGAGTTCCGCGTTACATAACTTACGGTAAATGGCCCGCCTGGCTGACCGCCCAACGACCCCCGCCCATTGACGTCAATAATGACGTATGTTCCCATAGTAACGCCAATAGGGACTTTCCATTGACGTCAATGGGTGGAGTATTTACGGTAAACTGCCCACTTGGCAGTACATCAAGTGTATCATATGCCAAGTACGCCCCCTATTGACGTCAATGACGGTAAATGGCCCGCCTGGCATTATGCCCAGTA…
366	86846	> Addgene NGS Result	GGGGAATTGTGAGCGGATAACAATTCCCCTCTAGAAATAATTTTGTTTAACTTTAAGAAGGAGATATACCATGGGCAGCAGCCATCATCATCATCATCATAGCAGCGGCCTGGTGCCGCGCGGCAGCGGTGCCCTCTGGGACGTGCCTGCTCCTAAAGAAGTGAAGAAGGGAGAGACTACAGATGGAGTGTACCGTGTTATGACTCGCCGCCTGCTGGGTTCAACACAGGTTGGAGTGGGAGTCATGCAAGAGGGAGTCTTCCATACCATGTGGCACGTCACGAAAGGAGCCGCATTGCGTAGCGGTGAAGGACGCCTTGATCCATACTGGGGAGACGTCAAGCAGGACCTGGTGTCATATTGTGGGCCGTGGAAGTTGGATGCAGCCTGGGATGGACT…
367	87263	> P628_SpCas9-RecA sequence 9613 bps	GAGGGCCTATTTCCCATGATTCCTTCATATTTGCATATACGATACAAGGCTGTTAGAGAGATAATTGGAATTAATTTGACTGTAAACACAAAGATATTAGTACAAAATACGTGACGTAGAAAGTAATAATTTCTTGGGTAGTTTGCAGTTTTAAAATTATGTTTTAAAATGGACTATCATATGCTTACCGTAACTTGAAAGTATTTCGATTTCTTGGCTTTATATATCTTGTGGAAAGGACGAAACACCGGGTCTTCGAGAAGACCTGTTTTAGAGCTAGAAATAGCAAGTTAAAATAAGGCTAGTCCGTTATCAACTTGAAAAAGTGGCACCGAGTCGGTGCTTTTTTGTTTTAGAGCTAGAAATAGCAAGTTAAAATAAGGCTAGTCCGTTTTTAGC…
367	87263	> Addgene Partial NGS Result	ATGGACTATAAGGACCACGACGGAGACTACAAGGATCATGATATTGATTACAAAGACGATGACGATAAGATGGCCCCAAAGAAGAAGCGGAAGGTCGGTATCCACGGAGTCCCAGCAGCCGACAAGAAGTACAGCATCGGCCTGGACATCGGCACCAACTCTGTGGGCTGGGCCGTGATCACCGACGAGTACAAGGTGCCCAGCAAGAAATTCAAGGTGCTGGGCAACACCGACCGGCACAGCATCAAGAAGAACCTGATCGGAGCCCTGCTGTTCGACAGCGGCGAAACAGCCGAGGCCACCCGGCTGAAGAGAACCGCCAGAAGAAGATACACCAGACGGAAGAACCGGATCTGCTATCTGCAAGAGATCTTCAGCAACGAGATGGCCAAGGTGGAC…
368	87689	> Addgene NGS Result	ATTCAGAGAAGAAACCAATTGTCCATATTGCATCAGACATTGCCGTCACTGCGTCTTTTACTGGCTCTTCTCGCTAACCAAACCGGTAACCCCGCTTATTAAAAGCATTCTGTAACAAAGCGGGACCAAAGCCATGACAAAAACGCGTAACAAAAGTGTCTATAATCACGGCAGAAAAGTCCACATTGATTATTTGCACGGCGTCACACTTTGCTATGCCATAGCATTTTTATCCATAAGATTAGCGGATCCTACCTGACGCTTTTTATCGCAACTCTCTACTGTTTCTCCATACCCGTTTTTTGGGCTAACAGGAGGAATTAACCATGGGGGGTTCTCATCATCATCATCATCATGGTATGGCTAGCATGACTGGTGGACAGCAAATGGGTCGGGATC…
369	118244	> Addgene NGS Result	GATAAGTTTTCCATTTATAGCTCCTTGAATACCGGATTTTTTATCTATAAAGTATATATATCACAATTTTGATTTAAAAGTAAATTCTTTTTTTAAAAATACAAAAATTTTTTATAAATTATATAGACCATGATATTGTATTAATACTAATTGATTTTAATTTAAGGTTGAACTAAAATAAACATAGTTTTGTAGAAAATAATTTTTCATTATTTTGCTACTTGATATTGGATCGTAAAAATATTAGGGCTTTACAAAGTTCTTTTAAAAGAGAATTTAGTAAAGCCCTAAGTCTTTTAATAAAAAATTTTTTGTAAAAAAGTTGGCAAAAATAGTTTTTGCTATATATTTATATATAAGAAAAAATTCAATACTCAAGGAGATAAAAAATGGAAAACT…
369	118244	> Full Sequence	CCAAAATCCCTTAACGTGAGTTTTCGTTCCACTGAGCGTCAGACCCCGTAGAAAAGATCAAAGGATCTTCTTGAGATCCTTTTTTTCTGCGCGTAATCTGCTGCTTGCAAACAAAAAAACCACCGCTACCAGCGGTGGTTTGTTTGCCGGATCAAGAGCTACCAACTCTTTTTCCGAAGGTAACTGGCTTCAGCAGAGCGCAGATACCAAATACTGTCCTTCTAGTGTAGCCGTAGTTAGGCCACCACTTCAAGAACTCTGTAGCACCGCCTACATACCTCGCTCTGCTAATCCTGTTACCAGTGGCTGCTGCCAGTGGCGATAAGTCGTGTCTTACCGGGTTGGACTCAAGACGATAGTTACCGGATAAGGCGCAGCGGTCGGGCTGAACGGGGGGTT…
370	121149	> Addgene NGS Result	GGGGAATTGTGAGCGGATAACAATTCCCCTGTAGAAATAATTTTGTTTAACTTTAATAAGGAGATATACCATGGGCAGCAGCCATCACCATCATCACCACAGCCAGGATCCGAATTCGAGCTCGATGTCATTACCGTTCTTAACTTCTGCACCGGGAAAGGTTATTATTTTTGGTGAACACTCTGCTGTGTACAACAAGCCTGCCGTCGCTGCTAGTGTGTCTGCGTTGAGAACCTACCTGCTAATAAGCGAGTCATCTGCACCAGATACTATTGAATTGGACTTCCCGGACATTAGCTTTAATCATAAGTGGTCCATCAATGATTTCAATGCCATCACCGAGGATCAAGTAAACTCCCAAAAATTGGCCAAGGCTCAACAAGCCACCGATGGCTTGTC…
370	121149	> pMVA sequence 11824 bps	GGGGAATTGTGAGCGGATAACAATTCCCCTGTAGAAATAATTTTGTTTAACTTTAATAAGGAGATATACCATGGGCAGCAGCCATCACCATCATCACCACAGCCAGGATCCGAATTCGAGCTCGATGTCATTACCGTTCTTAACTTCTGCACCGGGAAAGGTTATTATTTTTGGTGAACACTCTGCTGTGTACAACAAGCCTGCCGTCGCTGCTAGTGTGTCTGCGTTGAGAACCTACCTGCTAATAAGCGAGTCATCTGCACCAGATACTATTGAATTGGACTTCCCGGACATTAGCTTTAATCATAAGTGGTCCATCAATGATTTCAATGCCATCACCGAGGATCAAGTAAACTCCCAAAAATTGGCCAAGGCTCAACAAGCCACCGATGGCTTGTC…
371	124387	> Addgene NGS Result	TAATACGACTCACTATAGGGGAATTGTGAGCGGATAACAATTCCCCTCTAGAAATAATTTTGTTTAACTTTAAGAAGGAGATATACATATGCAGTACAAACTGATCCTGAACGGTAAAACCCTGAAAGGTGAAACCACCACCGAAGCTGTTGACGCTGCTACCGCGGAAAAAGTTTTCAAACAGTACGCTAACGACAACGGTGTTGACGGTGAATGGACCTACGACGACGCTACCAAAACCTTCACCGTTACCGAAGGATCTCATCATCATCATCATCATGGATCCGAAAACCTGTATTTTCAGGGCGCCTCCTCCACCTGGCTCAGCGAGGCAGAGATGATCGCCCTTGCTGGTCTGCTGCAGATGAGCCAGGGAGAGCAGACACCCAACTGCGTGGC…
372	124388	> Addgene NGS Result	TAATACGACTCACTATAGGGGAATTGTGAGCGGATAACAATTCCCCTCTAGAAATAATTTTGTTTAACTTTAAGAAGGAGATATACATATGCAGTACAAACTGATCCTGAACGGTAAAACCCTGAAAGGTGAAACCACCACCGAAGCTGTTGACGCTGCTACCGCGGAAAAAGTTTTCAAACAGTACGCTAACGACAACGGTGTTGACGGTGAATGGACCTACGACGACGCTACCAAAACCTTCACCGTTACCGAAGGATCTCATCATCATCATCATCATGGATCCGAAAACCTGTATTTTCAGGGCGCCGCTAGTATACACAATGAAGGTGATCAACCAAAAACTCCTGAGAATATACCAAGTAAAGAACCAAAAGATGGATCTCCCGTTCAACCAAG…
373	106401	> Addgene NGS Result	TTAATTAATTGACACCATGAATTCTTGACAGCTAGCTCAGTCCTAGGTATAATGCTAGCAGGCAGAAAATCGCAATCGTGTTTTAGAGCTAGAAATAGCAAGTTAAAATAAGGCTAGTCCGTTATCAACTTGAAAAAGTGGCACCGAGTCGGTGCTTTTTTTGAGGAGCTCGGTACCCGGGGATCCGGCAGCTCTACCGCATACACCTTGGCCTTCAAACGCTGGGCGGCCTCCATGGCGGCGTTGACCGTGCGCGGGTCGGAGTAGTGGCTCTTGAGCACGGCCACGCTCTGCGTTTCGTCCACTCGAGACAGCTTCAGTACGTGCTCGAACATCTGGGTCAGTTGTGCATTGCTCACCGGCATCGGGGTTCTCCTGGGTGGCGTTGACAGGGGCGCA…
374	128952	> Addgene NGS Result	GGAATTGTGAGCGGATAACAATTCCCCTCTAGAAATAATTTTGTTTAACTTTAAGAAGGAGATATACATATGCGCTATATCCGACAGTTATGCTGTGTATCCTTACTCTGCTTAAGCGGATCTGCCGCCGCCGCGAACGTCCGTCTACAGCACCATCACCATCACCATCACGATTACGATATCCCAACGACCGAAAACCTGTATTTTCAGGGCGCCATGGCTGTTATTGATAATTCAACAAAAACTCTAGAACAACAAACTGCTCAAACAAATGTAGCAGCTTTACCAGCAATTACCGTAAAAGCTGAACAAGACGATACTTATGCGGGAGGGCAAGTTGCAACATCGAGCAATGTTGGATTTCTCGGTAGTAAAAAATTTCTAGATACGCCATTTAAT…
375	126211	> Addgene NGS Result	TCTGTGAAGACAAACTAGAATTCGAGCTCGGAGGAATTCCAATCCCACAAAAATCTGAGCTTAACAGCACAGTTGCTCCTCTCAGAGCAGAATCGGGTATTCAACACCCTCATATCAACTACTACGTTGTGTATAACGGTCCACATGCCGGTATATACGATGACTGGGGTTGTACAAAGGCGGCAACAAACGGCGTTCCCGGAGTTGCACACAAGAAATTTGCCACTATTACAGAGGCAAGAGCAGCAGCTGACGCGTACACAACAAGTCAGCAAACAGACAGGTTGAACTTCATCCCCAAAGGAGAAGCTCAACTCAAGCCCAAGAGCTTTGCTAAGGCCCTAACAAGCCCACCAAAGCAAAAAGCCCACTGGCTCACGCTAGGAACCAAAAGGCCCA…
376	125823	> Addgene NGS Result	GGAATTGTGAGCGGATAACAATTCCCCTCTAGAAATAATTTTGTTTAACTTTAAGAAGGAGATATACATATGGGAATTGATCCCTTCACCATGTCCCCTATACTAGGTTATTGGAAAATTAAGGGCCTTGTGCAACCCACTCGACTTCTTTTGGAATATCTTGAAGAAAAATATGAAGAGCATTTGTATGAGCGCGATGAAGGTGATAAATGGCGAAACAAAAAGTTTGAATTGGGTTTGGAGTTTCCCAATCTTCCTTATTATATTGATGGTGATGTTAAATTAACACAGTCTATGGCCATCATACGTTATATAGCTGACAAGCACAACATGTTGGGTGGTTGTCCAAAAGAGCGTGCAGAGATTTCAATGCTTGAAGGAGCGGTTTTGGATATTAGA…
376	125823	> GST-RPN13 K97A ORF	ATGTCCCCTATACTAGGTTATTGGAAAATTAAGGGCCTTGTGCAACCCACTCGACTTCTTTTGGAATATCTTGAAGAAAAATATGAAGAGCATTTGTATGAGCGCGATGAAGGTGATAAATGGCGAAACAAAAAGTTTGAATTGGGTTTGGAGTTTCCCAATCTTCCTTATTATATTGATGGTGATGTTAAATTAACACAGTCTATGGCCATCATACGTTATATAGCTGACAAGCACAACATGTTGGGTGGTTGTCCAAAAGAGCGTGCAGAGATTTCAATGCTTGAAGGAGCGGTTTTGGATATTAGATACGGTGTTTCGAGAATTGCATATAGTAAAGACTTTGAAACTCTCAAAGTTGATTTTCTTAGCAAGCTACCTGAAATGCTGAAAATGTTC…
377	125824	> Addgene NGS Result	GACGCAGACGCGCCGAGACAGAACTTAATGGGCCCGCTAACAGCGCGATTTGCTGGTGACCCAATGCGACCAGATGCTCCACGCCCAGTCGCGTACCGTCTTCATGGGAGAAAATAATACTGTTGATGGGTGTCTGGTCAGAGACATCAAGAAATAACGCCGGAACATTAGTGCAGGCAGCTTCCACAGCAATGGCATCCTGGTCATCCAGCGGATAGTTAATGATCAGCCCACTGACGCGTTGCGCGAGAAGATTGTGCACCGCCGCTTTACAGGCTTCGACGCCGCTTCGTTCTACCATCGACACCACCACGCTGGCACCCAGTTGATCGGCGCGAGATTTAATCGCCGCGACAATTTGCGACGGCGCGTGCAGGGCCAGACTGGAGGTGGCAACGC…
377	125824	> ORF	ATGTCCCCTATACTAGGTTATTGGAAAATTAAGGGCCTTGTGCAACCCACTCGACTTCTTTTGGAATATCTTGAAGAAAAATATGAAGAGCATTTGTATGAGCGCGATGAAGGTGATAAATGGCGAAACAAAAAGTTTGAATTGGGTTTGGAGTTTCCCAATCTTCCTTATTATATTGATGGTGATGTTAAATTAACACAGTCTATGGCCATCATACGTTATATAGCTGACAAGCACAACATGTTGGGTGGTTGTCCAAAAGAGCGTGCAGAGATTTCAATGCTTGAAGGAGCGGTTTTGGATATTAGATACGGTGTTTCGAGAATTGCATATAGTAAAGACTTTGAAACTCTCAAAGTTGATTTTCTTAGCAAGCTACCTGAAATGCTGAAAATGTTC…
378	125825	> Addgene NGS Result	GGAATTGTGAGCGGATAACAATTCCCCTCTAGAAATAATTTTGTTTAACTTTAAGAAGGAGATATACATATGGGAATTGATCCCTTCACCATGTCCCCTATACTAGGTTATTGGAAAATTAAGGGCCTTGTGCAACCCACTCGACTTCTTTTGGAATATCTTGAAGAAAAATATGAAGAGCATTTGTATGAGCGCGATGAAGGTGATAAATGGCGAAACAAAAAGTTTGAATTGGGTTTGGAGTTTCCCAATCTTCCTTATTATATTGATGGTGATGTTAAATTAACACAGTCTATGGCCATCATACGTTATATAGCTGACAAGCACAACATGTTGGGTGGTTGTCCAAAAGAGCGTGCAGAGATTTCAATGCTTGAAGGAGCGGTTTTGGATATTAGA…
378	125825	> ORF	ATGTCCCCTATACTAGGTTATTGGAAAATTAAGGGCCTTGTGCAACCCACTCGACTTCTTTTGGAATATCTTGAAGAAAAATATGAAGAGCATTTGTATGAGCGCGATGAAGGTGATAAATGGCGAAACAAAAAGTTTGAATTGGGTTTGGAGTTTCCCAATCTTCCTTATTATATTGATGGTGATGTTAAATTAACACAGTCTATGGCCATCATACGTTATATAGCTGACAAGCACAACATGTTGGGTGGTTGTCCAAAAGAGCGTGCAGAGATTTCAATGCTTGAAGGAGCGGTTTTGGATATTAGATACGGTGTTTCGAGAATTGCATATAGTAAAGACTTTGAAACTCTCAAAGTTGATTTTCTTAGCAAGCTACCTGAAATGCTGAAAATGTTC…
379	125826	> Addgene NGS Result	GGAATTGTGAGCGGATAACAATTCCCCTCTAGAAATAATTTTGTTTAACTTTAAGAAGGAGATATACATATGGGAATTGATCCCTTCACCATGTCCCCTATACTAGGTTATTGGAAAATTAAGGGCCTTGTGCAACCCACTCGACTTCTTTTGGAATATCTTGAAGAAAAATATGAAGAGCATTTGTATGAGCGCGATGAAGGTGATAAATGGCGAAACAAAAAGTTTGAATTGGGTTTGGAGTTTCCCAATCTTCCTTATTATATTGATGGTGATGTTAAATTAACACAGTCTATGGCCATCATACGTTATATAGCTGACAAGCACAACATGTTGGGTGGTTGTCCAAAAGAGCGTGCAGAGATTTCAATGCTTGAAGGAGCGGTTTTGGATATTAGA…
379	125826	> ORF	ATGTCCCCTATACTAGGTTATTGGAAAATTAAGGGCCTTGTGCAACCCACTCGACTTCTTTTGGAATATCTTGAAGAAAAATATGAAGAGCATTTGTATGAGCGCGATGAAGGTGATAAATGGCGAAACAAAAAGTTTGAATTGGGTTTGGAGTTTCCCAATCTTCCTTATTATATTGATGGTGATGTTAAATTAACACAGTCTATGGCCATCATACGTTATATAGCTGACAAGCACAACATGTTGGGTGGTTGTCCAAAAGAGCGTGCAGAGATTTCAATGCTTGAAGGAGCGGTTTTGGATATTAGATACGGTGTTTCGAGAATTGCATATAGTAAAGACTTTGAAACTCTCAAAGTTGATTTTCTTAGCAAGCTACCTGAAATGCTGAAAATGTTC…
380	125827	> Addgene NGS Result	TAATACGACTCACTATAGGGGAATTGTGAGCGGATAACAATTCCCCTCTAGAAATAATTTTGTTTAACTTTAAGAAGGAGATATACATATGGGAATTGATCCCTTCACCATGTCCCCTATACTAGGTTATTGGAAAATTAAGGGCCTTGTGCAACCCACTCGACTTCTTTTGGAATATCTTGAAGAAAAATATGAAGAGCATTTGTATGAGCGCGATGAAGGTGATAAATGGCGAAACAAAAAGTTTGAATTGGGTTTGGAGTTTCCCAATCTTCCTTATTATATTGATGGTGATGTTAAATTAACACAGTCTATGGCCATCATACGTTATATAGCTGACAAGCACAACATGTTGGGTGGTTGTCCAAAAGAGCGTGCAGAGATTTCAATGCTTGAAGG…
380	125827	> ORF	ATGTCCCCTATACTAGGTTATTGGAAAATTAAGGGCCTTGTGCAACCCACTCGACTTCTTTTGGAATATCTTGAAGAAAAATATGAAGAGCATTTGTATGAGCGCGATGAAGGTGATAAATGGCGAAACAAAAAGTTTGAATTGGGTTTGGAGTTTCCCAATCTTCCTTATTATATTGATGGTGATGTTAAATTAACACAGTCTATGGCCATCATACGTTATATAGCTGACAAGCACAACATGTTGGGTGGTTGTCCAAAAGAGCGTGCAGAGATTTCAATGCTTGAAGGAGCGGTTTTGGATATTAGATACGGTGTTTCGAGAATTGCATATAGTAAAGACTTTGAAACTCTCAAAGTTGATTTTCTTAGCAAGCTACCTGAAATGCTGAAAATGTTC…
381	125828	> Addgene NGS Result	TAATACGACTCACTATAGGGGAATTGTGAGCGGATAACAATTCCCCTCTAGAAATAATTTTGTTTAACTTTAAGAAGGAGATATACATATGGGAATTGATCCCTTCACCATGTCCCCTATACTAGGTTATTGGAAAATTAAGGGCCTTGTGCAACCCACTCGACTTCTTTTGGAATATCTTGAAGAAAAATATGAAGAGCATTTGTATGAGCGCGATGAAGGTGATAAATGGCGAAACAAAAAGTTTGAATTGGGTTTGGAGTTTCCCAATCTTCCTTATTATATTGATGGTGATGTTAAATTAACACAGTCTATGGCCATCATACGTTATATAGCTGACAAGCACAACATGTTGGGTGGTTGTCCAAAAGAGCGTGCAGAGATTTCAATGCTTGAAGG…
381	125828	> ORF	ATGTCCCCTATACTAGGTTATTGGAAAATTAAGGGCCTTGTGCAACCCACTCGACTTCTTTTGGAATATCTTGAAGAAAAATATGAAGAGCATTTGTATGAGCGCGATGAAGGTGATAAATGGCGAAACAAAAAGTTTGAATTGGGTTTGGAGTTTCCCAATCTTCCTTATTATATTGATGGTGATGTTAAATTAACACAGTCTATGGCCATCATACGTTATATAGCTGACAAGCACAACATGTTGGGTGGTTGTCCAAAAGAGCGTGCAGAGATTTCAATGCTTGAAGGAGCGGTTTTGGATATTAGATACGGTGTTTCGAGAATTGCATATAGTAAAGACTTTGAAACTCTCAAAGTTGATTTTCTTAGCAAGCTACCTGAAATGCTGAAAATGTTC…
382	125829	> Addgene NGS Result	TGTTGATGGGTGTCTGGTCAGAGACATCAAGAAATAACGCCGGAACATTAGTGCAGGCAGCTTCCACAGCAATGGCATCCTGGTCATCCAGCGGATAGTTAATGATCAGCCCACTGACGCGTTGCGCGAGAAGATTGTGCACCGCCGCTTTACAGGCTTCGACGCCGCTTCGTTCTACCATCGACACCACCACGCTGGCACCCAGTTGATCGGCGCGAGATTTAATCGCCGCGACAATTTGCGACGGCGCGTGCAGGGCCAGACTGGAGGTGGCAACGCCAATCAGCAACGACTGTTTGCCCGCCAGTTGTTGTGCCACGCGGTTGGGAATGTAATTCAGCTCCGCCATCGCCGCTTCCACTTTTTCCCGCGTTTTCGCAGAAACGTGGCTGGCCTGGT…
382	125829	> ORF	ATGTCCCCTATACTAGGTTATTGGAAAATTAAGGGCCTTGTGCAACCCACTCGACTTCTTTTGGAATATCTTGAAGAAAAATATGAAGAGCATTTGTATGAGCGCGATGAAGGTGATAAATGGCGAAACAAAAAGTTTGAATTGGGTTTGGAGTTTCCCAATCTTCCTTATTATATTGATGGTGATGTTAAATTAACACAGTCTATGGCCATCATACGTTATATAGCTGACAAGCACAACATGTTGGGTGGTTGTCCAAAAGAGCGTGCAGAGATTTCAATGCTTGAAGGAGCGGTTTTGGATATTAGATACGGTGTTTCGAGAATTGCATATAGTAAAGACTTTGAAACTCTCAAAGTTGATTTTCTTAGCAAGCTACCTGAAATGCTGAAAATGTTC…
383	107266	> mCherry-eDHFR sequence 4268 bps	GAAGGAATTAATACGACTCACTATAGGGAGAGAGAGAGAATTACCCTCACTAAAGGGAGGAGAAGCTTGCTTGTTCTTTTTGCAGAAGCTCAGAATAAACGCTCAACTTTGGCAGATCAAGCTTGCATGCCTGCAGGTCGACTCTAGAGGATCCGGCGCGCCACCGGTCACCATGGTGAGCAAGGGCGAGGAGGATAACATGGCCATCATCAAGGAGTTCATGCGCTTCAAGGTGCACATGGAGGGCTCCGTGAACGGCCACGAGTTCGAGATCGAGGGCGAGGGCGAGGGCCGCCCCTACGAGGGCACCCAGACCGCCAAGCTGAAGGTGACCAAGGGTGGCCCCCTGCCCTTCGCCTGGGACATCCTGTCCCCTCAGTTCATGTACGGCTCCAAGGC…
383	107266	> Addgene Partial NGS Result	TAATACGACTCACTATAGGGAGAGAGAGAGAATTACCCTCACTAAAGGGAGGAGAAGCTTGCTTGTTCTTTTTGCAGAAGCTCAGAATAAACGCTCAACTTTGGCAGATCAAGCTTGCATGCCTGCAGGTCGACTCTAGAGGATCCGGCGCGCCACCGGTCACCATGGTGAGCAAGGGCGAGGAGGATAACATGGCCATCATCAAGGAGTTCATGCGCTTCAAGGTGCACATGGAGGGCTCCGTGAACGGCCACGAGTTCGAGATCGAGGGCGAGGGCGAGGGCCGCCCCTACGAGGGCACCCAGACCGCCAAGCTGAAGGTGACCAAGGGTGGCCCCCTGCCCTTCGCCTGGGACATCCTGTCCCCTCAGTTCATGTACGGCTCCAAGGCCTACGTGA…
384	74492	> pSG4K5 sequence 3581 bps	GAATTCGTTGACAGCTAGCTCAGTCCTAGGTATAATGCTAGCTAGAAGAGCGACAGGCTCTTCTGTTTTAGAGCTAGAAATAGCAAGTTAAAATAAGGCTAGTCCGTTATCAACTTGAAAAAGTGGCACCGAGTCGGTGCTTTTTTTCTAGATAATTGGAGACCGAGCTGGTCTCTCTAGGATGTGCACTAGTAGAGCTCTGCAGGAGTCACTAAGGGTTAGTTAGTTAGATTAGCAGAAAGTCAAAAGCCTCCGACCGGAGGCTTTTGACTAAAACTTCCCTTGGGGTTATCATTGGGGCTCACTCAAAGGCGGTAATCAGATAAAAAAAATCCTTAGCTTTCGCTAAGGATGATTTCTGCTAGTATTATTAGAAAAACTCATCGAGCATCAAATGAA…
384	74492	> RNAde-BB-1F 5'-tgccacctgacgtctaagaa-3'	GAAAGGCCCACCCGTGAAGGTGAGCCAGTGAGTTGATTGCTACGTAATTAGTTAGTTAGCCCTTAGTGACTCGAATTCGTTGACAGCTAGCTCAGTCCTAGGTATAATGCTAGCTAGAAGAGCGACAGGCTCTTCTGTTTTAGAGCTAGAAATAGCAAGTTAAAATAAGGCTAGTCCGTTATCAACTTGAAAAAGTGGCACCGAGTCGGTGCTTTTTTTCTAGATAATTGGAGACCGAGCTGGTCTCTCTAGGATGTGCACTAGTAGAGCTCTGCAGGAGTCACTAAGGGTTAGTTAGTTAGATTAGCAGAAAGTCAAAAGCCTCCGACCGGAGGCTTTTGACTAAAACTTCCCTTGGGGTTATCATTGGGGCTCACTCAAAGGCGGTAATCAGATAAA…
384	74492	> StrepPyoCas9-5UTR-F 5'-CGGTGCCACTTTTTCAAGTTG-3'	CTTGCTATTTCTAGCTCTAAAACAGAAGAGCCTGTCGCTCTTCTAGCTAGCATTATACCTAGGACTGAGCTAGCTGTCAACGAATTCGAGTCACTAAGGGCTAACTAACTAATTACGTAGCAATCAACTCACTGGCTCACCTTCACGGGTGGGCCTTTCTTCGGCACGGGCAAATTGCTGAATATTCCTTTTCTTAGACGTCAGGTGGCAAACGCGAAGTAATCTTTTCGGTTTTAAAGAAAAAGGGCAGGGTGGTGACACCTTGCCCGTTTTTTTGCCGGAGCTAGAGCTGTCAGACCAAGTTTACGAGCTCGCTTGGACTCCTGTTGATAGATCCAGTAATGACCTCAGAACTCCATCTGGATTTGTTCAGAACGCTCGGTTGCCGCCGGGCGTTTT…
385	61928	> pET151-mUCH37 (ISF2) sequence 1089 bps	ATGCATCATCACCATCACCATGGTAAGCCTATCCCTAACCCTCTCCTCGGTCTCGATTCTACGGAAAACCTGTATTTTCAGGGAATTGATCCCTTCACCCATATGTCGAGCAATGCCGGGGAGTGGTGTCTCATGGAAAGCGACCCCGGGGTCTTCACCGAGCTCATTAAAGGATTCGGTTGCCGAGGGGCCCAAGTAGAAGAAATATGGAGCTTAGAACCTGAGAGTTTTGAAAAGCTAAAGCCAGTTCATGGGTTAATTTTTCTTTTCAAGTGGCAGCCAGGAGAAGAACCTGCTGGCTCTGTGGTTCAGGACTCCAGACTTGAAACAATATTTTTTGCCAAGCAGGTAATTAATAATGCTTGTGCCACTCAGGCTATCGTAAGTGTACTACTGAAC…
385	61928	> T7 5'-TAATACGACTCACTATAGGG-3'	GAATAATTTTGTTTAACTTTAAGAAGGAGATATACATATGCATCATCACCATCACCATGGTAAGCCTATCCCTAACCCTCTCCTCGGTCTCGATTCTACGGAAAACCTGTATTTTCAGGGAATTGATCCCTTCACCCATATGTCGAGCAATGCCGGGGAGTGGTGTCTCATGGAAAGCGACCCCGGGGTCTTCACCGAGCTCATTAAAGGATTCGGTTGCCGAGGGGCCCAAGTAGAAGAAATATGGAGCTTAGAACCTGAGAGTTTTGAAAAGCTAAAGCCAGTTCATGGGTTAATTTTTCTTTTCAAGTGGCAGCCAGGAGAAGAACCTGCTGGCTCTGTGGTTCAGGACTCCAGACTTGAAACAATATTTTTTGCCAAGCAGGTAATTAATAATGC…
385	61928	> T7term 5'-GCTAGTTATTGCTCAGCGG-3'	TTAGCAGCCGGATCTGAGCTCGCCCTTCGAGGATCCTATTATCACTTAGTTTCCTGAGCTTTCTTTGCATTCTGTTTTTCTTTTGCCTTTTCCACAAGTGGAATTAACTGCTGGTGCTCAGCTAAGGTCTTTAACAACTCCATAATGAAAGGCAAGTAATTATGCTTCCTTCTGATATTTTCAATCTTATATCTCTTTAACTTTTGTACCTCTTCTTCAATAAGCATCTGGTTTCTGGCAACTTCTGACTGAATAGCACTTAACACGGTACTACCTTGATCTGTATCCATGGGTTCCTCTGCAAGTTGTCTTTGTAACTCTGCTATCTTCTGTTCATATATCATTTTTCTGTCAGATACAATGGCCATTAAATTAAATCGAATTTCTCCTTCACTATAC…
386	61929	> T7 5'-TAATACGACTCACTATAGGG-3'	ACTTTAAGAAGGAGATATACATATGCATCATCACCATCACCATGGTAAGCCTATCCCTAACCCTCTCCTCGGTCTCGATTCTACGGAAAACCTGTATTTTCAGGGAATTGATCCCTTCACCATGACGGGCAATGCCGGGGAGTGGTGCCTCATGGAAAGCGACCCCGGGGTCTTCACCGAGCTCATTAAAGGATTCGGTTGCCGAGGAGCCCAAGTAGAAGAAATATGGAGTTTAGAGCCTGAGAATTTTGAAAAATTAAAGCCAGTTCATGGGTTAATTTTTCTTTTCAAGTGGCAGCCAGGAGAAGAACCAGCAGGCTCTGTGGTTCAGGACTCCCGACTTGACACGATATTTTTTGCTAAGCAGGTAATTAATAATGCTTGTGCTACTCAAGCCAT…
386	61929	> T7term 5'-GCTAGTTATTGCTCAGCGG-3'	GCAGCCGGATCTGAGCTCGCCCTTATTTGGTTTCCTGAGCTTTCTTTGCGTTCTGTTTTTCTTTTGCCTTTTCTACTAGTGGTATTAACTGCTGGTGTTCTGCTAAAGTCTTTAACAATTCCATAATGAAAGGCAGATAATTATGCTTCCTTCTGATATTCTCAATCTTGTATCTTTTTAATTTCTGTACTTCCTCTTCAATAAGCATCTGATTTTTGGCAACTTCTGACTGAATAGCACTTAACATACTATTACCTTGATCTGTATCCATGGGTTCCTCCTCTGCAAGTTGTCTTTGTAACTCTGCTATCTTCTGCTCATATATCATTTTTCTGTCAGACACAATGGCCATTAAATTAAATCGAATTTCACCTTCACTGTACTTTTGTATCCTTTTTT…
386	61929	> T7/T7TRM	ATGACGGGCAATGCCGGGGAGTGGTGCCTCATGGAAAGCGACCCCGGGGTCTTCACCGAGCTCATTAAAGGATTCGGTTGCCGAGGAGCCCAAGTAGAAGAAATATGGAGTTTAGAGCCTGAGAATTTTGAAAAATTAAAGCCAGTTCATGGGTTAATTTTTCTTTTCAAGTGGCAGCCAGGAGAAGAACCAGCAGGCTCTGTGGTTCAGGACTCCCGACTTGACACGATATTTTTTGCTAAGCAGGTAATTAATAATGCTTGTGCTACTCAAGCCATAGTGAGTGTGTTACTGAACTGTACCCACCAGGATGTCCATTTAGGCGAGACATTATCAGAGTTTAAAGAATTTTCACAAAGTTTTGATGCAGCTATGAAAGGCTTGGCACTGAGCAATTCA…
387	61930	> T7 5'-TAATACGACTCACTATAGGG-3'	ATTTTGTTTACTTTAAGAAGGAGATATACATATGCATCATCACCATCACCATGGTAAGCCTATCCCTAACCCTCTCCTCGGTCTCGATTCTACGGAAAACCTGTATTTTCAGGGAATTGATCCCTTCACCATGACGGGCAATGCCGGGGAGTGGTGCCTCATGGAAAGCGACCCCGGGGTCTTCACCGAGCTCATTAAAGGATTCGGTTGCCGAGGAGCCCAAGTAGAAGAAATATGGAGTTTAGAGCCTGAGAATTTTGAAAAATTAAAGCCAGTTCATGGGTTAATTTTTCTTTTCAAGTGGCAGCCAGGAGAAGAACCAGCAGGCTCTGTGGTTCAGGACTCCCGACTTGACACGATATTTTTTGCTAAGCAGGTAATTAATAATGCTTGTGCTAC…
387	61930	> T7term 5'-GCTAGTTATTGCTCAGCGG-3'	GCAGCCGGATCTGAGCTCGCCCTTATTTGGTTTCCTGAGCTTTCTTTGCGTTCTGTTTTTCTTTTGCCTTTTCTACTAGTGGTATTAACTGCTGGTGTTCTGCTAAAGTCTTTAACAATTCCATAATGAAAGGCAGATAATTATGCTTCCTTCTGATATTCTCAATCTTGTATCTTTTTAATTTCTGTACTTCCTCTTCAATAAGCATCTGATTTTTGGCAACTTCTGACTGAATAGCACTTAACATACTATTACCTTGATCTGTATCCATGGGCTCCTCTGCAAGTTGTCTTTGTAACTCTGCTATCTTCTGCTCATATATCATTTTTCTGTCAGACACAATGGCCATTAAATTAAATCGAATTTCACCTTCACTGTACTTTTGTATCCTTTTTTCTA…
387	61930	> UCH37 insert	ATGACGGGCAATGCCGGGGAGTGGTGCCTCATGGAAAGCGACCCCGGGGTCTTCACCGAGCTCATTAAAGGATTCGGTTGCCGAGGAGCCCAAGTAGAAGAAATATGGAGTTTAGAGCCTGAGAATTTTGAAAAATTAAAGCCAGTTCATGGGTTAATTTTTCTTTTCAAGTGGCAGCCAGGAGAAGAACCAGCAGGCTCTGTGGTTCAGGACTCCCGACTTGACACGATATTTTTTGCTAAGCAGGTAATTAATAATGCTTGTGCTACTCAAGCCATAGTGAGTGTGTTACTGAACTGTACCCACCAGGATGTCCATTTAGGCGAGACATTATCAGAGTTTAAAGAATTTTCACAAAGTTTTGATGCAGCTATGAAAGGCTTGGCACTGAGCAATTCA…
388	61934	> T7 5'-TAATACGACTCACTATAGGG-3'	AGAAGGAGATATACATATGTCCCCTATACTAGGTTATTGGAAAATTAAGGGCCTTGTGCAACCCACTCGACTTCTTTTGGAATATCTTGAAGAAAAATATGAAGAGCATTTGTATGAGCGCGATGAAGGTGATAAATGGCGAAACAAAAAGTTTGAATTGGGTTTGGAGTTTCCCAATCTTCCTTATTATATTGATGGTGATGTTAAATTAACACAGTCTATGGCCATCATACGTTATATAGCTGACAAGCACAACATGTTGGGTGGTTGTCCAAAAGAGCGTGCAGAGATTTCAATGCTTGAAGGAGCGGTTTTGGATATTAGATACGGTGTTTCGAGAATTGCATATAGTAAAGACTTTGAAACTCTCAAAGTTGATTTTCTTAGCAAGCTACCTGA…
388	61934	> T7term 5'-GCTAGTTATTGCTCAGCGG-3'	GTTAGCAGCCGGATCCCGGGTCGAATCAAACCACTTTGTACAAGAAAGCTGGGTCGGCGCGCCCACCCTTCGAGGATCCTATTATCAGTCCAGGCTCATGTCCTCCTCTTCGTCCTTCTTGTCCTTCGTGTCGCCCTCTTTCTGCTCGGGCTTGGCGTTGTTCTGCATGGCTTTGGCAAACGCTTCCACATCGCCCTTGTTGGCGGCCTCCACAGCCTCTGCAGGCAGACCGAACTGGCACATGAGGGGGCCCAGCTGCCCCGAGGCCAAGGCTGCGCTGAACATGCCCAGGGCCTGCTGGAACTGGGGCGAGGTCAGGGTATTCTGGATCTCATCCGCGGTCTGCGGCAGCGACTCCCCAGATGGCAAGTAGGGAAGCAGGCGCTCCTGGACATCCGC…
388	61934	> T7TRM	CAAGTGGACCTGGCCAGTGTGCTGACGCCGGAGATAATGGCTCCCATCCTCGCCAACGCGGATGTCCAGGAGCGCCTGCTTCCCTACTTGCCATCTGGGGAGTCGCTGCCGCAGACCGCGGATGAGATCCAGAATACCCTGACCTCGCCCCAGTTCCAGCAGGCCCTGGGCATGTTCAGCGCAGCCTTGGCCTCGGGGCAGCTGGGCCCCCTCATGTGCCAGTTCGGTCTGCCTGCAGAGGCTGTGGAGGCCGCCAACAAGGGCGATGTGGAAGCGTTTGCCAAAGCCATGCAGAACAACGCCAAGCCCGAGCAGAAAGAGGGCGACACGAAGGACAAGAAGGACGAAGAGGAGGACATGAGCCTGGACTGA
389	61939	> T7term 5'-GCTAGTTATTGCTCAGCGG-3'	TCCATGTGCTGGCGTTCAAATTTCGCAGCAGCGGTTTCTTTACCAGACTCGAGGGTACCTTAATCACTCCGGGAAGCAAGAATTTGCTTCAGCAGCCGATGGAAATACTGCTGCTGGGAGTTGAGGTAGCGCTTGTACTGTGACTTGAAGCATAACTGCCGGTACTTGACCACCTCGGGGTTAAAGTGTCCGTCTCGGAAAAGCTTCTGGGCAATGTGCAGAGGGTTTCCAAAGCGGAAGTTCTCCCCACTGAACAAGGCTAAGATGAGTTCATTCTGCTGCTCAGCACTGTCTTCAGGAAACTGGGGCAGAAACTGCTGGAGGTGTTCACGTTGAGAATCACTTAACACTTCCTGCCATGTTGAGAGGCTGACAACATCAAAGAAGATCTCAGGATCC…
389	61939	> pBRrevBam 5'-GGTGATGTCGGCGATATAGG-3'	ATGCGTCCGGCGTAGAGGATCGAGATCGATCTCGATCCCGCGAAATTAATACGACTCACTATAGGGGAATTGTGAGCGGATAACAATTCCCCTCTAGAAATAATTTTGTTTAACTTTAAGAAGGAGATATACCATGGGCAGCAGCCATCACCATCATCACCACAGCCAGGATCCGAATTCGAGCTCGGCGCGCCTGCAGGTCGAGATGACGGGCAACGCCGGGGAGTGGTGCCTCATGGAAAGCGACCCCGGGGTCTTCACCGAGCTCATTAAAGGATTCGGTTGCCGAGGAGCCCAAGTAGAAGAAATATGGAGTTTAGAGCCTGAGAATTTTGAAAAATTAAAGCCAGTTCATGGGTTAATTTTTCTTTTCAAGTGGCAGCCAGGAGAAGAACCAGC…
389	61939	> MCS2	ATGGATTCCTTAGACCATATGCTGACAGATCCTCTGGAACTTGGTCCGTGTGGAGATGGCCATGGCACGCGCATCATGGAGGATTGCCTCCTGGGAGGCACCAGAGTTAGTCTGCCCGAGGACCTTCTGGAGGATCCTGAGATCTTCTTTGATGTTGTCAGCCTCTCAACATGGCAGGAAGTGTTAAGTGATTCTCAACGTGAACACCTCCAGCAGTTTCTGCCCCAGTTTCCTGAAGACAGTGCTGAGCAGCAGAATGAACTCATCTTAGCCTTGTTCAGTGGGGAGAACTTCCGCTTTGGAAACCCTCTGCACATTGCCCAGAAGCTTTTCCGAGACGGACACTTTAACCCCGAGGTGGTCAAGTACCGGCAGTTATGCTTCAAGTCACAGTACAAG…
389	61939	> MCS1	ATGACGGGCAACGCCGGGGAGTGGTGCCTCATGGAAAGCGACCCCGGGGTCTTCACCGAGCTCATTAAAGGATTCGGTTGCCGAGGAGCCCAAGTAGAAGAAATATGGAGTTTAGAGCCTGAGAATTTTGAAAAATTAAAGCCAGTTCATGGGTTAATTTTTCTTTTCAAGTGGCAGCCAGGAGAAGAACCAGCAGGCTCTGTGGTTCAGGACTCCCGACTTGACACGATATTTTTTGCTAAGCAGGTAATTAATAATGCTTGTGCTACTCAAGCCATAGTGAGTGTGTTACTGAACTGTACCCACCAGGATGTCCATTTAGGCGAGACATTATCAGAGTTTAAAGAATTTTCACAAAGTTTTGATGCAGCTATGAAAGGCTTGGCACTGAGCAATTCA…
390	62455	> Addgene NGS Result	AAGTCCATCATGCCAGAGCCCTGGAAATACAAGTTTTCCCCTGAGCCGGAAATCTCGAGCGTCGACAGCCAGCGCGCGATCTCGCTGCCGATCAGGTCCGGGTTGTCTTCTTGCAGCAGATTCAGACCCGGGCCGATGTCCACAGCCTTGCAGTTAGGCAGGCTTTTGGCCAGGCGAGCGGCTTCGGCCGGTGGGATCAGAACGCCTGGGGTGCCCCAGAACAGCAGCTTCGGGACAGGGGACTGGTGCAGCCAGTCCATGTATTCTTCGACCAGCGCGACGATGTTCGCTGGCTCACCGGCGATTGGCAGCTCGTTTGGGAAGCGCCACAGTGGCTCGCGGTCAACAGGATTCAGGAACGGCTCGCGGTAATGGTCCATCTCGACTTCAGTCAGCGGG…
390	62455	> insert	ATGGGCAGCAGCCATCATCATCATCATCACAGCAGCGGCCTGGTGCCTCGTGGTAGCCATATGGCAGAAATCGGTACTGGCTTTCCATTCGACCCCCATTATGTGGAAGTCCTGGGCGAGCGCATGCACTACGTCGATGTTGGTCCGCGCGATGGCACCCCTGTGCTGTTCCTGCACGGTAACCCGACCTCCTCCTACGTGTGGCGCAACATCATCCCGCATGTTGCACCGACCCATCGCTGCATTGCTCCAGACCTGATCGGTATGGGCAAATCCGACAAACCAGACCTGGGTTATTTCTTCGACGACCACGTCCGCTTCATGGATGCCTTCATCGAAGCCCTGGGTCTGGAAGAGGTCGTCCTGGTCATTCACGACTGGGGCTCCGCTCTGGGTTTC…
391	53007	> mCherry-R 5'-TTGGTCACCTTCAGCTTGG-3'	TGAACTCCTTGATGATGGCCATGTTATCCTCCTCGCCCTTGCTCACCATTTTTTTTCCTCCTTANCATGCTAGCTGGGACCAGGAGGGACAGTACTTTAACTTTCATGTTATTAACCCTCTGTTATATGCCTTTATTTGCTTTTTTATGC
391	53007	> GFP-R 5'-CCATCTAATTCAACAAGAATTGGGACAAC-3'	ACGCATGCTCGCGGTACCTTTAATCAGGTTGTTCAGGTTAGTGACATAAGTCTGATGGTGCTTGCCGTAGTGATACTCGATGGTTTCCGCAGAAATGTGCGGTGCCAGAGCATCTTTAGCATATGGTAGTGCAGGTAATTCGAATGACATTGCTACTCTCCTTTATTATTAATTTGCATACGTACAATAGCCTTATTGTGCGTATGGTCGACAGTATCTTGTTATCCGCTCACAATGTCAATGTTATCCGCTCACATTTATGACGTCAGGTGGCACTTTTCGGGGAAATGTGCGCGGAACCCCTATTTGTTTATTTTTCTAAATACATTCAAATATGTATCCGCTCATGAGACAATAACCCTGATAAATGCTTCAATAATATTGAAAAAGGAAGAGTAT…
392	53011	> GFP-R 5'-CCATCTAATTCAACAAGAATTGGGACAAC-3'	CATGCTATCATGAACTTTCAGCGTATTCTGACTCATAAGGTGGCTCCTACCCGTGATCCCTTGACGGAACATTCAAGCAAAAGCCTGGTTCCGCCGATTTATCGCTGCGGCAAATAACGCAGCGGGTTTACGGATTTCCCCTTGTAACGAATTTCAAAATGCAAGCGTGTTGAACTGGTTCCGGTGTCGACAGTATCTTGTTATCCGCTCACAATGTCAATGTTATCCGCTCACATTTATGACGTCAGGTGGCACTTTTCGGGGAAATGTGCGCGGAACCCCTATTTGTTTATTTTTCTAAATACATTCAAATATGTATCCGCTCATGAGACAATAACCCTGATAAATGCTTCAATAATATTGAAAAAGGAAGAGTATGAGTATTCAACATTTCCGTGT…
392	53011	> GFP-F 5'-GGTCCTTCTTGAGTTTGTAAC-3'	CAATAAAAGCTAGCTTGGCTGTTTTGGCGGATGAGAGAAGATTTTCAGCCTGATACAGATTAAATCAGAACGCAGAAGCGGTCTGATAAAACAGAATTTGCCTGGCGGCAGTAGCGCGGTGGTCCCACCTGACCCCATGCCGAACTCAGAAGTGAAACGCCGTAGCGCCGATGGTAGTGTGGGGTCTCCCCATGCGAGAGTAGGGAACTGCCAGGCATCAAATAAAACGAAAGGCTCAGTCGAAAGACTGGGCCTTTCGTTTTATCTGTTGTTTGTCGGTGAACGCTCTCCTGAGTAGGACAAATCCGCCGGGAGCGGATTTGAACGTTGCGAAGCAACGGCCCGGAGGGTGGCG
392	53011	> AspTerm 5'-ACTGCTCACAAGAAAAAAGGCACG-3'	CCTGTACGATTAAAGCTTAGCGTCTCTGAAGTGAATCGTTGAATGCACAATAAAAAAATCCCGACCCTGAGGGGGTCGGGATGAAACTTGCTTAAGCAAGAAGCACTTAAAAAATTCGTTACACCAGGAAATCTGATGTGTTCCCGGAGTATCTCTATCACTGATAGGGATGTCAATCTCTATCACTGATAGGGAGGATCCTGAGCGGATACATATTTGAATGTATTTAGAAAAATAAACAAAAGAGTTTGTAGAAACGCAAAAAGGCCATCCGTCAGGATGGCCTTCTGCTTAATTTGATGCCTGGCAGTTTATGGCGGGCGTCCTGCCCGCCACCCTCCGGGCCGTTGCTTCGCAACGTTCAAATCCGCTCCCGGCGGATTTGTCCTACTCAGGAGA…
[truncated: 873 more rows]
